# Supplementary material for: Immuno-metabolic stress responses control longevity from mitochondrial translation inhibition in C. elegans
Source: Nat Commun. 2025 Jul 2;16:6083. doi: 10.1038/s41467-025-61433-6 (PMC12222763; doi:10.1038/s41467-025-61433-6)
Supplement: Supplementary file 3 — Supplementary Data 1 [file 41467_2025_61433_MOESM3_ESM.xlsx]

## Sheet: Sheet2
C. elegans strain	Bacteria	Median lifespan (days)	Maximum lifespan (days)	Number of tested worms	number of replicates	p – value
Fig 1e
Wild Type (N2)	HT115	25	39	120	Replicate 1 *
	20% mrps-5 + 80% HT115	29	48	122		+ ****
	80% C32E8.9 + 20% HT115	22	39	111		+ ns
	20% mrps-5 + 80% C32E8.9	22	46	121		# ***
Wild Type (N2)	HT115	21	40	115	Replicate 2
	20% mrps-5 + 80% HT115	31	50	113		+ ****
	80% C32E8.9 + 20% HT115	23	42	122		+ ns
	20% mrps-5 + 80% C32E8.9	23	47	120		# ***
Wild Type (N2)	HT115	21	37	91	Replicate 3
	20% mrps-5 + 80% HT115	26	45	90		+ ****
	80% C32E8.9 + 20% HT115	21	36	90		+ p = 0.03
	20% mrps-5 + 80% C32E8.9	25	38	90		# ****
Fig 1f
Control	HT115	20	34	100	Replicate 1 *
	20% mrps-5 + 80% HT115	28	42	90		+ ****
C32E8.9 KO	HT115	22	32	101		+ ns
	20% mrps-5 + 80% HT115	22	36	90		# ns
Control	HT115	18	31	96	Replicate 2
	20% mrps-5 + 80% HT115	27	42	96		+ ****
C32E8.9 KO	HT115	20	31	97		+ ns
	20% mrps-5 + 80% HT115	27	35	99		# ***
Control	HT115	21	32	100	Replicate 3
	20% mrps-5 + 80% HT115	29	41	100		+ ****
C32E8.9 KO	HT115	21	32	98		+ ns
	20% mrps-5 + 80% HT115	25	34	101		# ***
Fig 2a
Wild Type (N2)	HT115	19	43	112	Replicate 1 *
	20% cco-1 + 80% HT115	33	43	122		+ ****
	80% C32E8.9 + 20% HT115	21	43	125		+ ns
	20% cco-1 + 80% C32E8.9	35	43	124		# ns
Wild Type (N2)	HT115	25	39	120	Replicate 2
	20% cco-1 + 80% HT115	32	46	119		+ ****
	20% cco-1 + 80% C32E8.9	32	46	122		# ns
Fig 2b
daf-2(e1370)	HT115	45	54	102	Replicate 1 *
	80% C32E8.9 + 20% HT115	45	54	101		+ ns
daf-2(e1370)	HT115	41	53	121	Replicate 2
	80% C32E8.9 + 20% HT115	41	53	118		+ ns
Fig 2c
eat-2 (ad465)	HT115	20	27	129	Replicate 1 *
	80% C32E8.9 + 20% HT115	20	27	120		+ ns
eat-2 (ad465)	HT115	20	28	110	Replicate 2
	80% C32E8.9 + 20% HT115	20	28	115		+ ns
Fig4c
pmk-1(km25)	HT115	20	31	98	Replicate 1 *
	20% mrps-5 + 80% HT115	28	40	143		+ ****
pmk-1(km25)	HT115	18	26	142	Replicate 2
	20% mrps-5 + 80% HT115	18	40	157		+ ****
Fig4d
mek-1(ks54)sek-1(qd127)	HT115	13	28	98	Replicate 1 *
	20% mrps-5 + 80% HT115	18	38	111		+ ****
mek-1(ks54)sek-1(qd127)	HT115	17	27	105	Replicate 2
	20% mrps-5 + 80% HT115	21	35	110		+ ****
Fig4e
Wild Type (N2)	HT115	21	28	82	Replicate 1 *
	20% mrps-5 + 80% HT115	28	49	86		+ ****
	80% nsy-1 + 20% HT115	19	30	91		+ ns
	20% mrps-5 + 80% nsy-1	26	47	90		# ns
Wild Type (N2)	HT115	21	30	109	Replicate 2
	20% mrps-5 + 80% HT115	27	41	110		+ ****
	80% nsy-1 + 20% HT115	19	35	105		+ ns
	20% mrps-5 + 80% nsy-1	27	41	108		# ns
Fig4f
Wild Type (N2)	HT115	22	33	81	Replicate 1 *
	20% mrps-5 + 80% HT115	27	38	80		+ ****
	80% sta-2 + 20% HT115	19	30	80		+ ns
	20% mrps-5 + 80% sta-2	22	37	80		# ns
Wild Type (N2)	HT115	21	30	111	Replicate 2
	20% mrps-5 + 80% HT115	27	41	110		+ ****
	80% sta-2 + 20% HT115	21	30	109		+ **
	20% mrps-5 + 80% sta-2	24	39	105		# ns
Fig4g
Wild Type (N2)	HT115	22	33	81	Replicate 1 *
	20% mrps-5 + 80% HT115	27	38	80		+ ****
	80% sma-3 + 20% HT115	18	22	80		+ ****
	20% mrps-5 + 80% sma-3	27	38	80		# ns
Wild Type (N2)	HT115	21	28	82	Replicate 2
	20% mrps-5 + 80% HT115	28	42	86		+ ****
	80% sma-3 + 20% HT115	19	26	95		+ ****
	20% mrps-5 + 80% sma-3	28	47	94		# ns
Fig4h
Wild Type (N2)	HT115	22	33	81	Replicate 1*
	20% mrps-5 + 80% HT115	27	38	80		+ ****
	80% sma-4 + 20% HT115	22	27	80		+ ns
	20% mrps-5 + 80% sma-4	22	33	81		# ****
Wild Type (N2)	HT115	21	37	91	Replicate 2
	20% mrps-5 + 80% HT115	26	41	90		+ ****
	80% sma-4 + 20% HT115	23	30	90		+ ns
	20% mrps-5 + 80% sma-4	25	37	92		# ****
Fig7a
Control	OP50	20	30	98	Replicate 1 *
C32E8.9 OE	OP50	22	32	98		+ **
Control	OP50	18	38	97	Replicate 2
C32E8.9 OE	OP50	20	38	97		+ *
FigS2e
pmk-3(ok169)	HT115	22	29	151	Replicate 1 *
	20% mrps-5 + 80% HT115	24	38	132		+ **
pmk-3(ok169)	HT115	20	32	97	Replicate 2
	20% mrps-5 + 80% HT115	28	40	90		+ ****
FigS2f
sma-4(DR1369)	HT115	21	30	105	Replicate 1 *
	20% mrps-5 + 80% HT115	24	32	106		+ ns
sma-4(DR1369)	HT115	22	30	80	Replicate 2
	20% mrps-5 + 80% HT115	24	33	80		+ ns
