# Supplementary material for: Immuno-metabolic stress responses control longevity from mitochondrial translation inhibition in C. elegans
Source: Nat Commun. 2025 Jul 2;16:6083. doi: 10.1038/s41467-025-61433-6 (PMC12222763; doi:10.1038/s41467-025-61433-6)
Supplement: Supplementary file 6 — Source Data [file 41467_2025_61433_MOESM6_ESM.zip]

Archive with 3 entries (3 files):
- source data file lipidomics.xlsx
- source data file transcriptomics.xlsx
- Source_data_part_2_MH.xlsx
