# Supplementary material for: Immuno-metabolic stress responses control longevity from mitochondrial translation inhibition in C. elegans
Source: Nat Commun. 2025 Jul 2;16:6083. doi: 10.1038/s41467-025-61433-6 (PMC12222763; doi:10.1038/s41467-025-61433-6)
Supplement: Supplementary file 6 — Source Data [file 41467_2025_61433_MOESM6_ESM.zip › source data file lipidomics.xlsx]

## Sheet: Statistics
Metabolite	HT115_01_Group_01_worm_ctrl	HT115_02_Group_01_worm_ctrl	HT115_03_Group_01_worm_ctrl	HT115_05_Group_01_worm_ctrl	HT115_06_Group_01_worm_ctrl	ECHDC1_10_Group_02_worm_ECHDC1	ECHDC1_11_Group_02_worm_ECHDC1	ECHDC1_12_Group_02_worm_ECHDC1	ECHDC1_07_Group_02_worm_ECHDC1	ECHDC1_08_Group_02_worm_ECHDC1	ECHDC1_09_Group_02_worm_ECHDC1	MRPS5_13_Group_03_worm_MRPS5	MRPS5_14_Group_03_worm_MRPS5	MRPS5_15_Group_03_worm_MRPS5	MRPS5_16_Group_03_worm_MRPS5	MRPS5_18_Group_03_worm_MRPS5	MRPS5.ECHDC1_19_Group_04_worm_MRPS5_ECHDC1	MRPS5.ECHDC1_20_Group_04_worm_MRPS5_ECHDC1	MRPS5.ECHDC1_21_Group_04_worm_MRPS5_ECHDC1	MRPS5.ECHDC1_22_Group_04_worm_MRPS5_ECHDC1	MRPS5.ECHDC1_23_Group_04_worm_MRPS5_ECHDC1	MRPS5.ECHDC1_24_Group_04_worm_MRPS5_ECHDC1
1-acyl LPC(14:1)	0.2616	0.289176	0.362122	0.286206	0.256497	0.180204	0.199553	0.166781	0.213293	0.198361	0.160121	0.281928	0.279491	0.34689	0.337517	0.264798	0.20875	0.222726	0.205612	0.18949	0.197098	0.234433
1-acyl LPC(15:0)	17.5339	19.7333	18.8097	18.6373	16.3836	13.7993	13.6842	11.9974	15.9442	14.8077	12.3569	18.1385	18.2096	22.4297	20.2461	17.5294	14.5738	14.7317	13.2274	14.932	14.2779	15.0554
1-acyl LPC(15:1)	1.26294	1.48282	1.28822	1.36348	1.2538	1.81273	1.9113	1.5792	2.12905	1.97388	1.81647	1.36387	1.29943	1.85889	1.47593	1.27747	1.61751	1.80622	1.58757	1.91986	1.70246	1.73607
1-acyl LPC(16:0)	7.87655	9.45694	8.13564	8.35871	7.68128	11.1534	10.9992	10.5047	13.2483	11.8243	10.5617	8.45591	8.7932	10.4218	9.72616	8.03943	10.9298	10.7828	9.67895	10.8257	11.154	11.2043
1-acyl LPC(16:1)	9.09056	9.82939	9.85671	9.16294	7.9788	7.2841	7.21519	6.79095	8.71169	7.83118	6.44273	10.0273	9.63911	12.0934	11.4223	9.41688	8.43768	8.16137	7.33598	8.29594	7.9804	8.75667
1-acyl LPC(16:2)	0.645033	0.722852	0.668217	0.675733	0.604421	0.439381	0.428614	0.363121	0.528093	0.443922	0.370723	0.712149	0.692014	0.945564	0.843651	0.722218	0.634974	0.615117	0.610051	0.706576	0.647147	0.685988
1-acyl LPC(16:3)	0.0752573	0.0871519	0.0990185	0.0798179	0.0891445	0.0502194	0.0484065	0.042414	0.0383471	0.0300467	0.0300985	0.0878334	0.10186	0.137689	0.120523	0.117427	0.0683752	0.0778166	0.0620194	0.0927503	0.0758136	0.0993678
1-acyl LPC(17:0)	19.9853	23.0349	22.2571	21.1962	19.3488	34.2582	33.7401	30.6776	39.0646	35.5472	30.9874	19.8185	19.8339	23.6116	21.6191	18.6865	29.5514	29.4151	26.1324	28.3171	27.9615	29.9356
1-acyl LPC(17:1)	23.2633	27.0152	23.1309	24.9191	22.5793	27.6991	27.6431	24.6754	31.7774	28.0724	24.809	23.9009	24.4798	31.1126	26.0744	22.8546	28.3588	29.7299	24.9205	28.7835	27.1824	28.7237
1-acyl LPC(17:2)	0.339632	0.342555	0.336292	0.342406	0.284152	0.272433	0.290205	0.25176	0.418022	0.30113	0.26213	0.365823	0.357753	0.512483	0.428492	0.349365	0.372447	0.383485	0.317793	0.369853	0.350134	0.381865
1-acyl LPC(17:3)	0.032561	0.0481777	0.0387644	0.0350673	0.0372782	0.0899296	0.0733055	0.0700251	0.0894334	0.0881422	0.0741481	0.0486907	0.0204104	0.0430637	0.0377325	0.0284631	0.0590254	0.0488905	0.0401635	0.0417305	0.0383051	0.0421934
1-acyl LPC(18:0)	8.88311	12.4026	9.71465	9.4413	8.88916	10.7766	10.5656	10.1797	12.4434	11.7422	9.71373	8.8252	8.95552	10.2027	9.91106	8.42659	10.5853	10.5727	9.80944	10.0773	11.0318	10.7727
1-acyl LPC(18:1)	56.6917	64.9101	61.7401	60.0875	53.8209	70.4887	71.56	59.9505	83.9127	72.082	66.8449	66.3798	67.9398	82.8947	77.3459	64.374	67.4335	65.117	61.7813	69.5446	68.4907	71.9859
1-acyl LPC(18:2)	23.5094	26.5346	23.1775	25.1636	23.3137	19.2338	20.1516	15.3736	22.6674	18.9101	17.5665	24.1665	25.1494	33.6544	27.9612	23.7622	22.0462	19.8327	19.4522	23.1399	21.5515	21.3215
1-acyl LPC(18:3)	5.37203	6.14676	8.49141	8.66733	5.13556	4.80752	5.56999	4.21717	6.60669	4.9773	4.92319	8.56356	9.14413	7.72548	6.5413	8.60721	5.12208	6.07367	6.44888	8.5631	7.68983	6.9759
1-acyl LPC(18:4)	0.41642	0.552906	0.480079	0.486604	0.490309	0.390454	0.377207	0.326275	0.413143	0.400381	0.37795	0.471966	0.494	0.714241	0.58787	0.465724	0.507079	0.501536	0.459397	0.540572	0.507915	0.493266
1-acyl LPC(19:0)	1.31918	1.51463	1.45858	1.35789	1.26686	2.28152	2.1201	2.03833	2.48836	2.33033	1.90485	1.23888	1.26214	1.40573	1.31248	1.10144	2.12634	2.16577	1.88685	1.91485	1.88373	2.1472
1-acyl LPC(19:1)	16.8979	19.4733	16.8399	18.0449	16.4936	15.9446	16.8132	14.6234	19.7555	16.8256	15.6151	15.1023	16.0336	20.2601	17.095	14.4551	17.9121	17.8663	15.7557	18.7574	17.5405	18.0554
1-acyl LPC(19:2)	0.236495	0.273011	0.253551	0.236934	0.314335	0.290111	0.335416	0.265774	0.385715	0.291544	0.302106	0.362522	0.287784	0.358138	0.294387	0.35277	0.381259	0.287924	0.278581	0.33722	0.431825	0.30912
1-acyl LPC(19:3)	0.130809	0.131833	0.0895533	0.147327	0.116408	0.139586	0.156215	0.12169	0.186604	0.144078	0.149015	0.126318	0.140285	0.185206	0.171522	0.140071	0.161538	0.147611	0.132655	0.173274	0.15945	0.157952
1-acyl LPC(19:4)	0.138663	0.141984	0.115162	0.127564	0.117957	0.153777	0.169505	0.121201	0.176556	0.151375	0.121877	0.147696	0.117756	0.216751	0.169945	0.126467	0.14914	0.166903	0.155435	0.162721	0.156638	0.187451
1-acyl LPC(20:0)	0.798355	1.00011	0.974431	0.885806	0.834017	1.08129	1.01513	0.996353	1.2056	1.14353	0.936272	0.874223	0.880526	0.922201	0.988601	0.806203	1.22387	1.17916	1.12918	1.06308	1.1962	1.17131
1-acyl LPC(20:1)	1.25573	1.40319	1.33857	1.22793	1.23006	1.90241	1.82606	1.664	2.06887	1.95798	1.69586	1.36883	1.37305	1.6666	1.47728	1.20648	1.67705	1.7303	1.51721	1.74345	1.6868	1.8538
1-acyl LPC(20:2)	3.77578	4.62143	3.9996	5.5815	3.61838	6.3382	6.57497	5.16144	7.51428	6.35427	5.97162	4.17063	4.20484	5.5454	5.06654	3.74945	4.93342	4.73264	4.39564	5.25818	4.95894	4.9729
1-acyl LPC(20:3)	16.1626	17.8594	3.46584	16.4201	15.2058	7.92323	13.0999	8.91089	15.8138	12.6855	12.1306	16.8896	16.7959	21.772	20.2863	16.7723	14.1312	13.2782	12.786	15.2591	14.596	14.3557
1-acyl LPC(20:4)	24.3765	28.4125	23.6397	25.0595	24.2326	19.9515	20.1933	15.7152	24.0701	19.5627	18.7177	24.924	25.4098	34.2298	29.4014	24.6829	21.1736	20.7708	18.8658	23.718	22.5738	21.6377
1-acyl LPC(20:5)	39.0197	44.445	41.0004	40.347	37.5371	57.2172	60.031	47.1392	71.0106	57.8843	55.2078	41.2246	40.5478	54.7272	47.541	37.9372	49.1889	46.2821	44.6531	53.3782	50.6439	49.631
1-acyl LPC(21:0)	0.458815	0.53587	0.529097	0.521307	0.480096	1.09211	0.958632	0.912379	1.10747	1.08059	0.897048	0.469712	0.479888	0.583863	0.497916	0.423269	1.07743	1.01944	1.01104	1.02935	1.01074	1.05221
1-acyl LPC(21:1)	0.279672	0.294466	0.294101	0.275584	0.294756	0.272882	0.274949	0.249334	0.343033	0.280659	0.242691	0.213774	0.245526	0.293858	0.253955	0.227935	0.333664	0.323735	0.306639	0.319359	0.329728	0.341868
1-acyl LPC(22:0)	0.763847	0.957041	0.843324	0.797666	0.813564	2.03226	2.1108	1.68842	2.23555	2.06481	1.87249	0.734666	0.717635	0.959636	0.879672	0.723639	1.82347	2.58384	2.02389	1.93915	1.97934	1.72483
1-acyl LPC(22:1)	0.00617783	0.0143016	0.0117385	0.0173787	0.016178	0.0405074	0.0541163	0.0255861	0.0452914	0.026813	0.0416093	0.0181195	0.0211399	0.0099577	0.0106188	0.00875697	0.0326675	0.038293	0.0409677	0.0392826	0.0412593	0.0438807
1-acyl LPC(22:2)				0.00299588		0.00315513	0.00211742	0.00231731	0.00365728		0.0114078		0.00262471						0.00407123
1-acyl LPC(22:3)	0.013565	0.02792	0.0223403	0.018001	0.0220175	0.0198026	0.0150162	0.0179449	0.0256492	0.0153371	0.0159766	0.0237005	0.0243656	0.0319504	0.0298263	0.0197263	0.0174986	0.0221583	0.0119432	0.0247009	0.0163625	0.0210595
1-acyl LPC(22:4)	0.163208	0.142542	0.160542	0.163872	0.161129	0.0790379	0.0933859	0.084353	0.122307	0.083846	0.0991757	0.110245	0.151558	0.145702	0.127678	0.114813	0.101131	0.117806	0.0629406	0.106867	0.118695	0.0995169
1-acyl LPC(22:5)	0.071898	0.0934007	0.0789933	0.0692299	0.105202	0.140795	0.155848	0.144006	0.220151	0.158131	0.144248	0.08831	0.103072	0.15695	0.0919333	0.0686919	0.125402	0.120197	0.136183	0.122139	0.122941	0.113808
1-acyl LPC(22:6)	0.0235845	0.00954138	0.0122486	0.00973088	0.0476054	0.0057479	0.00404387	0.00170103	0.015399	0.00760477	0.0156767	0.00910887	0.00654705	0.0559714	0.00583938	0.0157178	0.0156737	0.012119	0.0168447	0.0164157	0.0331785	0.00476072
1-acyl LPC(23:0)	0.0985994	0.130049	0.120329	0.159672	0.12749	0.386524	0.398298	0.30445	0.453957	0.407904	0.364508	0.106475	0.133	0.117751	0.111731	0.101521	0.319897	0.327012	0.361779	0.316463	0.367286	0.341844
1-acyl LPC(24:0)	0.0543609	0.0589583	0.0369566	0.0733591	0.0670556	0.168622	0.139213	0.104283	0.141321	0.127016	0.168605	0.0431503	0.0424112	0.0629187	0.0345211	0.0472914	0.0752929	0.0832823	0.106732	0.137817	0.081496	0.0717838
1-acyl LPC(25:0)	0.217497	0.175231	0.0988469	0.230537	0.143077	0.124749	0.0430758	0.0724791	0.115451	0.0888098	0.0538848	0.183346	0.115088	0.134237	0.183722	0.126629	0.119736	0.0898086	0.0869635	0.0809971	0.108413	0.0726765
1-acyl LPC(26:0)	0.661359	0.687787	0.491775	0.669257	0.598259	0.456554	0.243772	0.260734	0.308073	0.302487	0.242173	0.682712	0.577061	0.601488	0.664475	0.538926	0.511751	0.469375	0.418607	0.435653	0.503145	0.314386
1-acyl LPC(27:0)	0.438561	0.39617	0.285393	0.411533	0.346715	0.120651	0.200901	0.142387	0.252546	0.219187	0.166013	0.301202	0.322302	0.317229	0.390387	0.269335	0.260031	0.270283	0.230384	0.234445	0.333142	0.225016
1-acyl LPC(28:0)	2.2503	2.10276	1.63854	2.46362	2.01723	1.47536	1.13495	0.882209	1.46492	1.33533	1.05091	2.0964	1.87321	1.98549	2.22604	1.63225	1.48005	1.39497	1.26685	1.44127	1.55132	1.16268
1-acyl LPE(10:0)	0.00409582		0.00246603	1.15288		0.0054451		0.211766			0.247705	0.00364307	1.10709	0.00342735	0.00770974		0.560978	0.00485656		0.00378687
1-acyl LPE(12:1)	0.322046	0.356373	0.386206	0.476079	0.292982	0.0406953	0.0671204	0.417471	0.044924	0.0418278	0.570922	0.128528	0.533096	0.282744	0.323629	0.275932	0.457937	0.117089	0.0522647	0.0868343	0.142815	0.131378
1-acyl LPE(13:0)	0.00965642	0.0254395	0.037685	0.0287774	0.032079	0.0543771	0.0533548	0.0309961	0.0825699	0.0541797	0.0488944	0.0247386	0.0415564	0.00864084	0.0154426	0.0125301	0.0514024	0.0368823	0.0313364	0.0412243	0.039245	0.0431446
1-acyl LPE(13:1)	0.15542	0.27699	0.28167	0.116486	0.170599	0.040192	0.07447	0.141111	0.0536227	0.0651315	0.374094	0.214362	0.306271	0.275742	0.21255	0.242843	0.387762	0.11918	0.0982424	0.0961056	0.111166	0.123534
1-acyl LPE(13:2)	0.0723654	0.0735539	0.0760062		0.0801394	0.386457	0.347852	0.306986	0.34614	0.323534		0.0578643	0.00239947	0.0866972	0.0479471	0.0580337	0.181844	0.156661	0.154567	0.166987	0.16902	0.149826
1-acyl LPE(14:1)	0.0204893	0.0469985	0.0539309	0.0385708	0.041612	0.0569102	0.0655795	0.0572708	0.0467418	0.0371262	0.0821224	0.0544299	0.0601989	0.0533397	0.0388156	0.0353459	0.0598568	0.0606147	0.0537229	0.0458658	0.0415809	0.0386803
1-acyl LPE(15:0)	1.95051	6.57978	2.01599	5.95446	2.10793	4.32193	4.50919	3.86377	5.09199	4.38841	4.36284	1.54511	2.24388	2.46105	2.21661	1.95622	6.22003	5.53228	4.93559	5.66243	6.15334	5.74749
1-acyl LPE(15:1)	0.676521	0.82324	0.787603	0.732614	0.885164	1.21897	1.27996	0.844138	1.27858	0.975282	0.982502	0.857951	0.861689	1.09728	0.926466	0.879187	1.11552	1.14936	1.00724	1.1855	1.19799	1.28853
1-acyl LPE(16:0)	15.1737	19.3711	18.1465	16.9276	17.885	21.5591	24.2756	19.2673	24.2054	22.7117	22.0478	3.34103	6.63706	16.6029	17.9105	14.9997	25.7006	22.5453	22.2421	22.7116	25.7088	24.4232
1-acyl LPE(16:1)	2.63407	4.58727	1.98206	1.69945	2.82641	1.79602	3.14412	2.90829	1.82112	1.63258	1.63672	2.24256	2.30055	2.62006	3.81219	2.42952	2.29586	1.87119	2.09396	3.86615	4.05156	2.20747
1-acyl LPE(16:2)	0.0741371	0.103742	0.228323	0.119058	0.133447	0.0233157	0.0703061	0.0473675	0.0748894	0.0549289	0.0555904	0.0996054	0.101206	0.10148	0.1767	0.117173	0.130195	0.0904342	0.154113	0.116238	0.130454	0.0964234
1-acyl LPE(17:0)	56.5122	69.5852	11.1693	64.0547	15.6382	75.8213	79.0813	62.515	80.922	74.1908	72.1531	13.5292	25.6646	10.995	58.9977	8.10442	73.8176	70.1653	64.8427	68.673	75.7205	70.033
1-acyl LPE(17:1)	9.71105	9.64338	8.26301	7.47697	9.58495	6.89618	6.25876	4.64061	6.73002	5.76384	5.9172	12.8918	8.50707	12.3943	9.44431	9.44266	9.48246	8.26525	8.34743	7.89378	9.32888	8.03843
1-acyl LPE(17:2)	0.11931	0.0833933	0.128401	0.0699961	0.120771	0.0635116	0.0568428	0.0470991	0.0993651	0.057637	0.0678572	0.0956173	0.119151	0.180967	0.134257	0.117762	0.0780433	0.0557552	0.0726746	0.189933	0.0661246	0.0962897
1-acyl LPE(18:0)	63.0331	81.3736	45.8927	68.7173	73.6137	69.5847	70.8536	61.0535	71.7091	70.9017	67.2591	63.0266	62.95	39.8655	71.0301	64.8582	75.2883	67.2388	66.573	63.9851	75.2102	70.9447
1-acyl LPE(18:1)	27.4495	83.2374	30.2755	25.247	27.3882	71.3265	68.3075	52.2709	73.1639	68.1829	57.3858	25.2447	31.1424	33.8097	31.016	27.6382	65.3425	60.038	57.3482	57.8304	64.7864	69.9287
1-acyl LPE(18:2)	15.9763	16.4444	26.2189	23.7736	27.0672	8.04723	8.6067	5.99992	9.49863	7.38456	7.65191	20.1201	23.5903	21.2346	25.3634	22.0679	8.62021	7.43805	8.33572	9.01516	10.168	7.3981
1-acyl LPE(18:3)	1.4856	1.68613	1.50182	1.48505	1.57543	0.74765	0.294443	0.633648	1.58661	1.41565	0.885523	1.17475	1.38763	1.98217	1.47402	1.24312	1.15852	0.793067	1.04634	2.01583	1.31016	0.924578
1-acyl LPE(18:4)	0.0511042	0.0454	0.0113655	0.0565952	0.0558424	0.0340208	0.0353972	0.0272953	0.0501641	0.0356037	0.0256867	0.0287559	0.0508101	0.0491952	0.0600091		0.039791	0.0429537	0.0388853	0.0566015	0.0507622	0.0408028
1-acyl LPE(19:0)	8.65499	9.39569	8.12974	9.5309	11.215	12.1481	12.459	10.0185	12.7541	9.89281	11.2085	8.32111	8.21324	6.64271	9.08605	8.63866	12.018	11.9318	10.8829	11.0017	12.0192	9.75103
1-acyl LPE(19:1)	4.03332	4.28046	3.53863	11.101	3.78605	10.2318	11.203	7.77002	11.3226	10.0211	8.63484	3.67465	3.21774	3.9164	3.30012	3.01371	11.9588	11.879	10.5842	11.001	12.4252	11.2808
1-acyl LPE(19:2)	0.11426	0.0963381	0.059639	0.0646008	0.0761726	0.0706896	0.0923271	0.0584482	0.1078	0.120142	0.112175	0.0530757	0.0732879	0.117508	0.156654	0.0877612	0.0802511	0.0522382	0.127138	0.113078	0.168199	0.065994
1-acyl LPE(19:3)	0.00682553		0.0111195		0.00886406				0.00588748			0.00947639	0.00841788	0.0203439	0.00678973	0.00468372
1-acyl LPE(20:0)	7.65299	10.0922	9.62124	8.57574	8.84218	7.60457	7.81045	6.58093	8.32375	7.1029	7.00343	7.71794	7.5443	8.86295	8.47464	7.67605	9.30433	8.69659	8.84005	7.74037	9.3565	7.0915
1-acyl LPE(20:1)	0.539551	0.568799	0.612229	1.64846	0.560788	1.9163	1.73114	1.42869	1.85552	1.7212	1.65118	0.408604	0.553478	0.510306	1.74398	0.555213	1.93171	1.91283	1.80062	1.64316	2.60569	0.556927
1-acyl LPE(20:2)	3.52566	2.05922	2.14292	2.05145	2.07972	3.13814	3.18797	4.03443	5.3789	3.01005	2.92054	1.99627	1.90682	2.94143	1.99239	1.80813	2.47785	2.29407	2.14817	2.23387	2.5117	2.30945
1-acyl LPE(20:3)	4.78819	5.80345	4.84761	4.62664	5.06602	3.44578	3.76992	2.70056	4.13669	3.32249	3.36397	3.73205	4.62025	5.94282	4.5592	4.26556	3.54918	3.20578	3.4766	3.697	4.12418	3.11895
1-acyl LPE(20:4)	13.9755	10.7034	3.46038	9.36498	2.33256	5.99726	6.94051	4.7299	7.04605	5.29473	5.76349	2.7941	4.81458	14.1478	14.7597	9.69011	7.07768	5.63018	6.2778	8.15598	12.2924	8.51077
1-acyl LPE(20:5)	12.3146	18.8487	12.349	17.5244	19.3175	5.60032	5.79443	3.94949	6.86949	5.04496	5.44033	13.0972	17.2688	20.0731	13.9396	11.5917	5.30103	4.40792	4.84968	5.48123	6.21176	4.07947
1-acyl LPE(21:0)	2.45015	3.30879	3.30719	2.78513	2.85773	4.96566	5.17301	4.22395	5.48835	4.93022	4.72038	2.84667	2.78845	2.95906	2.8753	2.45836	5.64057	5.4381	4.95746	4.78427	5.12807	5.02255
1-acyl LPE(21:1)	0.283966	0.0608086	0.346659	0.410256	0.283215	0.111999	0.246522	0.213396	0.142376	0.0204745	0.162831	0.169243	0.24291	0.29794	0.279488	0.239796	0.330978	0.305806	0.275496	0.281525	0.432722	0.393281
1-acyl LPE(22:0)	6.17408	7.39957	7.39055	6.25689	7.57232	15.2191	14.949	8.22742	16.351	13.762	9.35434	6.49188	4.11436	7.14253	6.94441	6.03267	11.7894	14.3274	13.5828	13.9106	14.2306	13.2191
1-acyl LPE(22:4)					0.00810989	0.0121303	0.00655553	0.00430188	0.00601083			0.0044697	0.00506623	0.00538906	0.0118055	0.0126674		0.00619817	0.00652236		0.00817994
1-acyl LPE(22:5)	0.0144505	0.026733	0.00680129	0.0342242	0.0145404	0.0109811	0.0112356	0.00901864	0.00991045		0.00537117		0.00685819	0.0228475	0.00398037	0.00623895		0.00856835		0.00643001	0.00755972	0.00548839
1-acyl LPE(23:0)	0.470422	0.576814	0.62865	0.594071	0.609706	1.41629	1.41654	1.23145	1.53364	1.55468	1.22611	0.552241	0.517369	0.628127	0.554477	0.487809	1.3633	1.29053	1.32314	1.29674	1.35512	1.35828
1-acyl LPE(24:0)	0.501326	0.558389	0.45298	0.684378	0.664708	1.23756	0.882626	0.615256	1.07098	1.20966	0.524321	0.447811	0.31125	0.421702	0.447807	0.409988	0.762294	1.14437	0.90701	0.898746	0.996863	0.794751
1-acyl LPE(26:0)	1.00949	0.712997	0.46734	0.907053	0.853413	1.82104	1.17579	0.76602	1.24656	1.20425	0.604568	0.65766	0.316698	0.66149	0.794101	0.467825	1.0502	1.45469	1.14797	1.21151	1.25644	0.94777
1-acyl LPE(9:0)	0.731333	0.810526	0.768778	0.00309867	0.668858	0.330203	0.348982		0.361457	0.327967		0.772618		0.194337	0.15924	0.808016		0.428423	0.456997	0.49824	0.602629	0.470592
2-acyl LPC(16:1)	2.44916	2.89	2.85518	2.59467	2.53195	0.930404	1.2389	0.930517	1.50628	0.976863	1.01609	2.34119	2.93576	4.68705	3.47342	2.61935	1.60668	0.997348	1.33594	1.93843	1.80008	1.23117
2-acyl LPC(16:2)	0.278397	0.381034	0.400137	0.257514	0.253881	0.0806017	0.110203	0.0823817	0.147504	0.0910738	0.0891784	0.289303	0.305454	0.572789	0.359096	0.324656	0.206038	0.115057	0.179243	0.224723	0.20952	0.14451
2-acyl LPC(16:3)	0.034591	0.0535102	0.0759837	0.0378783	0.0514119	0.0185734	0.0133731	0.0219978	0.0349537	0.00751013	0.0220478	0.0685979	0.0797581	0.104163	0.0884857	0.0798994	0.0317563	0.0180097	0.0408354	0.0465346	0.0392605	0.0351601
2-acyl LPC(17:1)	2.14607	2.54007	2.17068	1.86768	2.17048	1.34936	2.01615	1.50197	2.14596	1.44536	1.72752	1.74327	2.27659	5.17489	2.81699	1.79685	2.26195	1.53568	2.1987	2.85594	2.20472	1.86123
2-acyl LPC(17:2)	0.197884	0.207929	0.19313	0.199265	0.19587	0.0605177	0.0958626	0.0481322	0.105767	0.058355	0.0618165	0.175421	0.189302	0.402628	0.230502	0.16745	0.119436	0.0734169	0.111913	0.179158	0.183324	0.0795228
2-acyl LPC(18:1)	12.4645	13.3147	13.8061	12.8076	12.3025	8.16629	9.70327	7.77784	11.4474	8.06574	9.21288	12.1607	13.8691	23.2732	16.376	12.5647	11.5309	7.55961	9.76993	12.4237	12.0176	8.4235
2-acyl LPC(18:2)	16.2292	17.8556	19.9396	16.767	15.9997	4.75427	6.75915	4.59676	7.12534	4.8815	5.79781	14.6295	16.3697	30.42	19.675	14.3015	10.3588	5.34218	8.54732	12.7622	11.8064	6.37773
2-acyl LPC(18:3)	2.87457	3.36636	3.3524	3.20288	3.0916	0.990992	1.61538	0.947861	1.78515	1.09371	1.32148	2.91932	3.36793	5.84921	4.25332	3.23082	2.24627	1.2585	1.89985	3.01275	2.60541	1.62812
2-acyl LPC(18:4)	0.297479	0.355114	0.455913	0.280243	0.30921	0.112911	0.166037	0.111776	0.177143	0.125961	0.145973	0.302055	0.405893	0.660958	0.420768	0.334121	0.250422	0.160796	0.234464	0.293038	0.278109	0.186247
2-acyl LPC(19:2)	0.0917003	0.0856368	0.0899022	0.0912724	0.0882686	0.0638958	0.0719284	0.0577289	0.105875	0.0623822	0.0704267	0.0921302	0.0862621	0.151418	0.111588	0.0815383	0.0828112	0.0700092	0.0677393	0.0908606	0.0931428	0.0571881
2-acyl LPC(19:3)	0.0759419	0.0881762	0.0894091	0.056818	0.0650578	0.0311741	0.054547	0.0410975	0.0575454	0.0397687	0.0447578	0.0515948	0.0775081	0.154701	0.0801964	0.0683511	0.0607264	0.0444535	0.0449197	0.0596903	0.0632868	0.0443845
2-acyl LPC(19:4)	0.104101	0.151458	0.108816	0.121484	0.127583	0.107556	0.117255	0.0619361	0.124415	0.081058	0.081802	0.102814	0.135165	0.252055	0.148639	0.150212	0.122609	0.0864691	0.108013	0.147878	0.12577	0.0825681
2-acyl LPC(20:2)	1.34812	1.60089	1.70694	1.49016	1.41653	1.29696	1.47578	1.13225	1.66173	1.16982	1.43138	1.31172	1.39962	2.36791	1.66124	1.23455	1.27857	0.890751	1.11111	1.38745	1.34123	0.899529
2-acyl LPC(20:3)	10.6596	11.5529	11.2527	10.6431	9.83247	3.50198	5.0359	3.54085	5.28746	3.66157	4.52467	9.41323	10.2007	17.0768	12.3673	9.14241	6.38851	3.6941	5.18484	7.94002	7.67435	4.22839
2-acyl LPC(20:4)	23.3821	25.6857	25.9088	24.2852	22.3426	12.0271	15.2775	11.6299	16.7976	12.2103	13.6072	20.8462	23.3948	37.5256	26.8687	20.5359	16.7468	10.9022	14.2638	18.6926	18.37	12.6284
2-acyl LPC(20:5)	35.9816	41.4351	39.7825	37.1131	38.7417	27.1772	35.3641	22.7429	37.4758	25.9202	32.1409	33.0835	37.6083	58.5059	45.6932	34.6498	32.1267	22.1227	29.1199	39.2628	36.6803	24.5227
2-acyl LPC(22:4)	0.0507212	0.0587493	0.0561256	0.0572494	0.0536118	0.0214147	0.0258824	0.0186267	0.0143363	0.00665676	0.0174013	0.0278406	0.0434949	0.0898564	0.0472995	0.0387386	0.030454	0.0169255	0.0165511	0.042778	0.0409773	0.0212839
2-acyl LPC(22:5)	0.0287747	0.0427693	0.0364615	0.0373255	0.0397326	0.0330682	0.0366912	0.0315449	0.0461473	0.0436567	0.0374802	0.0217423	0.0330891	0.062385	0.0436727	0.025134	0.0422389	0.0233066	0.0372471	0.0461367	0.0491553	0.0245082
2-acyl LPE(14:1)	0.761148	0.960938	1.54067	1.10124	0.679269	0.275702	0.247614	0.350374	0.248258	0.477499	0.396673	0.823843	1.73154	0.807931	1.10197	0.854921	0.738932	0.425576	0.418752	0.384638	0.496974	0.461309
2-acyl LPE(14:2)	0.78513	0.428498	0.4959	0.754545	0.40204	0.453313	0.504491	0.348216	0.470627	0.524002	0.572937	0.962256	0.405192	0.859815	0.870447	0.414474	0.507509	0.641561	0.711562	0.311032	0.634622	0.698567
2-acyl LPE(15:0)	0.225959	2.23285	0.461287	2.14995	0.0413875	1.7881	2.08894	1.88386	2.80877	2.01923	2.00134	0.116401	0.870698	0.261371	0.29928	0.0428922	2.09871	1.83053	1.86165	2.23465	2.32074	2.13018
2-acyl LPE(15:2)	0.327526	0.413278	0.454366	0.335603	0.369078	0.140776	0.158684	0.127907	0.137349	0.180932	0.164379	0.448131	0.384246	0.448296	0.385905	0.404841	0.223053	0.312072	0.231188	0.215388	0.401443	0.264962
2-acyl LPE(16:2)	3.08982	4.42167	5.60318	2.7511	4.06255	0.806798	1.08975	0.535718	0.91212	0.86564	0.784138	4.91368	3.72364	4.45925	4.41504	4.84719	1.36875	1.96581	1.75658	1.72833	2.05937	1.95679
2-acyl LPE(16:3)	0.631604	0.772184	1.03873	0.535476	0.696175	0.159375	0.193924	0.156959	0.187822	0.227582	0.231915	0.820843	0.727901	0.840118	0.731365	0.707115	0.450168	0.426401	0.435601	0.381055	0.471402	0.490835
2-acyl LPE(17:2)	1.40722	1.70112	2.10647	1.35667	1.52814	1.00763	1.02962	0.699559	0.891857	0.967506	0.998337	1.68869	1.50251	1.45981	1.49107	1.40325	1.18827	1.26685	1.15838	1.13949	1.3409	1.32558
2-acyl LPE(18:1)		7.46835	0.0410041	5.43174	0.0489358	31.0275	28.6283	21.9131	30.6523	27.2961	23.7975	0.0311834	0.00527437	0.0232451	0.0145648	0.0380403	28.1027	25.4323	27.7243	29.7021	32.5987	28.3723
2-acyl LPE(18:4)	1.10752	1.38138	1.99739	0.830683	1.55256	0.248196	0.334225	0.174703	0.303404	0.294308	0.31208	1.84981	1.13736	1.73366	1.40863	1.6284	0.615103	0.694724	0.653172	0.614271	0.807842	0.689458
2-acyl LPE(19:0)	0.0218498	0.026253	0.0311386	0.0735569	0.00771204	0.433055	0.423973	0.309871	0.434401	0.0432647	0.33235	0.0274335	0.00495262	0.0387921	0.0380046	0.0173748	0.377894	0.425823	0.405289	0.357316	0.503655	0.0558189
2-acyl LPE(19:1)	0.235183	0.574816	0.102035	0.79228	0.11107	2.92591	2.82609	1.99081	2.99658	1.90934	2.29171	0.119149	0.199753	0.0886497	0.259403	0.0903356	3.80278	2.92395	2.83894	2.95151	3.48624	2.35236
2-acyl LPE(19:2)		0.0236404	0.014685		0.00968167	0.0935589	0.0936037	0.0605949	0.0964038	0.0882738	0.051039	0.00747538	0.00544481	0.0271192		0.00414618	0.0852637	0.0711059	0.0658669	0.0478928	0.0864494	0.0862203
2-acyl LPE(20:1)		0.00806844		0.0096762	0.00437984	0.202905	0.234013	0.0850963	0.241108	0.0265199	0.0916119	0.00520854	0.0107187			0.0144971	0.138034	0.131674	0.179186	0.144481	0.2135
2-acyl LPE(20:2)		1.05159		0.848679	0.0108321	2.31158	2.13217	1.64038	2.12322	1.76768	1.86117				0.00847008		1.82653	1.54677	1.61748	1.81674	2.05952	1.55496
2-acyl LPE(20:3)	0.0841694	3.5712	0.0815112	1.8399	0.114355	3.50763	3.58094	2.68477	3.76796	3.21063	3.35102	0.0710814	0.0846162	0.128114	0.092452	0.0950398	3.83224	2.71554	3.4161	4.12431	4.27591	3.10322
2-acyl LPE(22:4)		0.0152115						0.00468583								0.00382515	0.0062399		0.00700154	0.00645549	0.0106012
2-acyl LPE(22:5)			0.281237			0.00691779	0.0214709	0.00521596	0.0203955								0.0174591	0.00841607		0.0162454	0.00789034	0.0127627
BMP(32:1)	0.0610845	0.0105794	0.0300041	0.0244983	0.00697689	0.0217219	0.0162388	0.00751998	0.0316421		0.00561591	0.0207709	0.0155218		0.0258153	0.00510768		0.0119944	0.0193882	0.00978651	0.0154995	0.00562452
BMP(34:2)		0.0188016	0.0581226			0.0155057	0.0352248	0.009499	0.00618549	0.0165698	0.0127845	0.0349491			0.0372458	0.0331087			0.0106302	0.0122668
BMP(35:2)	0.108323	0.0389832	0.160102	0.134485	0.0543165	0.114685	0.0786921	0.0777483	0.0730741	0.0546773	0.113869	0.0152871	0.0501802	0.104023	0.0790157	0.0449494	0.0212897	0.0310373	0.112514	0.0690785	0.0662243	0.139575
BMP(36:1)	0.035241	0.00656743		0.0269282	0.0259181		0.0192027	0.0251055			0.0508068						0.00680933			0.00547021	0.00697824
BMP(36:4)		0.0223534	0.0173507				0.0410167						0.0305993	0.0407626		0.0158308		0.0096944	0.0132404	0.0185882	0.0236047	0.0274488
BMP(36:5)	0.155976	0.0341284	0.260717	0.0958214	0.0542651		0.0615259	0.0715024	0.0644941	0.0770979	0.0413465	0.0648533		0.0998075		0.0240038	0.0506262	0.11974	0.0448764	0.132543	0.0815169	0.0112413
BMP(38:2)	0.0153711			0.0291183	0.0119084	0.0191209	0.0202997	0.0254546	0.0253698	0.0273286	0.0114929	0.0417756	0.034642				0.027017	0.0639406	0.0843974	0.0474839	0.0288136
BMP(40:4)	0.0524385		0.0514868		0.0242368		0.00730311	0.0059834	0.0335354		0.0147859	0.022903			0.00679554	0.00510119	0.00818136	0.0117217	0.00508123		0.0108113	0.0569267
CE(16:0)			2.65751		6.67267	2.929	5.75294	6.13464	2.3468		1.97614						1.49047			2.07653	15.1029	2.95719
CE(16:1)	22.7343	39.6119	21.0632	14.7893	20.2249	52.3651	60.942	36.9272	67.9835	51.7249	58.4728	28.3158	14.2581	36.3049	28.906	22.7063	47.4137	32.972	44.5021	43.3851	61.9209	58.9081
CE(16:2)	25.5822	14.6126	16.0079	17.1498	3.96889	25.5968	20.383	13.0954	22.1358	20.552	11.6034	12.4217	10.2975	16.3922	11.4107	9.02701	22.7472	20.1322	19.9152	23.6418	8.72219	16.1794
CE(17:0)		4.25952	6.61548		4.01389	9.78026	17.5027	5.27792	10.9238	10.539	4.95764		2.57689	3.99973			4.86639	3.67026				6.21971
CE(18:0)	2.5705	3.49026	2.18981		1.39105	11.2111	4.33188	7.27159	6.32166	7.07455	5.74434	2.12402	3.53595	1.71616	1.17854		6.31867	6.99199	7.88993	8.09943	10.2678	7.0475
CE(18:1)	365.498	428.332	411.154	344.875	439.474	850.687	882.14	824.285	948.691	903.32	695.277	340.102	357.882	397.84	446.078	284.967	613.495	538.558	501.037	458.725	761.735	673.664
CE(18:2)	697.21	651.975	606.626	596.06	651.122	1081.76	1062.81	802.628	1075.97	1158.17	929.263	511.516	607.334	568.921	723.605	477.392	827.478	731.113	648.346	629.554	1071.83	765.696
CE(18:3)	218.425	180.225	161.759	138.929	151.37	300.935	255.93	158.851	305.78	270.866	220.901	132.238	130.052	148.215	188.537	111.55	212.318	149.373	166.175	154.884	282.565	230.018
CE(18:4)	61.2577	56.7759	29.4714	27.6817	36.5488	67.2661	40.561	24.767	40.7051	45.7891	38.2795	13.7016	23.871	27.2659	25.6236	34.9077	37.557	35.5245	40.1674	42.4376	54.5627	56.1273
CE(19:0)							3.3687	1.44155	3.05359	1.45239	1.30154	2.33596		0.748469			0.915493				4.22175
CE(19:1)	19.557	17.6955	18.7131	12.5905	19.1392	35.5975	41.422	30.4326	43.963	34.2261	25.0886	11.1756	12.8001	17.6371	24.4609	8.53236	21.0216	19.7833	17.1907	16.0277	30.1994	18.2671
CE(19:2)	47.668	50.7101	41.7097	35.1015	49.6403	54.8761	52.5932	54.8508	67.2426	50.2974	48.6538	27.7392	31.0913	42.4369	40.8859	34.0434	41.3367	27.8845	33.7987	33.8065	51.8404	45.4783
CE(20:1)	2.62205	5.66514	3.28828	1.08206	7.35842	8.10596	7.50189	10.0481	8.00472	9.57108	8.68688	3.39769	1.46219	2.44235	1.36862	10.817	9.15747	4.79451	4.12689	0.841543	13.4941	5.96176
CE(20:2)	38.9232	36.7376	48.5367	29.2245	38.4807	138.976	132.706	98.1924	130.652	131.274	107.597	26.7585	33.6145	36.5205	61.6045	123.706	84.1707	69.4506	72.4803	63.9258	82.8571	80.5337
CE(20:3)	291.565	292.322	270.088	230.776	227.164	691.785	616.502	455.19	681.556	710.961	560.123	190.641	218.334	223.267	283.726	259.859	437.192	379.247	377.523	370.732	472.877	470.216
CE(20:4)	576.127	426.331	399.29	431.513	443.159	1074.2	898.027	582.272	983.806	1012	801.315	359.862	396.002	392.33	512.446	349.771	661.14	618.186	550.423	546.097	1024.48	674.901
CE(20:5)	613.205	470.583	408.663	487.561	505.233	1805.57	1457.69	899.78	1538.19	1517.39	1279.09	392.091	414.916	427.666	559.972	330.57	946.906	886.715	823.799	832.137	1168.97	1058.98
CE(21:3)						9.10619	4.98927	2.00612	4.37066	7.23784	2.88838				2.49897	47.3255			6.85725	2.42831
CE(21:4)						4.039	15.2461		5.89806	3.13949						2.86604				3.52995	7.43497
CE(22:1)	0.629802		1.06858	0.606762	0.534212		0.751475														0.726827	0.895091
CE(24:0)		1.25515	0.61204	3.02966	0.637316	0.764237	1.00908	0.869319		1.97308	1.74677	0.496172	1.89905		0.844825	0.548809			0.863261	0.489121	1.27879	0.946785
CE(24:1)			1.54868	1.40596		1.90242		2.26624	1.06573		0.525035			0.72553		1.64838			1.27107	0.615913	3.68973
Cer(d30:2)			0.0250154	0.0140606	0.00799116		0.0222287	0.0125956	0.037554		0.0314126	0.0148231		0.0151238	0.0122948			0.0597126	0.0299556	0.0093327	0.0392367	0.0249726
Cer(d33:1)	0.537289	0.661819	0.86732	0.460038	0.689908	0.730065	0.656045	0.442865	0.704383	0.661434	0.543128	0.739898	0.796236	0.501648	0.780514	0.734482	0.682479	0.699912	0.706157	0.51988	0.924627	0.868952
Cer(d34:0)		0.0640205			0.0617791	0.0625963	0.454967	0.0858913	0.0798338			0.0888701	0.197383				0.0586394		0.0677648		0.0642635
Cer(d34:1)	2.17807	2.4092	2.63153	2.12988	2.13821	2.29172	2.60625	2.20785	2.37285	2.35566	1.8318	2.28001	2.24624	2.60588	2.40741	2.29655	2.38678	2.61287	2.71849	2.1524	2.66301	2.6424
Cer(d35:1)	0.762695	1.05159	1.18908	0.814661	1.15891	0.820259	0.719994	0.639096	0.622756	0.705139	0.595642	0.780938	0.718038	0.789565	0.903802	0.96933	0.739617	0.936805	0.801631	0.887342	1.24863	1.17841
Cer(d36:1)	0.715674	0.580717	0.921261	0.900247	0.438021	0.450366	0.515151	0.507884	0.411162	0.803402	0.467455	0.698132	0.9314	0.977015	0.587321	0.662398	0.728671	0.710113	0.545229	0.669014	0.616441	0.454901
Cer(d37:0)	0.435705	0.481735	0.235744	0.520088	0.315533	0.566099	0.372028	0.486972	0.941289	0.404007	0.504243	0.657917	0.496749	0.67151	0.496114	0.445402	0.594385	0.411648	0.318431	0.461564	0.361107	0.595076
Cer(d37:2)	0.612322	0.653392	0.696396	0.476114	0.464712	0.480173	0.521632	0.474354	0.349668	0.515168	0.460396	0.75799	0.698887	0.618681	0.848468	0.746333	0.42534	0.412521	0.502197	0.691213	0.498647	0.584595
Cer(d38:0)	2.81135	3.48937	3.07145	3.39284	2.94316	4.66137	5.21442	4.78506	5.17725	4.69421	4.34633	3.78316	3.53663	4.64558	3.70086	3.82865	4.58824	4.26106	4.29409	4.45088	4.10798	4.7453
Cer(d38:1)	18.1318	26.8817	25.8288	19.8373	21.0522	35.2608	37.7209	31.7827	38.6035	36.7493	33.6131	22.3191	23.2251	27.556	22.0848	22.4974	37.0739	32.8598	32.2388	31.1964	33.339	35.7353
Cer(d38:2)	3.92573	5.45982	6.24782	5.21956	6.83034	6.97597	6.28927	4.7465	6.55037	7.90192	5.96749	6.07987	5.32817	7.75506	6.36467	5.60512	9.22319	7.72613	7.52874	5.5696	7.53807	8.89366
Cer(d38:3)	1.36806	1.61741	2.3197	1.55854	1.31102	2.45399	1.61909	1.82552	2.90102	2.27988	2.57177	1.08982	1.54059	1.42315	1.4887	1.193	1.88907	2.04203	1.6388	1.5159	1.63537	1.84143
Cer(d39:0)	14.3134	20.1374	19.227	15.0552	16.2162	19.9628	24.1204	20.1762	24.8301	22.2011	22.063	18.5708	19.1147	23.692	19.4282	19.8015	23.051	20.5024	21.1373	21.7198	21.9173	24.5035
Cer(d39:1)	216.656	323.236	352.495	230.369	249.03	326.452	381.769	323.872	372.177	364.322	336.609	261.937	287.387	312.426	265.84	276.151	401.891	350.5	384.894	339.541	379.446	395.944
Cer(d39:2)	53.3366	63.5031	62.4495	46.8676	51.0613	51.824	56.6613	45.438	51.4153	54.1399	49.998	52.2902	52.9995	60.3376	52.9402	53.4115	75.7122	65.1381	65.8623	63.0452	68.4627	72.9132
Cer(d40:0)	5.29506	7.0752	5.99852	5.69718	5.61614	7.80698	9.51812	7.05853	9.37706	8.45504	7.58105	6.78473	6.49015	8.80876	7.13931	6.37779	8.65294	8.35125	8.24002	8.81354	8.5078	9.14636
Cer(d40:1)	43.0518	67.5993	73.0772	47.5709	51.7001	77.5467	95.7124	83.0365	91.0665	90.787	85.8117	53.2573	60.4393	69.327	55.749	54.5235	95.5821	84.0353	88.2892	81.1548	86.3732	94.4025
Cer(d40:2)	17.5413	24.5284	26.5547	19.1124	20.9124	21.0034	25.2858	20.1366	24.5344	24.1038	21.4227	20.9718	22.5478	27.329	21.8495	21.8625	32.1431	28.6958	31.4509	27.4469	29.8382	32.1942
Cer(d41:0)	13.1553	16.8746	14.3244	13.0038	14.6699	12.4148	15.6986	12.1131	17.0994	14.0598	14.2189	15.0939	15.2494	20.7183	16.2386	17.4408	14.4747	13.4263	13.3035	15.2303	14.9734	16.6674
Cer(d41:1)	80.8197	125.868	129.368	89.0114	97.9821	97.8412	117.964	100.294	114.167	109.796	101.813	90.0523	103.334	118.519	95.4826	99.168	134.679	117.357	124.335	119.21	131.271	128.129
Cer(d41:2)	59.1969	93.2428	99.6626	67.4952	72.2066	53.8271	67.9053	53.1213	61.8333	62.237	57.9528	70.7916	81.0442	87.8917	76.8433	75.5368	91.5931	81.4846	88.007	80.7878	87.3049	90.7233
Cer(d41:3)	0.0409873		0.117276	0.0699041	0.0633378		0.0685423		0.0762186	0.0632781		0.0517445	0.121134	0.112728	0.0685206	0.116466			0.075142	0.132804
Cer(d42:0)	4.73577	6.06742	4.6807	4.756	4.65799	5.11402	6.07093	4.66914	6.53532	5.66302	5.54664	5.71349	5.79419	7.84302	5.97555	6.43925	5.51879	5.16741	5.25108	6.51634	5.81594	6.67182
Cer(d42:1)	24.614	37.9587	40.918	26.9985	30.9524	30.4157	36.1841	32.3616	43.5517	34.155	31.2859	29.057	33.0574	36.7683	30.5243	32.7334	41.3555	34.7956	38.3195	36.18	42.3645	39.6374
Cer(d42:2)	17.8769	29.8446	29.1339	20.4798	25.5112	14.9829	19.3328	17.7184	18.3221	17.1907	16.2324	22.0016	23.8995	27.7732	22.0605	22.3447	27.5449	25.779	26.1355	24.6045	29.7135	26.7758
Cer(d42:3)		0.222063		0.0820554	0.21408	0.0409278	0.0956267	0.302065	0.0828468		0.0551249	0.0750045		0.0575391	0.0848809	0.07563	0.0920853	0.165593	0.117109	0.0480217	0.415819	0.0854864
Cer(d43:2)	16.586	24.5087	25.7083	17.6387	19.342	14.2028	17.0118	14.5168	17.3068	16.298	15.2599	17.5752	19.3675	21.623	18.1761	19.5545	23.9377	20.0215	22.0147	20.0734	20.8629	22.4414
Cer(d43:3)	0.0486434	0.14184	0.168809	0.11248	0.0227724	0.0445196	0.142971	0.0859339	0.104101	0.127115	0.0787481	0.0548774	0.168771	0.103946	0.120647	0.132459	0.141293		0.118871	0.0505527	0.218272	0.0702082
Cer(d44:0)	1.97889	2.86087	2.26739	2.16742	1.82902	2.94971	3.48049	2.61692	3.20814	3.09285	2.73637	2.24479	2.31703	3.23652	2.09984	2.36997	2.64847	2.71575	2.77913	2.98565	2.80203	3.90121
Cer(d44:1)	8.11535	16.4999	14.3846	9.47775	11.6519	8.10881	9.75918	8.74152	12.7192	10.0133	8.69612	9.51704	11.5716	12.0367	10.4747	12.6798	18.9593	12.9729	14.9582	14.1363	15.0234	14.9302
Cer(d44:2)	5.13488	7.86228	7.98171	6.08836	6.0184	3.80154	4.40599	3.62923	4.58506	4.31125	4.13053	5.95798	7.0158	7.75874	6.02482	6.61713	6.85966	6.35652	6.08105	6.35479	6.76538	7.01621
Cer(d44:5)	0.74667	1.21678	1.47556	0.694059	0.961214	0.920107	0.431754	0.982991	0.278358	0.769171	0.259249	1.44071	0.372296	0.687845	0.708919	1.08686	1.03777	0.952889	0.489399	0.479716	1.51463	1.31971
CL(64:2)						0.0683858			0.0537418	0.0566779			0.0496993						0.0781374	0.11671	0.100174	0.0405579
CL(66:2)	0.146073	0.125647	0.0662089		0.102505	0.410139	0.356422	0.262485	0.34505	0.418825	0.222096	0.271329	0.189027	0.0725257	0.184324	0.0502605	0.224577	0.360919	0.34043	0.234399	0.532657	0.260685
CL(66:3)					0.0598044		0.0410249	0.0230644									0.0395206	0.0417016	0.0400456		0.0769154
CL(67:2)				0.103056		0.108549	0.133401	0.0998555	0.0726448		0.0546956	0.112705	0.259209	0.0504799	0.177454		0.0597893	0.0447074	0.124216	0.0516498	0.133158	0.153952
CL(67:3)		0.0430922				0.0346758				0.0410311							0.0463507	0.0907874		0.0401745	0.132065
CL(68:2)		0.355821	0.189004	0.0864229	1.11369	0.0539742	0.378768	0.872948	0.239965	0.220699	0.315926	0.122631	0.0577186		0.0528198		0.240352	0.31803	0.168508	0.201368	1.93066	0.0987272
CL(68:3)	0.0396911	0.13131	0.0760232		1.06623	0.0695548	0.259727	0.746961	0.156972	0.161356	0.084875	0.036811	0.0669648			0.0531154	0.355071	0.502632	0.108886	0.112107	2.00265	0.065915
CL(69:3)						0.0640916	0.0547464	0.0250903		0.0593462		0.10766	0.0481309				0.0443123	0.0506253	0.0349817		0.140708	0.103314
CL(70:3)			0.0961521	0.0562511	0.347004	0.046561	0.0461703	0.279514	0.0455016		0.0432239	0.0452914			0.0621025		0.0636914	0.143989	0.0604074		0.385164	0.0416133
CL(70:4)		0.281086	0.0635957	0.0838105	1.33923		0.297422	0.973986		0.0828017	0.208173	0.0406841	0.0495829			0.0546919	0.34741	0.165403		0.040212	2.51233
CL(70:5)		0.419539		0.126681	2.13069		0.40707	1.25835	0.0339158	0.08229	0.335653			0.0424598	0.107122	0.155877	0.339155	0.417455		0.029848	2.98183	0.0283429
CL(70:6)	0.0389562	0.567754		0.114605	3.29385		0.343262	1.26306		0.283189	0.370554	0.0916373				0.14748	0.298706	0.522677		0.101047	3.55744
CL(70:7)		0.952301		0.209913	4.77156		0.608626	1.99356	0.0345126	0.269323	0.584326	0.0522135	0.060993	0.0894355	0.120103	0.185997	0.73792	0.704435		0.174083	4.47119	0.0762864
CL(71:4)	0.0517092	0.0629854	0.05141		0.18002	0.0550964	0.0390377	0.0417482			0.130297			0.113965	0.0553822		0.0518119	0.0618929		0.0489146
CL(71:5)		0.041254	0.0523989		0.108601		0.0923417	0.0887148				0.0831696	0.0486928	0.178406	0.0885207	0.146753	0.050518	0.114697	0.0407651	0.0371573	0.174142	0.0396155
CL(71:6)	0.123754	0.0576504	0.133833	0.0939784	0.285196	0.047368	0.080887	0.0946796		0.115673	0.0908706		0.0416251	0.0985735	0.0507505	0.0364592	0.0416242	0.196226	0.119008	0.0718678	0.421879	0.093273
CL(71:7)		0.222011	0.124581	0.0490854	0.360666		0.0901481	0.219549		0.189708	0.0748686	0.0322106	0.0380653	0.112097	0.0568873		0.20565	0.22799	0.0887624	0.12955	0.569684	0.100236
CL(71:8)		0.0897163	0.039489	0.0931046	0.328265		0.0791678	0.119659		0.082944			0.0330588	0.139096		0.0329814	0.0575838	0.15693	0.0732038	0.096213	0.25346	0.0949206
CL(71:9)	0.0326806	0.0366353			0.0325496	0.0395723	0.0382766		0.0371497		0.0311953		0.0786568		0.0465629	0.0396131			0.0356017	0.0610401		0.0493042
CL(72:10)	0.0344337	0.223098	0.224342	0.0479066	0.0887088	0.269949	0.321236	0.19249	0.242535	0.375048	0.254859	0.0614983	0.0732283	0.0884295	0.149429	0.146671	0.396628	0.328812	0.413341	0.428332	0.403829	0.345251
CL(72:3)	0.252791	0.414488	0.621828	0.669409	0.287641	0.320107	0.109527	0.237773	0.190324	0.222931	0.437091	0.462297	0.604473	0.575078	0.667466	0.497319	0.564513	0.304218	0.359865	0.47947	0.744096	0.273261
CL(72:4)	0.393655	0.494001	0.976261	0.11014	0.66829	0.502073	0.428913	0.448952	0.526236	0.449151	0.464868	0.354921	0.361978	0.680134	0.604684	0.483548	0.462997	0.500247	0.531437	0.718308	0.534895	0.451122
CL(72:5)	0.285925	0.458758	0.51256	0.402119	1.21203	0.307764	0.454427	0.557836	0.284661	0.316707	0.44256	0.370355	0.436297	0.553103	0.321278	0.407053	0.643979	0.322396	0.485582	0.328193	0.824242	0.380575
CL(72:6)	0.265611	2.09079	0.507196	1.02919	8.44218	0.491789	1.87178	5.28271	0.477982	0.671803	1.63278	0.587087	0.500755	0.866585	0.637339	0.901292	1.93247	1.7616	0.432631	0.949747	9.95586	0.646897
CL(72:7)	0.352423	5.03062	0.559737	2.05724	20.731	0.544378	4.72546	11.714	0.742766	2.1174	3.4409	0.70592	0.619494	1.00223	0.830229	1.48235	4.98207	4.23123	0.79777	1.59112	28.1035	0.787472
CL(72:8)	0.461716	7.38043	0.681956	3.39156	37.3265	1.09159	8.65828	21.2531	1.3751	3.53284	6.20317	0.815726	0.880366	1.40482	1.2097	2.47895	9.78143	8.43503	1.58478	3.01051	52.5973	1.50986
CL(72:9)	0.119526	0.308239	0.238692	0.368145	1.65237	0.462272	0.733461	0.857343	0.762931	0.432084	0.526914	0.214842	0.204045	0.325698	0.2906	0.332594	1.05311	0.984382	1.0009	1.02513	2.43123	0.725075
CL(73:10)	0.387132	0.809388	0.733201	0.752223	0.646573	0.637838	0.404356	0.560185	0.788173	0.713151	0.585119	0.561229	0.653152	0.631743	0.591334	0.642037	0.645055	0.626008	0.741534	0.652716	0.569551	0.699746
CL(73:11)	0.324879	0.715814	0.390217	0.435655	0.40774	0.270853	0.366666	0.310736	0.390683	0.293743	0.339307	0.364173	0.383977	0.784207	0.362222	0.34239	0.729043	0.332289	0.462135	0.568317	0.475603	0.42163
CL(73:5)	0.17835	0.306658	0.298307	0.292792	0.0990656	0.125407	0.117559	0.156313	0.317004	0.186946	0.147123	0.296078	0.160106	0.261936	0.115538	0.0740243	0.288598	0.326025	0.298963	0.228461	0.0802268	0.264345
CL(73:6)	0.285935	0.796813	0.60578	0.388362	0.481563	0.233382	0.312151	0.307065	0.346298	0.366759	0.220338	0.495881	0.521488	0.486871	0.433889	0.399761	0.818411	0.502435	0.447157	0.33084	0.602368	0.406825
CL(73:7)	0.330391	0.596404	0.753546	0.44698	0.516198	0.402188	0.216224	0.318938	0.54443	0.470992	0.445849	0.377255	0.399739	0.296505	0.402713	0.431397	0.440425	0.499032	0.409875	0.524186	0.871598	0.576639
CL(73:8)	0.394266	0.473537	0.741736	0.619423	0.69971	0.511174	0.453874	0.506887	0.414293	0.555221	0.409981	0.403661	0.478132	0.431363	0.541845	0.45396	0.797608	0.623479	0.705781	0.917488	0.468588	0.665745
CL(73:9)	0.344714	0.83194	0.733202	0.547283	0.740276	0.798707	0.631242	0.51494	0.692553	0.661266	0.811955	0.724108	0.673002	1.17518	0.726987	0.495466	1.02986	0.820416	1.07367	0.916251	0.819098	0.646003
CL(74:10)	2.23037	3.97993	3.56083	3.80491	3.79403	6.16616	5.99285	4.66144	6.08213	6.03345	5.57833	3.05802	3.32279	3.49173	3.30924	2.86172	8.95546	8.34184	8.32737	9.38511	10.2202	7.20674
CL(74:11)	2.21392	3.29186	3.07567	2.96305	2.80121	4.0977	4.07479	2.76365	4.40498	4.11477	3.41582	2.50512	2.96469	3.18568	2.78697	2.69741	5.56207	4.91947	5.39281	5.58388	5.45364	4.53975
CL(74:12)	1.33411	2.30785	2.15884	2.0423	1.84632	1.87294	1.98903	1.33318	2.29165	2.34815	1.806	2.03669	2.27025	1.976	2.07894	1.80203	2.90384	2.92417	2.94032	3.00217	2.87713	2.4423
CL(74:13)	0.488585	1.29057	0.802497	1.11033	0.766714	0.687211	0.62029	0.383055	0.627979	0.656658	0.62323	1.0329	0.962251	1.07873	0.817717	0.861677	1.06646	1.07056	1.16162	1.00184	1.18535	1.04401
CL(74:5)	0.753983	0.836441	0.807891	0.91736	0.674551	0.536025	0.681217	0.385079	0.547698	0.769127	0.542782	0.41776	0.978983	0.608574	0.739691	0.899673	0.650395	0.783263	0.616375	0.975532	0.683122	0.653718
CL(74:6)	1.96713	3.72515	3.46789	3.48093	2.94772	1.86088	2.08323	1.51106	2.24643	2.11179	1.86965	2.38967	2.5995	2.85985	2.71119	2.53581	2.45079	2.88285	2.51308	2.27774	2.95018	1.56949
CL(74:7)	2.06552	3.32492	3.5295	3.02629	4.09041	2.51307	2.78764	2.60956	1.94126	2.43851	2.23909	2.72059	3.01255	3.31471	3.23446	2.85299	3.29342	3.03269	3.26907	2.81131	5.44627	2.55656
CL(74:8)	2.16807	3.93909	2.65429	2.68918	6.76628	3.26857	3.69031	4.16267	3.11534	3.35773	3.16906	2.65302	2.48894	3.3103	2.35746	2.62842	6.58486	4.50446	3.87773	4.32539	9.03026	3.70799
CL(74:9)	2.10544	4.7114	3.01814	3.61076	6.64728	5.72797	7.29079	6.21749	6.66764	6.45345	6.14411	2.89126	2.86663	3.42644	3.04055	2.98997	12.5517	11.4785	10.6552	11.7056	16.4964	8.76977
CL(75:10)	1.7685	2.7781	2.52567	1.47137	2.08405	2.30331	2.72011	1.63558	2.82188	2.64535	2.36235	1.83201	2.14122	2.39912	2.35857	2.27371	2.49735	3.06968	2.84786	3.38914	2.92366	2.63351
CL(75:11)	1.81477	3.18096	2.68349	2.48423	2.41928	2.65563	2.83087	1.9414	3.14461	2.67674	2.31031	2.28802	2.40652	2.74097	2.27195	2.3616	3.08615	2.70493	3.22338	3.22112	2.30032	2.22722
CL(75:12)	1.7713	2.36596	2.35751	2.25011	2.11221	1.84995	1.99206	1.21086	2.2723	2.33072	1.73364	1.85095	2.24942	2.43706	2.02559	2.14642	2.34984	1.99635	2.04269	2.34604	2.21079	1.60445
CL(75:13)	0.66294	1.01554	1.00414	0.699752	1.02412	1.02885	0.767974	0.630373	0.842124	0.992118	0.664897	0.778063	0.904118	0.883112	0.870215	0.839195	1.15113	0.710247	0.841912	0.854826	1.04628	0.848514
CL(75:7)	0.320507	0.65754	0.773206	0.435726	0.741715	0.344717	0.520259	0.29051	0.357188	0.473434	0.541567	0.62068	0.431615	0.860166	0.447644	0.422204	0.819153	0.623478	0.529695	0.398719	0.797763	0.514216
CL(75:8)	0.828063	1.362	1.50822	1.09835	0.993251	0.867317	1.13835	0.621028	1.16827	0.970622	1.06091	0.622581	1.22892	0.812383	0.777853	0.829071	1.34095	1.42669	1.19468	1.29076	1.19671	1.19936
CL(75:9)	1.18846	2.54382	2.50911	1.6663	1.97151	1.96807	2.04711	1.46033	2.13948	1.99135	2.10055	1.47834	1.67155	1.91755	1.21627	1.44408	2.85553	2.41592	2.38065	2.45523	2.34602	1.88703
CL(76:10)	16.3326	24.4297	22.6934	21.4269	18.8852	30.924	31.7351	21.3611	34.0784	31.7494	27.4065	19.2967	21.9386	22.4228	21.0795	19.2185	43.8414	42.0498	41.567	45.0488	43.5029	34.1624
CL(76:11)	20.1853	32.2397	28.3604	28.4959	26.4013	37.0947	38.7065	25.6678	40.3181	37.0379	33.4937	24.8424	25.5085	30.7223	26.0515	23.8632	45.1475	44.0646	43.7123	45.8137	46.8909	36.1295
CL(76:12)	20.6402	33.7461	29.5827	29.0353	27.7276	32.2989	30.8051	21.5514	32.3123	32.9935	27.5399	28.0296	27.5653	31.7645	29.3677	25.0318	35.417	34.0834	33.9445	37.2035	37.6989	29.4988
CL(76:13)	14.6932	22.953	21.5249	19.6674	18.9109	18.0849	17.71	12.1125	18.9713	18.9147	14.739	18.6454	20.3216	22.7133	19.7632	18.9998	22.3803	22.4324	21.1331	23.268	23.6169	17.8957
CL(76:14)	6.89626	11.185	10.7145	9.39699	9.67376	6.48077	7.16164	4.83412	7.51271	7.36909	6.09808	9.57573	9.89643	11.2728	9.34868	8.8477	10.9173	10.3184	9.88709	10.5775	10.8987	8.73066
CL(76:15)	1.7156	3.09932	2.59054	2.39723	2.11513	1.5041	1.64039	1.31226	1.83528	1.81837	1.46603	2.57035	2.5612	2.97176	2.98783	2.41063	2.92661	2.67237	3.18273	3.0739	3.36509	2.57385
CL(76:16)	0.106926	0.180865	0.255637	0.0689238	0.120415	0.180426	0.200565	0.114741	0.184855	0.0663202	0.0633513	0.144599	0.345738	0.43312	0.353147	0.167086	0.368452	0.208044	0.334371	0.428571	0.338003	0.19776
CL(76:7)	0.361057	0.493562	0.596593	0.247465	0.258433	0.359288	0.282905	0.197873	0.488764	0.218887	0.429626	0.321686	0.554781	0.580962	0.211634	0.230404	0.584772	0.560772	0.407613	0.199033	0.516031	0.225755
CL(76:8)	2.35354	3.48012	3.77083	2.8619	2.21975	2.82698	2.84163	2.12029	3.40985	2.65209	2.6123	2.66922	3.42504	2.94285	2.76845	2.71442	3.665	3.09127	3.21869	3.55214	3.64222	2.56788
CL(76:9)	5.09188	8.96069	8.67223	7.50067	6.90577	9.01089	9.87611	6.84504	9.81059	10.1015	8.94477	6.50223	7.0783	8.70266	6.83208	6.47149	11.9856	10.1989	10.8243	11.3111	11.0922	8.79649
CL(77:10)	3.41124	5.2263	5.26489	4.56998	4.47816	3.88365	4.20047	2.89209	4.10334	3.37559	3.26778	3.51938	3.89127	4.3689	3.61692	3.48669	4.78042	4.8994	4.47532	4.63637	4.0691	3.87683
CL(77:11)	4.99652	7.57477	6.57727	6.09294	6.67326	6.10121	6.11964	4.06192	6.34453	6.92158	5.04195	5.58617	5.97191	6.72604	6.09721	5.6126	6.55733	6.50635	6.33646	6.65317	6.64839	5.36492
CL(77:12)	4.92904	8.41718	6.68806	7.01604	6.28861	5.88298	5.89276	3.75885	6.39664	6.11074	5.36015	6.25968	6.48713	6.76646	6.21522	6.04856	6.84339	6.40016	6.5321	7.10656	7.19999	5.64322
CL(77:13)	4.14491	6.32409	5.85315	5.51462	5.35305	4.31713	4.73583	3.23182	5.30813	5.11059	3.70189	5.30229	4.98718	6.08698	5.66859	4.58379	6.04913	5.69949	5.46407	5.32122	5.28877	4.50466
CL(77:14)	2.18135	3.35233	3.2663	2.76267	3.00982	1.97901	2.66127	1.84365	2.80799	2.97021	2.15215	2.78684	2.56901	3.16332	2.46202	2.88038	3.10368	2.83738	2.80689	3.27099	3.40811	2.32706
CL(77:15)	0.610405	0.956656	1.08493	1.10592	1.01728	0.917908	0.887861	0.661952	0.544388	1.09524	0.886477	0.958074	1.06299	1.2239	1.08541	1.19325	1.4271	0.950011	0.88886	1.37361	1.23676	1.10134
CL(77:8)	0.293397	0.406642	0.472077	0.246534	0.358637	0.285654	0.26521	0.332353	0.36546	0.585631	0.320247	0.19513	0.225755	0.514997	0.294352	0.183962	0.416753	0.395468	0.508655	0.580673	0.623469	0.362474
CL(77:9)	1.21	2.01032	1.45148	1.71879	1.61339	1.5983	1.19924	1.29821	1.80384	1.44164	0.869702	1.0845	1.39757	1.60374	1.34752	1.4261	2.59947	2.18285	1.56366	1.61686	1.92692	1.59538
CL(78:10)	5.93078	8.71921	7.80272	6.57768	6.61674	12.3476	12.5713	8.42518	12.8264	13.0744	12.3188	6.51707	7.90882	6.88747	8.0706	7.72296	10.8328	10.6094	12.7916	10.9988	11.7924	9.47646
CL(78:11)	65.0532	100.53	92.6629	87.1114	79.6585	78.9274	82.571	56.4682	87.6684	84.2801	73.3453	69.5618	81.3704	84.8214	77.0017	75.3557	93.5654	87.4697	86.8985	88.5115	91.1252	73.4168
CL(78:12)	130.713	160.075	144.263	137.498	127.994	138.587	139.449	95.4067	151.423	142.759	125.71	116.959	126.234	142.642	121.815	118.174	143.391	129.434	133.059	136.411	139.439	106.58
CL(78:13)	118.2	183.161	157.062	152.08	143.777	147.315	145.02	104.381	155.608	159.529	132.71	140.411	145.403	159.119	145.056	131.791	149.933	138.872	144.855	145.49	145.916	118.263
CL(78:14)	93.8785	143.805	133.008	127.003	114.776	114.679	109.116	77.4926	119.161	118.51	98.393	112.652	117.633	132.194	119.455	109.697	125.148	115.656	116.364	117.11	120.058	93.2163
CL(78:15)	41.821	66.9953	60.2381	56.6328	52.2053	48.2133	47.0645	32.7609	48.937	49.632	40.5035	52.1251	55.3757	61.6297	54.4608	51.1096	57.7456	54.3716	54.9287	56.3531	59.4589	45.9925
CL(78:16)	11.2186	19.2596	17.7963	15.5281	15.8137	11.2991	11.7987	8.88981	12.5799	13.1758	10.7852	14.7594	16.3623	17.5376	15.4067	14.6269	18.3603	16.3093	17.705	17.1885	17.5918	13.6555
CL(78:17)	1.12213	1.93815	1.33886	1.92022	1.49788	1.28956	1.37517	0.801984	1.24113	1.32762	1.00119	1.4094	1.42282	1.77387	1.58768	1.3869	1.83995	1.5726	1.55128	1.54215	1.57162	1.51943
CL(78:9)	0.957687	1.21609	1.02612	0.431929	0.819371	1.83821	0.997802	1.2258	1.36382	1.38267	1.19157	0.634362	0.972756	0.894189	1.03104	0.531498	1.45382	1.86781	1.28871	0.91228	1.58855	1.10396
CL(79:10)	1.19376	1.35238	1.79945	1.13548	0.926728	1.09608	1.5741	1.30736	1.82355	1.08738	1.32595	0.677945	1.01025	1.05731	1.27332	1.04298	1.18582	1.50068	1.04023	1.3248	1.27388	1.12412
CL(79:11)	3.94885	6.47361	5.78767	5.14177	4.62662	3.94697	4.9019	3.26745	5.58405	4.6208	4.34638	4.17847	4.78298	5.21042	4.42269	4.71452	4.88338	4.30582	4.11104	4.81681	5.25144	3.5474
CL(79:12)	10.6873	16.3071	14.2083	13.5869	13.2675	9.19476	8.99288	6.83723	10.1796	9.70682	8.57249	11.3108	12.1254	14.1797	12.3851	12.8933	10.2112	8.62237	9.58086	9.7697	10.6725	7.81914
CL(79:13)	12.3441	19.2439	15.5405	15.7251	14.0706	11.6813	10.7598	7.37907	12.0619	12.4993	10.4636	13.5967	15.1407	15.9368	14.2719	13.0128	13.4139	12.0473	11.4834	12.2742	12.5578	10.0572
CL(79:14)	8.5483	12.1839	11.1949	10.5167	9.45289	9.99169	9.19556	6.61042	10.7224	11.3849	9.35236	9.55604	10.0094	11.3976	10.5059	9.83126	10.4761	9.90384	10.057	10.6481	10.3118	7.40879
CL(79:15)	5.76154	8.57847	7.92669	7.81241	6.81616	8.11615	7.30907	5.46909	8.97632	8.16715	7.1549	6.90047	8.1465	8.4274	6.95212	7.11981	8.51288	7.84235	8.28291	7.94496	8.66521	6.60204
CL(79:16)	3.97922	4.37859	3.83044	3.85542	3.67099	4.15271	4.00592	3.05504	4.06232	4.56874	3.66678	3.82809	4.08757	4.15695	3.98997	3.5197	4.92192	4.5957	3.82903	4.58782	4.60324	3.2649
CL(79:17)	0.227703	0.320284	0.601473	0.295676	0.463048	0.188874	0.405847	0.333206	0.614853	0.542774	0.336422	0.451307	0.488881	0.529266	0.395658	0.37864	0.66202	0.320537	0.467978	0.499028	0.67897	0.272306
CL(80:10)	0.397026	0.95895	0.984786	0.803433	1.00753	1.29738	0.555588	0.387296	1.43547	1.15455	0.81926	0.739088	1.04243	0.968438	0.937784	0.719967	1.27482	0.896664	0.582347	0.654625	1.03908	0.705331
CL(80:11)	6.94408	18.4894	13.5826	10.337	10.4401	8.79169	11.546	8.12775	13.9641	11.5049	10.3395	8.64834	14.0986	8.94033	9.68355	7.46101	10.5807	6.95697	6.68642	5.43489	4.20896	5.54336
CL(80:12)	180.772	284.794	247.931	219.533	214.528	114.065	118.418	85.7932	130.611	124.661	107.491	184.901	220.819	235.848	206.377	203.948	118.756	112.542	111.841	109.604	119.798	91.2827
CL(80:13)	256.555	472.107	345.745	322.492	287.223	264.728	263.284	188.003	294.982	286.243	242.367	274.717	294.357	312.973	283.573	283.205	239.406	217.022	218.812	222.621	210.56	169.69
CL(80:14)	258.257	366.363	338.626	322.733	299.343	356.049	357.087	246.506	381.601	375.91	326.602	277.873	291.037	308.944	287.872	280.664	309.894	281.508	288.956	286.178	293.275	221.599
CL(80:15)	233.327	347.013	302.502	289.23	274.303	344.123	336.273	243.956	361.739	378.472	306.3	258.36	270.389	292.251	272.157	250.262	314.078	283.522	291.382	287.164	298.263	233.626
CL(80:16)	153.427	227.152	213.245	193.263	182.972	224.27	224.208	158.569	241.894	240.474	200.459	162.729	173.559	189.453	173.204	169.545	216.273	200.703	210.092	202.63	211.86	163.507
CL(80:17)	21.6322	35.8316	34.1754	28.748	27.6809	36.1703	37.4469	26.4746	39.8471	39.879	33.3469	25.8007	27.2506	31.0649	27.5932	26.4842	34.1775	32.5234	33.1984	32.7732	33.6503	25.4811
CL(80:18)	1.88104	3.36806	2.89696	2.52484	2.45222	3.35009	3.47627	2.32551	3.83179	3.56009	3.11005	2.38913	2.15571	2.5714	2.61607	2.05382	3.4677	3.12062	3.1636	3.15551	2.90641	2.27367
DG(24:1)	1.86662	2.87772	2.91519	2.253	2.59591	1.5447	0.886291	0.664358	1.1651	1.20593	1.06137	2.17882	2.36385	2.69704	2.18583	2.86088	1.05668	1.41808	1.5554	1.28509	1.37935	1.5423
DG(24:2)	0.0793554	0.264275	0.212707	0.129114	0.152373		0.0280413	0.0603972	0.03463	0.0279529	0.0703823	0.164013	0.373529	0.108336	0.181591	0.744444	0.125457	0.107079	0.0197736	0.0856933	0.0790148	0.137951
DG(25:2)	0.678855	1.17916	1.40909	0.771627	0.865444	0.571009	0.65256	0.519438	0.692404	0.717651	0.604786	0.839292	0.880519	0.934873	0.8685	0.889868	0.662244	0.576004	0.515452	0.487808	0.49091	0.800947
DG(26:1)	0.140899	0.154651		0.0599191	0.0623628	0.159222	0.0812965					0.0673159		0.24018		0.0936631		0.0836615		0.0606532		0.0717743
DG(26:2)	0.289486	0.310007	0.308751	0.551168	0.336071	0.608243	0.599304	0.296728	0.512513	0.501139	0.277358	0.169806	0.207797	0.300187	0.311858	0.239642	0.174906	0.172393	0.422862	0.344353	0.35148	0.227808
DG(26:3)	0.0159392	0.0510553	0.159866	0.101959	0.0357296	0.0947148	0.0185775	0.0169787	0.0362662	0.0174593		0.0522446	0.0838295	0.0420948	0.0436227	0.0818394	0.0197091	0.0402246	0.0443089	0.0399152	0.033272	0.0262136
DG(28:1)	0.242508	0.0884847	0.184064	0.337108	0.267169	0.462407	0.0863843	0.227762	0.131783	0.184947		0.532203	0.218598	0.579313	0.179129	0.286488		0.125546	0.0861367	0.077881	0.197295
DG(29:0)	2.19664	3.0277	2.41265	2.74327	2.47466	2.64028	2.30709	0.968735	2.22217	1.44353	1.70465	2.67312	2.09053	1.89381	3.12872	2.39168	2.02795	2.60581	2.32392	2.07366	2.95203	1.94364
DG(29:1)	0.682915	0.599449	0.922273	1.40759	0.778772	0.487902	0.388462	0.411695			0.190007	1.16208	0.569545	0.761274	0.864621	0.731363	0.747045	0.625462	0.504366	0.0864019	0.264898	0.172231
DG(30:0)	8.96168	12.8329	10.6806	10.7648	10.4186	11.5938	9.40834	6.82636	10.3713	9.46434	7.7968	12.6362	10.1544	9.8205	9.64697	11.0646	9.8035	8.57243	9.23734	8.91194	7.80231	9.33956
DG(30:1)	3.85649	4.85809	4.17031	4.79285	4.12622	3.19895	2.46372	1.35899	1.9732	2.43355	1.28869	4.94645	4.27651	4.13622	3.77266	4.83669	2.58042	3.49111	2.91301	2.51728	2.58851	2.48236
DG(30:2)	1.21712	1.58986	0.887745	0.683408	0.78572	0.641192	0.834056	1.07495	0.35052	0.827242	0.58113	1.40098	1.0341	0.817136	1.03192	0.668581	2.02445	0.396904	0.671672	0.54398	0.798729	0.638816
DG(31:0)	7.76803	9.19668	8.37112	8.89027	8.51676	11.4541	12.5194	8.14448	14.3107	13.4453	10.2369	8.51309	8.78797	7.70482	8.16283	8.1599	11.0749	10.2653	9.39604	10.6302	11.0794	10.4509
DG(31:1)	14.1869	19.2436	16.5164	14.848	15.22	11.2296	8.33374	7.03926	8.01185	10.354	7.56645	16.0162	13.9407	14.4559	15.4678	15.9457	10.8406	11.3053	9.39797	8.31702	9.44025	9.64026
DG(31:2)	3.0903	3.11518	3.31284	2.92819	2.85027	2.19012	2.57045	1.67906	2.10746	3.13888	1.90351	3.03702	2.90023	4.03637	3.00863	3.66917	2.60223	2.88891	2.28518	1.62855	2.28625	2.63947
DG(32:0)	30.7725	37.9415	31.5718	33.2279	34.6217	34.7687	26.647	20.5682	27.5422	25.8553	23.9944	32.8575	27.1579	30.0255	30.4443	33.5531	30.9721	28.8506	26.5886	25.5967	30.3725	29.7322
DG(32:1)	34.2078	53.1099	45.5477	41.9721	43.1332	37.582	31.8539	29.0439	30.9172	35.8305	26.886	43.281	37.3767	43.575	39.4995	45.6925	35.3967	33.6301	31.3429	29.8818	31.5518	36.8843
DG(32:2)	13.7344	17.5298	16.2821	14.045	14.4937	14.9417	11.1218	9.36121	10.214	13.379	8.4671	14.0015	13.8302	14.0427	13.3383	16.0177	13.4262	12.9457	11.1796	9.86633	11.6667	11.7079
DG(32:3)	1.15554	1.45236	1.28539	1.18348	1.47034	1.01664	0.584073	0.474917	0.472771	0.865154	0.368081	1.21017	1.31937	1.11373	1.26747	1.81436	0.929006	0.659019	0.686305	0.831688	0.63481	1.15318
DG(33:0)	22.9144	30.9858	28.61	25.7889	25.5365	31.7484	26.0433	20.1373	27.9522	28.0095	23.8302	26.0468	22.8721	24.4911	24.4048	26.7961	26.6692	25.0091	25.3954	22.6629	26.3258	26.8699
DG(33:1)	57.7092	79.5213	69.5863	65.6411	65.1001	71.2823	57.0349	42.7418	55.3015	63.6703	48.7408	69.1596	61.1758	62.773	63.4863	67.6665	61.8986	59.7431	54.611	50.7556	57.4923	63.9317
DG(33:2)	39.1261	54.819	47.8952	46.226	44.7187	43.9132	34.8493	27.8304	35.6091	42.1004	30.2436	45.8941	43.691	44.2149	42.1643	49.1006	40.4765	40.525	34.4232	30.7168	34.1983	39.4041
DG(33:3)	6.12425	9.18814	7.76066	6.77775	7.97816	6.02572	4.50451	3.99709	5.16055	5.46273	4.39287	6.99274	6.37222	6.22835	5.79995	6.84996	5.95104	6.36512	4.85752	4.56245	4.58272	4.47702
DG(33:4)	0.472209	0.952426	0.846657	0.805411	1.14056	0.736186	0.20359	0.152176	0.596095	0.633066	0.368988	0.758123	1.00258	0.848961	0.988274	0.466312	0.515631	0.203492	0.515771	0.139842	0.577834	0.340329
DG(34:0)	41.7877	53.8631	50.1684	47.3219	49.1496	71.6249	60.18	44.2717	61.1211	63.5095	55.3157	43.6915	39.4119	43.2728	41.9359	46.85	57.3609	54.3686	52.1099	49.2479	54.9606	56.644
DG(34:1)	171.118	242.84	212.459	194.543	206.885	245.221	203.77	180.943	209.481	231.844	189.187	188.512	182.364	195.002	174.75	201.435	216.436	206.813	188.637	171.938	206.924	209.671
DG(34:2)	110.742	205.612	140.346	134.871	137.525	187.306	127.926	108.188	127.309	143.463	110.92	151.03	147.41	155.306	121.505	141.505	140.7	142.905	118.235	105.828	132.063	132.701
DG(34:3)	14.4447	19.5276	17.4071	16.1695	16.4867	15.0949	12.4216	10.091	10.0713	13.4668	9.19744	16.8083	15.7361	15.0351	15.6788	19.1906	14.6636	16.4623	12.9624	10.9168	14.05	14.2734
DG(34:4)	4.68193	7.26108	5.93917	5.54642	5.03482	4.39733	2.43482	2.24938	3.23243	3.72796	2.40334	4.89072	4.8966	4.25927	5.23682	5.5975	4.25759	4.34483	3.57587	2.66042	3.50777	3.98223
DG(34:5)	4.55073	6.98717	5.43766	4.94245	5.17358	5.21632	3.61557	3.4895	3.11913	3.92561	2.70951	4.63658	4.62966	3.86933	4.06182	5.00705	5.05283	5.5347	3.81853	3.57053	3.94477	4.7652
DG(35:0)	21.2404	30.1928	25.7307	23.3563	24.5303	31.9291	28.206	22.248	28.0643	29.963	26.1637	21.4619	21.3835	22.6827	20.7936	23.2709	27.293	25.8391	24.0149	24.7223	25.1662	28.4289
DG(35:1)	190.475	272.593	244.514	208.673	212.956	324.746	280.289	222.157	282.16	308.703	255.126	214.733	209.028	213.854	204.097	216.748	265.501	254.244	232.23	211.722	233.257	261.576
DG(35:2)	280.305	400.337	344.05	312.121	316.399	437.751	352.856	290.818	357.046	406.004	330.086	334.507	321.279	334.907	315.715	341.246	365.86	366.068	318.609	289.719	321.7	358.681
DG(35:3)	43.112	68.0578	55.7106	54.5476	56.8235	67.2533	57.3423	41.1073	53.9675	60.6978	47.1218	54.0294	46.9061	52.086	49.1136	54.969	58.2788	60.5604	50.1919	46.5488	48.2695	55.5799
DG(35:4)	21.0199	28.3759	23.428	24.0095	25.3645	20.6891	15.6019	13.5453	17.8578	19.9205	14.8191	21.9163	21.293	19.8502	17.4043	20.2619	20.504	22.6425	17.7082	14.251	16.8319	20.2418
DG(35:5)	25.7373	39.1796	32.7913	29.1469	28.5517	33.8274	27.2093	22.058	24.3021	30.6957	23.5829	26.5202	25.0578	24.4664	25.7989	27.8498	27.6683	31.8232	26.366	20.4905	23.3515	28.1647
DG(35:6)	1.26863	1.72494	1.22969	1.26877	1.413	2.01706	1.79622	1.4322	2.17897	1.9642	1.86904	1.36277	1.11813	1.68236	1.33161	0.921168	1.72329	2.09081	1.13294	1.61167	1.47185	1.85437
DG(36:0)	13.7763	15.3327	14.1639	14.0533	13.089	23.6055	19.117	13.3044	20.0979	19.4855	18.6154	13.236	11.8964	12.5904	13.1532	18.4242	17.7895	18.3446	18.0282	14.9302	17.0709	17.832
DG(36:1)	255.871	374.935	329.367	282.869	296.661	356.632	334.321	271.484	342.407	354.949	308.326	284.046	282.814	297.774	274.088	290.891	404.561	322.222	294.88	269.081	300.637	317.49
DG(36:2)	469.893	691.183	630.78	524.515	530.093	743.371	621.016	528.019	622.429	715.928	566.343	566.845	542.423	548.408	537.848	584.592	627.168	620.718	568.891	483.363	561.146	613.801
DG(36:3)	145.775	210.444	180.309	166.508	171.018	209.605	167.9	146.292	163.203	194.983	153.784	173.602	162.661	198.344	158.759	173.743	179.213	179.012	154.893	134.081	161.973	171.219
DG(36:4)	33.0156	52.0099	44.2803	43.977	42.4237	45.3545	34.3527	31.6482	34.5925	43.0772	33.7458	39.1622	33.5754	38.1266	37.2394	42.4196	40.2662	46.4261	36.0892	30.7759	41.0269	40.061
DG(36:5)	27.8306	40.3204	33.8693	31.5841	31.446	42.7439	33.3865	29.7687	36.3147	42.4711	29.1763	31.7756	29.8253	28.9884	28.0333	32.1402	39.2338	44.2205	34.4115	29.3189	32.799	39.6247
DG(36:6)	13.3672	19.8519	17.8948	15.5922	15.756	17.5554	12.6934	11.6199	13.047	18.08	11.0056	15.9268	15.2803	14.2109	15.2591	16.0578	17.0597	19.3863	15.2246	12.0922	12.384	16.5739
DG(37:0)	3.90005	4.98523	4.32129	4.02083	4.14261	6.55187	6.0412	4.93586	6.40982	6.55025	5.80798	3.49708	3.5694	3.93263	2.93969	4.0279	5.26614	5.22771	5.275	4.89359	5.02292	5.75725
DG(37:1)	44.8747	63.1978	53.0426	49.206	51.7536	67.6657	60.2315	47.9877	61.9764	65.1893	55.6696	44.6892	43.6114	46.9295	41.3277	46.3478	58.7335	59.4506	53.357	49.1918	53.8181	58.9062
DG(37:2)	222.878	342.649	296.741	250.032	266.353	348.444	304.702	301.48	299.477	414.697	346.656	241.378	242.431	257.06	224.277	242.892	314.989	307.914	277.046	242.097	266.318	366.646
DG(37:3)	142.289	202.678	171.278	152.434	158.813	193.098	164.295	137.196	164.757	185.542	149.274	138.748	135.887	138.637	126.464	136.791	161.369	169.325	144.503	129.117	136.113	159.142
DG(37:4)	70.9922	103.157	82.1607	77.6612	82.3997	106.577	81.3364	71.3597	82.5098	97.6588	75.4769	69.2462	65.716	69.0474	59.5003	66.6788	85.8338	91.5883	75.3046	61.4164	69.4614	82.2314
DG(37:5)	56.2422	107.987	74.1287	69.9629	75.463	138.687	107.146	89.509	126.824	130.952	93.7921	62.7863	54.2053	57.9093	58.0738	62.6866	97.0965	112.528	81.4977	73.9041	75.1399	96.4631
DG(37:6)	40.4886	54.0349	47.4384	45.1001	43.899	74.895	55.1534	47.1351	61.1101	69.7737	48.4821	41.3192	37.8958	37.911	36.7083	41.1777	56.4099	66.3401	51.7609	44.1048	46.4006	55.6634
DG(37:7)	0.577582	0.946235	0.647056	0.381131	0.342097	0.791442	0.689798	0.529807	0.463904	0.836911	0.382257	0.321729	0.315544	0.613038	0.418154	0.686851	0.646151	0.614658	0.669216	0.600374	0.669515	0.52646
DG(38:0)	2.11502	2.49774	2.15581	2.10784	1.93376	5.50733	4.68269	3.63936	6.19209	4.82622	4.62357	2.15967	1.97192	2.06202	1.70011	2.12885	3.98051	3.70399	3.71783	3.47063	3.69882	3.88009
DG(38:1)	15.1546	22.2988	19.1252	17.6808	17.3097	27.6035	24.6174	20.1147	25.1072	27.7174	23.0367	16.0373	16.0304	17.4011	14.8999	17.3451	24.0563	22.488	22.4483	19.0067	21.5854	24.0779
DG(38:2)	74.6409	109.875	96.5909	83.3051	89.0658	113.862	98.967	81.9468	102.532	112.244	91.958	73.8444	75.3355	78.4112	68.4304	77.5604	100.773	98.8245	87.7962	79.877	87.8675	97.3194
DG(38:3)	75.1179	116.981	103.625	84.4204	84.9447	152.653	130.206	113.304	127.529	154.565	120.829	87.9173	82.1835	80.9052	79.5869	79.491	111.92	113.023	100.858	83.4713	92.821	107.926
DG(38:4)	166.485	248.46	221.544	176.619	186.797	195.637	176.047	154.101	180.493	203.793	160.581	167.223	155.466	152.494	148.812	165.876	184.88	195.608	165.891	136.485	157.395	171.803
DG(38:5)	458.644	651.633	591.126	498.651	487.681	917.646	754.509	686.428	758.371	914.282	720.229	503.341	451.711	458.708	432.415	458.587	714.99	739.931	616.664	524.841	568.051	673.612
DG(38:6)	156.441	266.171	232.42	204.101	208.13	402.66	316.22	325.265	300.559	401.649	270.277	212.246	173.964	197.645	192.519	209.904	299.752	338.751	256.588	213.907	222.92	286.669
DG(39:0)	2.00058	2.58128	2.44583	2.15244	2.41106	5.83566	5.81979	4.37362	5.21175	5.35646	4.99899	1.86044	1.88882	1.96059	1.65006	2.04079	4.15222	4.15934	4.02593	4.59503	3.63188	4.06616
DG(39:1)	9.06296	13.4544	11.48	10.5863	10.9077	23.6435	21.5395	17.4896	22.9744	22.9292	19.6957	9.55357	9.64447	11.2941	9.14283	10.238	18.4965	18.3035	17.6636	14.6529	16.4501	17.6984
DG(39:2)	12.2799	17.0789	14.5655	12.9295	14.3145	24.4289	20.3296	16.5285	21.0331	22.7319	18.6956	11.4778	12.5367	13.6291	11.2955	12.1848	19.8816	19.5136	16.9289	16.168	17.2194	19.4206
DG(39:3)	34.3435	44.4836	35.8952	32.069	33.9628	49.462	44.5221	37.0042	44.667	47.9988	42.3694	27.745	26.5353	28.432	25.0395	25.7611	39.494	42.1052	33.9902	32.0638	31.873	38.174
DG(39:4)	47.8682	75.0483	61.8812	53.2608	56.1186	58.4633	49.6302	43.6186	49.5448	56.7787	47.6476	43.6077	43.6842	42.7174	39.1446	42.3294	53.0521	57.2506	46.4698	39.7055	42.699	52.4219
DG(39:5)	101.052	147.495	124.071	109.588	115.298	139.339	115.751	103.143	117.664	139.509	109.276	90.2312	91.8435	88.3256	81.1711	89.4489	122.7	136.115	109.816	95.9842	98.5276	117.329
DG(39:6)	103.048	151.427	125.716	116.018	118.69	174.222	136.736	120.743	136.523	169.06	127.486	95.9514	90.2806	95.5286	80.9328	94.3592	143.727	164.48	125.375	109.349	112.706	138.861
DG(39:7)	0.770074	1.05255	1.11008	0.908199	0.82359	2.74196	1.13993	1.27174	1.18888	1.99044	1.3501	1.17031	1.1789	0.85354	1.0485	0.9393	1.54191	1.7932	1.4929	0.902349	1.23723	0.817138
DG(40:0)	1.48239	1.89804	1.35757	1.52371	1.32683	2.73793	2.24992	1.70528	2.55269	2.26544	2.1256	1.17092	1.02614	1.14974	0.996481	1.20348	1.95604	1.6567	1.29364	1.65875	1.97878	1.60984
DG(40:1)	6.57236	9.07771	7.83352	7.91783	7.81136	20.938	17.6356	14.8905	17.5517	20.0729	16.2292	6.82812	7.30008	8.11536	7.02581	8.04621	15.3108	14.1949	13.7694	11.8119	13.9196	15.3961
DG(40:2)	5.70848	8.09125	7.1196	6.62312	7.01078	15.1703	13.5617	10.705	14.7726	15.3733	12.2297	6.36626	6.18602	6.38749	5.83148	6.73611	11.3193	11.6226	9.91627	9.0977	9.46553	11.4267
DG(40:3)	4.7367	7.67648	6.03197	5.31026	5.17452	9.44241	8.048	6.35862	8.22042	9.45679	7.51156	4.86367	4.8863	5.00798	4.4953	4.96448	7.57469	7.23135	6.34738	5.55066	6.13981	7.15763
DG(40:4)	0.857258	1.29612	14.2662	11.8089	13.772	12.9856	12.0719	9.09038	11.0625	18.609	10.7162	6.14679	0.907199	0.985845	5.95516	10.151	2.37949	9.08422	1.42053	6.50217	7.83408	8.67598
DG(40:5)	2.58756	2.876	15.7692	1.75409	2.02163	22.9368	3.56329	15.0512	3.26863	4.0322	21.7273	3.68984	2.5206	2.22891	10.4558	12.0961	14.8928	16.0986	12.4712	9.69849	11.7102	13.6236
DG(40:6)	40.4541	61.0094	50.4354	44.9197	45.3211	68.4188	52.1161	46.0568	48.0906	64.315	50.3825	44.2956	40.7103	39.0606	36.9009	40.1569	49.6125	52.6613	43.5108	35.25	39.5814	48.1919
DG(40:7)	47.7001	66.0209	55.0814	53.2314	51.2113	74.5284	55.3987	49.1188	53.4055	70.1435	50.5996	48.9471	45.8003	41.9532	41.8874	46.2806	53.8999	63.1789	45.9761	38.2977	40.7893	49.3576
DG(40:8)	88.6701	123.221	101.898	91.6404	97.6808	108.013	82.0189	71.8393	83.3673	104.996	72.434	88.2142	84.1192	79.9057	80.4081	88.4323	91.3224	108.019	77.1136	67.3624	73.1255	87.1694
DG(41:0)	0.513779	0.631664	0.456226	0.605363	0.318228	0.897186	0.827882	0.63143	0.738025	0.816849	0.94564	0.498435	0.411058	0.360229	0.373331	0.478819	0.601834	0.677239	0.597656	0.341971	0.750521	0.77129
DG(41:1)	2.5098	3.1094	2.69107	3.01255	2.97731	5.89412	5.3386	4.37583	5.49675	5.73856	4.89529	1.85554	2.5155	2.2938	2.30881	2.19925	4.34484	4.94743	3.80549	3.72036	3.76364	4.50038
DG(41:2)	0.812112	1.03576	0.712602	0.495626	0.970623	2.96098	2.97824	2.19822	2.88286	3.14709	2.58231	0.797129	0.754729	0.899364	0.649389	0.879094	2.28275	2.37611	1.84761	1.21978	1.6164	2.31964
DG(41:3)	0.85748	1.26777	1.11859	0.991348	1.17145	2.07749	1.84862	1.73859	2.04197	2.02822	1.66949	0.923436	0.733906	1.10547	0.682491	0.919655	1.7864	1.86771	1.45832	1.3709	1.37858	1.6088
DG(41:4)	2.54957	3.56574	3.1117	2.869	2.86462	5.1003	4.46481	3.87807	4.27913	4.93428	3.78565	2.15535	2.43954	2.8085	1.96799	2.3822	4.1849	4.10436	3.9121	3.1289	3.86198	4.07616
DG(41:5)	5.04733	7.21708	6.84004	6.21002	6.2891	16.1434	12.6961	11.2339	12.007	15.1579	12.4156	4.7965	5.22312	5.00355	4.37296	4.78287	11.8262	11.9517	10.0049	8.78699	9.32375	10.2142
DG(41:6)	2.93938	4.93202	4.17791	3.93678	3.79393	5.44189	4.5214	4.4699	4.77181	5.74045	3.94049	3.23522	2.83352	2.73984	2.79677	2.90641	4.73747	5.35678	5.07661	3.56392	3.85884	4.71601
DG(42:0)	0.217445	0.485087		0.25488	0.094698	0.470134	0.15746	0.102268	0.138394	0.182166	0.222309			0.105915				0.169874			0.264715
DG(42:1)	1.15164	1.34863	1.11	1.31227	1.51606	2.41127	2.32429	1.5328	2.04407	2.56947	2.27192	1.15821	1.16661	0.827767	0.669937	1.00967	1.91741	2.0123	1.96029	1.16023	1.89276	2.01375
DG(42:10)	0.636617	1.23325	1.26782	0.684884	0.785899	1.71498	0.994491	0.781436	0.611197	2.22523	0.703896	1.17721	0.176937	0.934615	1.66359	0.810597	0.743413	1.1408	1.65106	1.26147	1.01975	0.916147
DG(42:2)	0.49724	0.67597	0.607422	0.756095	0.654106	2.30907	1.9921	2.12464	2.67929	2.66351	2.50437	0.476711	0.611203	0.470489	0.439096	1.07711	1.67158	1.7828	1.1878	1.46837	1.83877	1.75156
DG(42:3)	1.19037	1.33066	1.42242	1.27835	1.45319	2.70611	2.45035	1.84727	2.66369	2.63731	2.41034	0.983788	1.14047	1.21707	0.97529	0.958963	2.07241	2.08746	1.74323	1.61007	1.61126	2.09319
DG(42:4)	2.32809	2.99355	2.89863	2.44527	2.61165	5.66851	4.82321	4.53107	5.56353	6.05587	4.50955	2.38347	2.38223	2.40479	1.99356	2.24092	4.36677	4.2694	4.05136	3.29279	4.04722	4.25134
DG(42:5)	6.0493	8.82504	7.18694	6.88307	6.57355	22.7972	19.158	16.5506	18.9474	23.0147	18.3101	5.8809	5.97639	6.45665	5.91391	5.49766	15.9678	15.9589	14.2596	11.9792	13.4821	15.4874
DG(42:6)	0.317777	0.405099	0.582401	0.531501	0.526533	1.50518	1.69251	1.31926	1.46721	1.72729	1.52575	0.386022	0.244261	0.537394	0.483162	0.532116	0.92391	0.543817	1.05726	0.87536	1.00477	0.797003
DG(42:7)	0.129376	0.356471	0.23629	0.171334	0.511337	0.152372	0.342747	0.20446	0.120257	0.315935	0.111927	0.234385	0.261321	0.301145		0.300879	0.215649	0.201227	0.105726	0.263277	0.208197	0.0541502
DG(42:8)	0.713602	0.79269	0.672312	0.6112	0.519477	0.88308	0.100476	0.355986	0.637693	0.31028		0.89877	0.419822	0.216725	0.437087	0.677151	0.258063	0.443243	0.530115	0.347841	0.215856	0.520785
DG(43:1)	0.850144	1.37285	1.18997	1.20561	1.39346	1.43652	1.25257	1.00363	1.3905	1.27926	1.21898	1.13733	0.882072	0.898458	0.721774	0.88281	1.16142	1.59085	1.1076	1.41584	1.58296	1.5804
DG(43:2)	0.314893	0.237349	0.293062	0.329225	0.0870653	0.342207	0.354307	0.513063	0.40722	0.64185	0.592649	0.0569692	0.098982	0.0736551	0.266935	0.186816	0.325439	0.33676	0.434021	0.299958	0.265881
DG(43:3)	0.259355			0.267167	0.261372	0.386106	0.435173	0.254387	0.137187	0.0842421	0.43718	0.0516906		0.261579	0.0975181	0.166129	0.421484	0.268398		0.168123	0.145288	0.40332
DG(43:4)	0.343526	0.314198	0.419096	0.473375	0.395897	0.898294	0.838684	0.695655	1.00624	0.97192	0.764554	0.282054	0.200484	0.408327	0.326046	0.203128	0.664499	0.733157	0.443287	0.468416	0.380345	0.583522
DG(43:5)	0.658185	0.937056	0.690753	0.484487	0.492742	3.5269	3.14685	2.88654	3.51936	3.52377	3.16712	0.494825	0.654956	0.790852	0.736273	0.760329	2.22825	2.06831	2.33932	1.44261	1.89218	2.07323
DG(44:1)	1.13768	2.14334	0.800063	1.38761	1.49873	1.78643	2.3634	1.37984	2.22037	1.71334	1.5563	1.34774	1.37858	1.69259	1.13554	1.2265	1.73736	2.03345	1.78902	1.95505	1.68847	2.04615
DG(44:2)	0.426825	0.604805	0.623368	0.76419	0.574277	0.968141	0.898326	0.529976	0.626783	1.2026	0.63446	0.590398	0.735555	0.379134	1.18184	0.550497	0.835629	1.03243	1.24712	0.858208	1.20066	0.845662
DG(44:3)	0.527188	0.473346	0.55606	0.602133	0.624557	0.764326	0.509312	0.50192	0.796578	0.646101	0.228803	0.348525	0.444141	0.600442	0.465201	0.521015	0.532056	0.638197	0.494787	0.548231	0.582741	0.656553
DG(44:4)	0.0609703	0.318248			0.104297	0.694299	0.548359	0.612042	0.555295	0.380955	0.38498	0.153431			0.182826	0.251903	0.246951	0.44209	0.219204	0.220285	0.157928	0.428108
DG(44:5)	0.205684	0.440169	0.274613	0.605089	0.442616	2.62616	1.8675	1.6885	2.06866	2.68597	1.83819	0.252007	0.0923983	0.247516	0.0904561	0.193556	1.30497	1.27183	1.72632	1.03511	0.891918	1.11011
DG(45:2)	0.926163	1.55967	1.27963	1.39208	1.61852	1.52531	1.20757	0.6088	1.48414	1.37787	1.64447	1.00515	0.880149	0.750449	1.32768	1.09488	2.20795	2.58923	2.24612	2.30868	2.36736	1.83485
DG(45:3)	1.09397	1.76708	1.23777	1.47026	1.1958	0.619021	0.522423	0.383568	0.889714	0.634084	0.646497	0.618614	0.815136	0.937575	0.662171	0.772545	1.03121	0.851605	0.902707	0.75331	0.895916	1.10262
DG(45:5)		0.499952	0.248527	0.213641	0.278796	0.990846	0.971717	0.637032	0.601508	0.901052	0.685188	0.0667044	0.177801	0.326614	0.268192	0.134043	0.634842	0.362778	0.586223	0.479053	0.45486	0.594413
DG(46:2)	0.833156	0.723282	0.705115	0.562527	0.899441	1.62771	1.48137	0.898387	1.30739	1.43963	1.42991	0.789726	0.789762	0.45546	0.443431	0.197242	1.58554	2.3013	1.90103	1.60725	1.8721	1.4987
DG(46:3)	0.771385	0.569571	0.686106	0.746965	0.984001	0.970288	0.820211	0.568417	0.692271	0.26703	0.700343	0.589636	0.742381	0.783058	0.149275	0.351009	0.506056	1.00075	0.793891	1.25137	0.459596	0.582828
DG(46:5)	0.689195	0.885035	0.790227	0.520901	0.420469	2.04453	2.36841	1.66081	2.16104	2.02857	1.63483	0.624496	0.642175	0.990277	0.38593	0.606692	1.45881	1.45266	1.54053	1.53023	1.52543	1.07406
DG(O-30:0)	0.761024	0.776786	0.858193	0.481964	0.599818	2.31011	2.67425	2.22859	2.89712	2.58069	2.01851	0.646347	0.898221	0.612223	0.840208	0.791617	1.69208	1.38747	2.06845	1.49472	1.32284	1.6322
DG(O-31:0)	31.9531	41.7709	42.2735	33.2845	33.6742	38.4457	40.118	32.0712	43.5483	40.9085	36.4661	37.9643	38.5585	39.4749	40.8006	36.2386	46.5072	43.3739	46.5058	43.5443	47.4494	43.5316
DG(O-31:1)	0.123835			0.0891798		0.236617	0.164219	0.134446	0.221084	0.113117	0.16723					0.282556	0.0808381		0.0962013	0.0701075	0.0941593
DG(O-32:0)	0.784604	1.67656	1.14285	0.91879	0.899654	0.825364	0.744757	0.897027	1.08131	0.833239	0.66871	1.08462	1.04758	1.25952	0.649418	1.18464	0.966901	1.11995	0.963395	0.878773	1.16499	1.14635
DG(O-32:1)	0.224605	0.141108	0.301815	0.0716691	0.260344	0.357813	0.172631	0.272683	0.482673	0.271863	0.276817	0.274834	0.374633	0.123012	0.24269	0.494367	0.271243	0.052756	0.27122	0.154946	0.179421	0.13976
DG(O-33:0)	25.2561	35.8957	34.0898	27.4364	28.0785	26.2337	31.2193	22.1748	31.4968	29.2898	26.8231	27.111	31.9977	30.6372	29.2822	28.9327	32.9805	30.5868	30.5006	29.4296	32.7691	31.581
DG(O-33:1)	1.65923	2.31106	2.14528	1.66842	1.66589	1.52477	1.70845	1.23016	1.92622	1.01185	1.45693	1.8433	1.74932	1.75959	2.02629	3.79416	1.78543	1.4039	1.9184	1.33911	1.70196	1.20952
DG(O-34:0)	0.854006	1.62502	1.36102	1.24412	1.1019	2.02703	1.71036	1.38451	1.98946	1.62046	1.56716	1.29602	1.18491	1.38863	1.22638	1.19018	1.81136	1.58771	1.49914	1.31189	1.85242	1.60347
DG(O-34:1)	15.7453	26.3345	24.1364	19.1648	19.8357	17.4241	16.7431	13.1145	17.1582	17.8374	16.1376	20.559	21.8756	22.9737	21.6445	20.7659	19.5102	18.7042	18.0754	16.6557	18.8813	19.6291
DG(O-34:2)	2.61485	3.57767	3.3449	2.57554	2.37756	2.32421	1.81815	1.27415	1.75098	1.77934	1.46493	2.8741	3.06067	2.96073	3.17983	2.77569	2.5495	2.2332	2.01259	1.89418	2.17133	2.19735
DG(O-35:0)	5.1343	7.28214	7.1055	6.18311	5.73535	7.23491	7.55386	6.08038	8.63097	7.72543	7.3824	4.98176	5.755	6.06132	6.01437	5.77383	7.99425	7.48791	7.21016	7.33416	7.549	7.69985
DG(O-35:1)	60.4473	86.6003	64.5543	57.0923	71.8965	59.1243	57.9399	44.7376	63.2034	60.1244	56.4109	58.2965	61.8784	64.6631	57.8626	58.7208	68.8349	67.5506	62.2559	59.1238	63.2913	66.4042
DG(O-35:2)	9.69022	14.2377	12.7418	10.9202	11.317	12.6222	11.1943	8.19166	12.7262	11.9878	10.0513	12.1332	11.8527	12.1895	11.7566	10.9858	12.386	12.3277	11.2303	10.8623	11.8068	12.2256
DG(O-36:0)	1.44026	2.17606	1.92414	1.80893	1.70876	2.74876	2.80993	2.17944	3.07377	2.60857	2.47821	1.6178	1.59655	1.88791	1.60494	1.85115	2.58162	2.42531	2.55123	2.22214	2.51812	2.23915
DG(O-36:1)	166.783	254.786	213.698	195.937	194.091	166.155	166.324	120.137	177.088	165.106	165.651	205.135	220.353	230.516	213.981	202.99	203.876	190.437	191.105	183.146	197.845	198.099
DG(O-36:2)	340.35	509.789	451.929	313.026	327.628	262.18	246.342	234.655	258.182	372.126	243.791	422.793	355.647	372.202	356.262	320.605	303.567	298.146	276.743	266.226	278.342	287.035
DG(O-36:4)	0.361286	1.06798	0.705023	0.967166	0.886337	0.50698	0.752865	0.50205	0.933537	0.626931	0.210572	0.548659	0.795009	0.623007	0.836755	0.843157	0.442151	0.780805	0.524252	0.785428	0.510927	0.35536
DG(O-37:0)	0.257815	0.192693	0.0484557	0.127689	0.198062	0.328731	0.271641	0.319528	0.446495	0.356726	0.201698	0.112015	0.128964	0.324824	0.0871883	0.169488	0.248461	0.0521138	0.33922	0.25722	0.0642031	0.391202
DG(O-37:1)	20.3765	28.9064	25.3801	24.0284	24.6199	20.3529	20.9849	15.9119	22.9972	20.6686	19.7657	21.1051	23.6598	25.5025	21.4949	21.3446	23.4766	22.7185	22.4519	21.2047	23.3747	23.3233
DG(O-37:2)	82.183	120.247	101.665	94.8321	96.9887	106.251	103.201	77.4238	110.651	107.281	102.436	111.409	99.974	107.703	97.6669	92.0612	113.914	115.823	130.093	103.581	130.949	135.769
DG(O-37:3)	33.7318	48.8644	48.7339	39.1542	40.725	56.3419	43.6463	34.5467	46.7602	48.3317	43.2771	34.6493	37.2468	45.3659	35.6309	35.0411	43.4341	46.9481	41.3209	51.9119	39.5461	43.4354
DG(O-38:0)	0.844345	3.82187	0.800085	3.20575	2.76126	1.37821	3.10945	0.767252	0.956887	2.88352	0.576553	2.35203	3.08574	3.43328	3.28052	3.0594	4.75047	1.10094	6.08865	1.18561	4.89718	4.21642
DG(O-38:1)	3.39247	5.26211	3.9435	3.97096	3.33273	3.86514	3.47256	3.01304	4.10165	3.95583	3.51592	3.09563	3.92719	4.25402	4.4605	3.23742	4.2454	5.39522	4.55739	3.46744	4.52679	3.35161
DG(O-38:3)	45.7618	68.6669	58.648	53.101	52.8795	52.3779	53.1648	38.2843	57.401	52.8041	50.197	53.3596	55.7836	58.9422	54.352	53.0917	54.3917	52.0717	51.248	49.0861	52.2692	54.1526
DG(O-39:2)	2.45569	3.012	2.50086	2.87726	2.71095	3.56037	3.73895	2.7183	4.13505	3.48642	3.1511	2.32958	3.30099	2.89908	2.82658	2.34698	3.72705	3.12792	5.35993	3.74649	3.52206	3.74203
DG(O-39:3)	7.12741	10.4067	9.15218	8.63306	8.71836	8.06337	8.39808	5.2113	9.21174	7.73712	7.76725	6.97575	8.38206	8.70202	7.90712	7.33311	9.57533	8.96178	7.20057	8.51492	7.64079	9.12411
DG(O-40:1)			0.106761	0.0598538	0.05151	0.131366	0.092344	0.0472001	0.249452						0.0681967		0.0672305	0.157835	0.111602			0.0544879
DG(O-40:3)	0.461815	0.585489	0.734601	0.701468	0.616264	0.865214	0.964146	0.698271	1.16126	0.858054	0.966746	1.02004	0.643871	0.542776	0.828743	0.989221	1.17667	1.10327	0.931373	0.84333	1.11544	0.631768
DG(O-40:4)	0.915205	1.65181	1.1765	1.31239	1.26072	1.9391	1.14835	1.1108	2.15753	1.72807	1.53057	1.53285	1.77031	1.45463	1.27011	0.898069	1.55421	1.08143	1.44843	1.2438	1.51254	1.46043
DG(O-42:4)	0.0466095	0.0550766				0.0455403		0.0473075		0.0540456	0.032144			0.0398739							0.0479383
DG(O-42:5)	0.191311	0.2167	0.0944845	0.216476	0.147678	0.464146	0.63606	0.392247	0.554821	0.689412	0.507956	0.19893	0.142949	0.223301	0.17665	0.384185	0.375222	0.345821	0.286127	0.308992	0.345816	0.280768
DG(O-42:6)	0.167556	0.374971	0.287852	0.419243	0.0478081	0.916981	0.732385	0.529601	1.26796	0.906569	0.885973	0.294027	0.161844	0.318695	0.478239	0.32465	0.30692	0.255217	0.385092	0.201299	0.427284	0.583128
DG(P-32:0)	0.475953	0.49717	0.440427	0.411039	0.46078	0.880838	0.439886	0.188512	0.681977	0.244539	0.269857	0.423776	0.308325	0.334924	0.5164	0.457366	0.312094	0.623934	0.628713	0.218294	0.638056	0.506029
DG(P-33:0)	2.75127	2.53025	2.72613	2.54181	2.88752	4.59544	4.03156	3.19486	4.23472	4.33863	3.59443	2.33019	2.65217	3.93109	2.52158	2.49671	4.43698	4.02749	3.41612	3.37596	3.5434	4.61682
DG(P-33:1)	0.249762	1.85022	0.367952	0.349256	1.43332	0.926707	1.41022	0.360184	0.700122	1.08625	0.331013	0.193743	1.49116	1.28855	0.17958	0.284245	1.08322	0.294748	0.584196	0.230757	0.344584	0.212628
DG(P-33:2)	0.0486949	0.270459	0.0485246			0.0818697	0.0620338	0.0455228			0.0726724			0.0613983		0.0342389				0.0754631	0.0425405
DG(P-34:1)	3.47378	6.06922	4.4016	6.43871	3.61979	5.02467	6.22539	4.29711	5.42122	5.30289	5.85365	4.60765	3.93871	5.1954	4.46315	4.83642	6.79219	6.62213	6.70885	4.53568	5.02609	7.34293
DG(P-34:2)	0.275557	0.400407	0.261098	0.447235	0.361023	0.371251	0.371814	0.278723	0.293425	0.66813	0.335446	0.184078	0.574276	0.391128	0.673565	0.61056	0.347634	0.528569	0.377362	0.252386	0.42248	0.317773
DG(P-35:1)	28.669	39.1804	34.2689	66.3702	33.2721	54.0443	53.3648	42.6302	60.06	55.351	48.4034	30.5445	32.4957	34.6906	29.5332	68.2334	48.9721	50.1274	53.1893	42.632	44.576	58.1486
DG(P-35:2)	2.08468	2.85494	2.37968	2.40626	2.18999	3.23237	3.23634	2.7258	4.20784	3.99485	3.67075	2.60517	2.555	2.7622	2.27344	2.08122	3.16464	3.53527	3.13259	2.97275	3.14713	3.17196
DG(P-35:3)	0.100773		0.151804					0.093715		0.0989874	0.0455939	0.0802162	0.0552862		0.228011	0.198957	0.122204	0.0685288	0.132468	0.166091	0.112558	0.119836
DG(P-36:2)	67.6563	93.0335	81.1721	77.8798	78.6135	108.47	110.596	76.3512	119.816	107.403	110.611	77.1756	79.353	86.8346	79.9481	75.3556	97.9316	102.261	93.1759	95.112	99.9506	100.253
DG(P-36:3)	4.66984	7.18888	5.78351	6.37742	5.36145	6.26942	6.44994	4.52478	7.52038	6.42151	6.32484	5.68671	5.50981	6.04658	6.14286	5.34654	6.29481	6.62514	6.55404	6.00651	6.51536	6.34738
DG(P-36:4)	0.198201	0.662914	0.373544	0.500113	0.497444	0.269103	0.365613	0.186972	0.514044	0.667119	0.421369	0.243137	0.498301	0.524222	0.364637	0.856424	0.518282	0.771949	0.53937	0.394415	0.385298	0.423241
DG(P-37:3)	2.55128	6.4377	5.88247	5.18882	5.6411	4.01833	6.40345	4.32472	6.19934	7.98554	6.2081	6.2734	4.77732	5.43822	2.69809	2.36681	6.19026	3.67087	5.68526	7.94509	5.61833	6.36513
DG(P-38:1)	29.6936	42.617	37.7994	33.7003	36.3329	34.9639	35.3607	25.9568	38.7466	34.3946	35.2976	32.5517	35.0448	37.0543	35.0201	31.8013	40.6505	36.804	36.6435	34.0271	37.0334	38.4765
DG(P-38:3)	68.5038	102.006	107.481	76.8192	79.4302	69.8692	67.2277	60.2004	74.5944	86.6321	65.7573	78.4756	81.5461	83.9994	79.8925	79.9067	78.0363	75.2364	72.8246	66.0226	77.116	74.4832
DG(P-38:4)	74.2627	109.339	93.046	82.4308	84.7284	119.05	92.0909	68.4158	99.3969	96.5934	88.7174	85.0063	48.4875	92.9759	88.4452	44.7356	99.8604	98.4004	95.0929	106.862	94.5692	97.481
DG(P-38:6)	0.190066	0.420776	0.436107	0.326188	0.180308	0.48458	0.688769	0.341664	0.694573	0.84272	0.313568	0.325171	0.315628	0.300334	0.408962	0.139453	0.38541	0.327638	0.507155	0.425404	0.619636	0.54587
DG(P-39:3)	7.62545	11.3069	9.27798	7.96011	8.84618	8.01441	7.89182	5.92213	8.60926	8.12884	7.71242	7.31943	8.06795	8.44235	7.7521	7.90019	9.30425	9.21467	8.01916	7.82617	8.17386	8.5839
DG(P-39:4)	9.5102	13.9638	11.8763	10.9931	11.3077	12.303	11.4827	8.9338	12.6811	12.1352	10.7585	9.38929	10.2442	11.1562	9.5033	9.00569	12.2509	12.4078	11.0568	10.9076	11.8722	12.6027
DG(P-39:5)	8.2501	9.86653	9.58736	7.62957	7.83414	13.4733	12.3083	12.926	12.3034	13.3348	14.4948	8.01683	7.05613	8.58878	8.33733	5.10981	11.3377	12.0287	12.5863	9.1294	9.76151	13.5173
DG(P-39:6)	0.376879	0.599435	0.525579	0.643943	0.488757	0.941365	1.06685	0.844379	1.12643	0.90926	1.00537	0.345483	0.557297	0.534377	0.384923	0.357625	0.934198	0.743461	0.805187	0.717029	0.891574	0.801419
DG(P-40:1)	4.19392	8.68123	5.68533	6.16065	5.24248	3.58863	4.71216	3.63425	0.563856	4.74512	4.68286	5.79842	6.80488	0.523076	6.54002	5.67417	1.02714	5.26862	6.65939	6.21138	6.31555	6.48292
DG(P-40:4)	1.31322	2.0548	1.28985	1.69836	1.65216	2.51421	2.51389	1.82706	2.16624	2.03928	2.3997	1.93046	2.01235	1.73357	1.80313	1.29412	1.9669	2.39505	2.02748	1.36535	2.20997	2.09652
DG(P-40:5)	0.867322	1.21018	0.319823	0.879588	0.919674	1.35902	3.55363	1.1887	0.330379	1.25822	1.31072	0.854947	0.891784	1.1182	0.656768	1.16167	2.12999	1.3432	1.46984	1.28811	1.30655	1.63353
DG(P-40:6)	0.268835	0.352484	0.390586	0.426075	0.420575	1.19562	1.04182	0.714896	0.934922	1.13904	0.853437	0.377675	0.518817	0.347065	0.316221	0.244361	0.525788	0.728542	0.865969	0.52276	0.612398	0.938774
DG(P-40:7)	0.0899457					0.059113		0.0607431	0.147029		0.064922				0.0597857	0.119584	0.0628303	0.0515571		0.102571	0.060099
DG(P-42:1)	0.182003	0.18706		0.100331	0.182541	0.126239	0.26232	0.0908964	0.111147		0.054064	0.288333	0.379613	0.214502	0.143439	0.347316	0.12755	0.279745	0.354852	0.232521	0.478076	0.310764
DG(P-42:2)	0.385386	0.384217	0.360646	0.392774	0.469211	0.445635	0.14955	0.13986	0.357746	0.418884	0.27776	0.454953	0.358856	0.565994	0.203725	0.321802	0.191957	0.512664	0.445981	0.587885	0.667043	0.544233
DG(P-42:5)	0.167556	0.421291	0.350535	0.419243	0.0478038	0.916981	0.957203	0.421254	0.95879	0.906402	0.938939	0.294028	0.344447	0.419608	0.588838	0.39394	0.382388	0.255217	0.448663	0.276075	0.305961	0.671599
DG(P-42:6)		0.0477548			0.201544	0.29552	0.307989	0.107838	0.268	0.292937	0.0943718	0.157329	0.154587	0.0541509	0.182292	0.250275	0.0470753	0.053183	0.0923201	0.0437987	0.177736	0.0901932
DG(P-42:7)	0.0525622	0.0777887	0.117621	0.0924726	0.111784	0.0791692	0.12906	0.076243	0.0396462	0.197121	0.0583748	0.044637	0.119766	0.0916235	0.161021	0.113923	0.106527	0.0465705	0.0913924		0.0462825	0.0413068
DG(P-44:4)	0.0926017	0.334184	0.284357	0.162478	0.174945	0.102297	0.0793525		0.0869447	0.0561015		0.249444	0.184469	0.390712	0.175683	0.228386	0.0837716	0.241562	0.204071	0.453675	0.189593
DG(P-44:6)	0.0753453		0.13709			0.239826	0.106906	0.11467	0.260449	0.175872	0.114305	0.0384555	0.0613642	0.0522645		0.0317914	0.236209	0.1298	0.0892342	0.0555778	0.0319483
DG(P-44:7)	0.100114	0.0494826	0.246911	0.159258	0.117518	0.740391	0.675933	0.272165	0.726946	0.499399	0.612315	0.222832	0.208943	0.282816	0.178865	0.162298	0.264814	0.347186	0.259864	0.315778	0.289854	0.331435
DLCL(36:4)		0.023952	0.0363981			0.0253623	0.0255616	0.0320651	0.0418729	0.0518384				0.0139911			0.0765955	0.0797811	0.0507623	0.134264	0.018859	0.0842934
DLCL(38:4)	0.381632	0.666904	0.771459	0.33844	0.39024	0.549379	0.291507	0.313281	0.445818	0.277968	0.502033	0.388756	0.548284	0.353986	0.529871	0.457205	0.408627	0.38817	0.53681	0.221502	0.262484	0.458226
DLCL(38:5)	0.402897	1.01803	1.2552	0.893464	0.599291	0.947148	1.04181	0.737179	0.959756	0.818151	0.953165	0.506231	0.832108	1.00173	0.721074	0.973995	1.04972	0.956042	1.01548	0.835196	0.993931	0.702717
DLCL(38:6)	0.418586	0.911246	0.825999	0.36633	0.477631	0.595182	0.776856	0.520155	0.641153	0.767768	0.633114	0.453853	0.673844	0.762563	0.643569	0.619384	0.876815	0.713872	0.790555	0.647803	0.713592	0.626755
DLCL(40:6)	2.65773	4.33162	4.64014	3.86326	3.44026	2.0658	2.47633	1.75401	2.60448	2.40525	2.11915	3.36228	3.69217	3.73801	3.59323	3.73858	1.99947	1.97046	2.06234	2.18432	2.34619	1.65639
DLCL(40:7)	1.78422	3.18235	2.76044	2.36391	2.4672	1.47293	2.80469	1.69399	1.99483	2.64107	2.14815	2.1639	2.3782	2.49655	2.3047	2.10587	1.954	1.57544	1.63117	1.57467	2.15517	1.51992
DLCL(40:8)	1.01549	1.97325	2.24778	1.31505	1.41016	1.90881	2.00483	1.56464	2.01775	2.30094	1.77415	1.55253	1.29033	1.69918	1.57231	1.35678	1.76089	1.62838	1.56035	1.5888	1.69771	1.25785
DLCL(40:9)	0.0506287	0.276035	0.43914	0.0467962	0.190577	0.247	0.443346	0.308542	0.397849	0.414288	0.315527	0.171499	0.25213	0.338064	0.0873942	0.282064	0.24951	0.215733	0.358317	0.133169	0.132055	0.230905
Hex2Cer(t39:1)	4.33578	4.1993	2.98666	4.64934	3.69262	4.92794	4.16752	3.11853	4.47775	4.60947	4.01709	3.56655	3.29983	3.92265	4.19462	3.29457	3.94722	4.03726	3.44223	3.39433	4.19724	3.68762
Hex2Cer(t40:1)	0.662126	0.929285	0.600055	0.84932	0.578854	1.07171	1.16079	0.879002	1.28862	1.13947	0.931387	0.701272	0.642246	0.568925	0.894098	0.591174	1.0785	0.922633	0.785988	1.0498	1.1696	0.993855
Hex2Cer(t41:1)	3.1852	2.85839	2.23007	3.43188	2.77859	3.05281	2.64953	2.25302	3.40845	2.54153	2.39091	2.59971	2.16457	2.6747	3.02494	2.79553	2.62198	2.7078	2.01204	2.11621	2.18569	2.05736
HexCer(d30:2)		0.0428464			0.0294003	0.104082	0.0312964	0.00529882	0.0605289		0.0262102	0.01375	0.0208706	0.0237971	0.0215407	0.0188143		0.0173535	0.0385742	0.0732232		0.00694262
HexCer(d31:1)	0.0525062	0.0702751	0.141485	0.0849768	0.0863491	0.130272	0.136933	0.0829804	0.147272	0.140936	0.125333	0.117993	0.105928	0.0684907	0.126296	0.0652849	0.142034	0.131306	0.159903	0.10237	0.138298	0.114188
HexCer(d31:2)	0.0114928	0.0210414	0.0434106	0.0324556	0.0512626	0.0678843	0.00666192	0.0272935	0.0439296	0.0117446	0.0666456	0.0114639	0.0300302		0.0701315	0.0636478	0.054409	0.0164278	0.142984	0.0664828	0.0508854
HexCer(d32:2)		0.0643733	0.0278521	0.0156781	0.0196784	0.0236389	0.0265148	0.0124376	0.0282212				0.0148749	0.00641162	0.0160933		0.0105844	0.0104961	0.0192583	0.0189146	0.00728287
HexCer(d38:1)		0.0349326	0.0533972	0.0424864	0.0867124			0.139309	0.112858	0.114485	0.100481	0.107289	0.0340385	0.0520865	0.0288611			0.0449165	0.142967	0.0394658	0.0654126
HexCer(d38:2)	1.37184	1.29405	1.13769	0.955063	1.09605	1.83044	1.45954	1.07484	1.69708	1.54292	1.196	0.996615	1.10615	1.3484	1.51065	1.13359	1.47692	1.42069	1.56557	1.49716	1.47768	1.37479
HexCer(d39:0)	0.140033	0.267149	0.177473	0.333826	0.0830561	0.472664	0.24896	0.348191	0.104782	0.486461	0.0442088	0.140814	0.0560638	0.130401	0.20535	0.136077	0.0843187	0.112599	0.171659	0.231507	0.0931231	0.335946
HexCer(d39:1)	0.715998	0.89753	0.667364	1.08168	0.853981	1.32403	1.03796	0.947643	1.18998	0.876874	1.09235	0.732753	0.545818	0.55538	0.765103	0.671114	1.24484	1.10186	0.997192	0.984333	0.935896	0.965258
HexCer(d39:2)	12.9131	13.7246	11.0022	14.2337	10.5525	16.588	15.8349	10.4092	15.8662	15.3782	12.506	12.0832	9.92873	11.8583	13.147	9.73812	14.8605	14.1278	14.0714	15.2284	14.6704	12.5529
HexCer(d40:1)	0.0540484	0.295893	0.096557	0.155442	0.031386	0.14777	0.386329	0.246751	0.319086	0.218211	0.336017	0.0430993	0.103328	0.037151				0.133622	0.106981		0.0624195	0.112375
HexCer(d40:2)	2.24883	2.58072	2.32385	3.06072	2.18181	5.3801	4.42041	2.9637	4.95133	4.7078	3.93815	2.11143	1.92227	2.65318	2.61951	2.40834	4.00787	3.87695	3.16149	3.38548	3.40296	2.96124
HexCer(d41:0)	0.026476	0.0732237		0.0308405	0.0358375	0.0396854	0.0530123	0.0333709		0.0468811	0.0230193				0.0245877	0.0273746	0.049112	0.0288198			0.0330647
HexCer(d41:1)	1.22569	1.31764	0.981188	1.14592	1.04887	1.59217	1.25979	1.00105	1.61531	1.13064	1.19039	0.729848	0.798198	0.945899	1.05176	0.913837	1.19159	0.755975	0.941826	1.09043	1.14186	0.880412
HexCer(d41:2)	10.4838	10.2709	7.85286	9.97471	9.09877	12.6798	10.5247	8.83863	11.7773	10.8219	8.91381	8.59432	8.48829	8.73541	9.01794	6.95085	10.9558	9.95529	9.54457	9.76741	9.78197	8.5833
HexCer(d42:0)	0.0247728	0.10087	0.110039	0.20742	0.0124645	0.0518045	0.0664589	0.0478064	0.075861	0.0819589	0.146045	0.0675469	0.0795403		0.029866	0.0340171	0.107693	0.0199422	0.0270841	0.179769		0.14682
HexCer(d42:1)	0.516953	0.497628	0.433298	0.595724	0.490516	0.628283	0.475001	0.329939	0.597222	0.325271	0.40057	0.377283	0.536478	0.450408	0.350427	0.41418	0.390244	0.381724	0.273698	0.475181	0.518391	0.423746
HexCer(d42:2)	3.50609	4.1147	3.04048	3.81448	3.28751	4.805	3.87537	3.47925	4.49478	4.21215	3.55385	2.9471	3.41778	3.21113	3.30229	2.80241	3.98432	3.64972	3.48854	3.63874	4.05028	3.52668
HexCer(d42:3)	0.102644	0.119175	0.0437646	0.132772		0.0434185		0.109167		0.0526682	0.0436811	0.0428573	0.0460586	0.105332	0.161034		0.170553	0.141462		0.0357042	0.0495051
HexCer(d43:1)	0.65984	0.948887	0.591548	0.839114	0.750185	1.23385	0.410944	0.227767	0.665614	0.761808	0.550704	0.625909	0.690427	0.6156	0.681496	0.591262	0.474914	0.236221	0.616967	0.42531	0.757989	0.71703
HexCer(d43:2)	3.12554	2.87281	2.77561	3.14752	2.50264	3.90575	3.28177	2.69384	3.88951	3.43657	3.01037	2.38461	2.63145	2.39876	2.76948	2.36311	3.45679	2.85704	3.00208	2.96016	3.06117	3.00089
HexCer(d44:1)	0.629268	0.556882	0.382037	0.819614	0.719009	1.18055	0.715628	0.454397	1.00016	0.526841	0.515359	0.420455	0.649528	0.535838	0.319789	1.16965	0.667379	0.79402	0.620341	0.663848	0.998652	0.948446
HexCer(d44:2)	0.877417	1.00383	0.919025	1.50299	0.833635	1.37554	0.742116	0.582736	0.772548	1.36385	0.412507	1.12068	0.95154	0.782509	0.859601	1.16499	1.26278	0.693626	0.936873	0.797017	1.66356	1.16337
HexCer(t32:1)	0.0134789	0.00907665	0.0758267	0.0645872	0.0419118	0.0210355	0.0164405	0.0285307	0.047828		0.0197047	0.0152901	0.0451066	0.0295754	0.0193772	0.0186432	0.00718805	0.016658	0.0462451	0.0768101	0.00932552	0.0153508
HexCer(t33:1)	0.0647448	0.103384	0.102709		0.0501793	0.334055	0.174058	0.203671	0.216178	0.225352	0.13808	0.0494236	0.138077	0.183891	0.0919222	0.0849208	0.196189	0.313209	0.232889	0.157051	0.112665	0.166761
HexCer(t35:1)	0.333923	0.39289	0.215669	0.405485	0.294778	0.256192	0.206213	0.123408	0.233174	0.106266	0.158812	0.303328	0.200164	0.219609	0.289441	0.239899	0.158736		0.0772296	0.243525	0.0828643	0.180106
HexCer(t37:1)	2.45592	2.32866	1.99126	2.53307	2.28566	1.46067	1.25386	0.907173	1.65699	1.55207	1.08362	1.92768	1.68118	1.87046	2.0914	1.80306	1.27077	1.53862	1.48964	1.30719	1.4264	1.23162
HexCer(t38:1)	19.1436	20.4164	14.9207	20.6851	16.6057	24.936	21.5434	16.0199	24.4975	21.5518	18.4336	18.5246	16.2428	17.7791	20.2581	16.0361	22.6093	21.5334	19.8252	19.9242	21.0346	18.2345
HexCer(t39:1)	200.29	221.245	162.308	218.661	182.055	262.535	233.534	197.879	250.311	239.737	193.856	178.53	167.651	177.45	197.997	158.064	244.823	227.459	209.619	210.831	223.906	194.571
HexCer(t40:1)	42.296	48.5204	35.6903	50.4891	41.8829	79.0207	68.8813	53.4565	78.6835	72.2308	58.7328	39.9791	37.0323	41.3861	45.8797	35.4396	65.5246	61.6265	55.381	56.2045	56.7548	51.8443
HexCer(t41:1)	160.053	171.671	125.218	173.449	139.971	204.221	170.26	134.845	188.811	178.001	148.692	131.012	124.921	133.957	145.478	116.193	173.815	153.585	146.851	146.194	158.227	136.871
HexCer(t42:1)	55.6609	59.6281	49.2729	59.6937	48.6797	76.1946	67.0926	56.4148	73.4911	70.6934	58.5434	46.9415	46.8478	48.1844	52.0014	44.0777	66.9111	57.8751	58.0755	55.4715	58.8957	53.3958
HexCer(t43:1)	41.434	46.4227	37.6327	43.6311	36.3241	53.4013	50.9959	42.1101	56.633	52.4594	44.3604	33.2557	33.6005	34.1116	36.1565	30.8425	48.3162	42.1469	41.694	40.1969	43.0706	38.5349
HexCer(t43:2)	0.25934	0.22438	0.210425	0.365112	0.207421	0.412173	0.359647	0.245491	0.384874	0.325769	0.204958	0.254854	0.444755	0.173789	0.290541	0.176131	0.301005	0.0652346	0.148025	0.0956549	0.278235	0.363207
HexCer(t44:1)	9.50118	11.736	9.64171	11.044	9.25762	9.0576	8.34165	7.20851	9.27268	8.7504	7.12554	8.43043	8.55203	9.44978	9.33024	7.77847	10.7089	8.93351	9.26376	8.28975	9.13034	8.42967
LPC(14:1)	0.093658	0.138621	0.127502	0.143569	0.106381	0.0770311	0.118506	0.103309	0.114757	0.0708181	0.0888523	0.105845	0.20166	0.180911	0.162388	0.157943	0.0841855	0.104279	0.108544	0.0862536	0.128041	0.112314
LPC(15:0)	23.3172	26.0654	21.7844	21.3222	20.274	19.0059	16.9487	12.6207	21.6315	15.8918	16.8907	22.0052	21.3216	30.6858	27.7129	23.0617	17.2237	17.6121	14.5498	18.2081	17.0974	22.0186
LPC(15:1)	1.55757	1.77307	1.48339	1.65917	1.57371	2.16323	2.18494	1.75404	2.47244	2.06911	1.88947	1.43349	1.46819	1.98191	1.65187	1.5252	1.72294	1.98649	1.56517	1.85207	1.74454	1.96351
LPC(16:0)	7.22734	8.39753	6.42899	5.69011	6.2082	11.0912	8.74778	6.41946	13.5013	8.0382	9.1967	6.26518	6.68995	10.3479	9.47538	6.88882	7.45445	8.22212	6.82474	8.80082	7.82365	11.3325
LPC(16:1)	11.0855	12.0528	9.33041	8.81117	9.09686	8.79594	7.60225	5.33233	10.8225	6.5216	7.06755	9.99571	10.3346	17.0004	15.2324	11.2943	7.47427	7.97901	6.48175	8.77319	7.40621	11.4036
LPC(16:2)	0.936549	1.10498	0.883165	0.815394	0.811351	0.63865	0.551541	0.355049	0.768855	0.40799	0.548397	0.897412	0.916183	1.55891	1.26311	0.985922	0.701331	0.656378	0.628388	0.772538	0.684242	1.0757
LPC(17:0)	16.4303	16.4957	13.4283	12.812	14.1611	27.8966	23.2956	16.195	31.6283	21.4444	21.6759	12.5314	13.0991	19.1968	17.3746	13.4275	16.9692	19.2756	16.2993	20.5154	18.2097	22.7009
LPC(17:1)	22.1884	23.1167	17.726	17.5778	20.0047	26.6384	22.6346	14.9554	31.192	19.2735	21.528	17.862	19.48	31.966	26.0025	20.3997	19.3751	21.6327	17.8364	24.1008	20.2914	27.5937
LPC(17:2)	0.402346	0.386309	0.302957	0.294667	0.385857	0.299482	0.219424	0.170288	0.362822	0.152366	0.245983	0.299066	0.35845	0.74742	0.482877	0.345583	0.261714	0.283924	0.194653	0.376199	0.256252	0.357762
LPC(18:0)	6.70497	8.42237	5.5392	5.27665	5.56104	7.85923	6.84421	4.88997	9.04614	7.03665	6.22565	5.45117	5.44432	7.65449	7.23904	5.62473	5.80834	6.42802	5.77724	6.77257	6.09267	7.14117
LPC(18:1)	51.3915	50.4647	40.3772	39.4249	42.2229	55.3605	50.2226	31.4388	65.4318	45.9161	46.0829	45.5068	46.4629	74.8193	66.3537	48.1544	41.406	43.0191	39.8894	52.365	45.8882	50.9821
LPC(18:2)	29.8939	29.8845	23.5269	23.6294	25.9918	17.3835	17.235	10.0054	22.339	14.0549	15.6534	23.8742	24.9453	47.4852	35.485	25.8655	17.7073	16.1062	16.445	24.2032	19.8724	18.7692
LPC(18:3)	5.62704	5.77418	4.60743	4.63095	4.9394	3.38278	3.20832	1.84201	4.64256	2.37481	3.02857	4.93517	5.42395	9.62403	7.68393	5.37532	3.79675	3.53132	3.44643	5.2684	4.16555	4.44368
LPC(18:4)	0.29368	0.351936	0.181951	0.19275	0.220303	0.167999	0.159382	0.090338	0.230568	0.126088	0.143993	0.14432	0.618214	0.331769	0.296914	0.182388	0.15782	0.227298	0.193981	0.326549	0.199118	0.18823
LPC(19:0)	0.855915	0.891995	0.716852	0.740908	0.714824	1.49543	1.20546	0.887636	1.56327	1.29548	1.14401	0.679425	0.631064	0.923488	0.970954	0.706954	1.04023	1.13552	0.988722	1.17379	1.05616	1.21439
LPC(19:1)	14.1183	13.8042	10.5491	10.903	12.1609	12.799	11.962	7.39667	15.6955	10.9083	10.6396	9.96886	10.4917	16.4647	13.572	10.485	10.7197	11.6969	9.92895	13.2535	11.2109	12.9783
LPC(19:2)	0.25892	0.257518	0.188379	0.181002	0.173436	0.300562	0.234525	0.165446	0.348926	0.243291	0.249667	0.261452	0.229462	0.309091	0.291404	0.228971	0.254081	0.157844	0.201211	0.285528	0.240445	0.233198
LPC(19:3)	0.0753763	0.0850042	0.0338966	0.0588624	0.0384928	0.302719	0.0782431	0.084622	0.0787283	0.118438	0.0480802	0.0536956	0.0502328	0.166456	0.0723056	0.0841725	0.0607716	0.0238955	0.0460676	0.0804417	0.0478303	0.0898178
LPC(19:4)	0.0933072	0.0853096	0.0656402	0.0777651	0.0806187	0.0563642	0.0977755	0.0391062	0.0679282	0.0827561	0.0742148	0.0681619	0.0748625	0.172716	0.135423	0.092599	0.0578168	0.0823168	0.0726302	0.0917834	0.067032	0.101584
LPC(20:0)	0.617703	0.682226	0.565729	0.486511	0.578162	0.79543	0.647501	0.49523	0.802212	0.669119	0.623948	0.508543	0.532503	0.662824	0.680681	0.639426	0.629654	0.712853	0.644826	0.790697	0.680007	0.708768
LPC(20:1)	1.148	1.00574	0.763093	0.836758	0.905921	1.42695	1.21869	0.842728	1.44317	1.19436	1.08524	0.838319	0.873186	1.28618	1.08652	0.877372	0.950402	1.02054	0.95461	1.16	1.11585	1.1695
LPC(20:2)	3.82996	3.5807	2.97985	3.05725	3.03618	5.35477	5.02616	3.03633	6.27391	4.25642	4.5646	3.28497	3.32723	5.44827	4.41092	3.19415	3.15151	3.35468	3.08156	4.14804	3.60504	3.62049
LPC(20:3)	20.0206	19.0969	15.1349	14.8622	16.29	11.4021	11.4568	6.78047	14.4826	9.45542	10.5039	15.9325	16.3343	27.6638	22.2158	16.6887	10.7783	10.0393	9.97667	14.8123	12.9637	11.6129
LPC(20:4)	41.0992	38.4318	31.5049	24.2987	33.4167	24.4355	24.5701	13.269	36.5057	23.2482	25.9852	28.5329	32.7237	48.5078	45.1758	32.8895	18.9624	17.9642	19.3382	28.9868	26.9877	21.8726
LPC(20:5)	58.0542	57.1169	43.952	45.1107	47.8137	60.8495	57.8851	33.5122	74.6446	47.866	54.0855	44.4961	48.259	84.9124	68.068	46.8321	43.2046	40.823	41.1973	59.523	51.0933	47.0929
LPC(21:0)	0.299167	0.328788	0.149992	0.221437	0.283654	0.62878	0.616153	0.385955	0.68838	0.53759	0.532431	0.285857	0.285679	0.353126	0.327528	0.240261	0.521841	0.558512	0.530949	0.598908	0.536258	0.582702
LPC(21:1)	0.207101	0.228762	0.180502	0.168505	0.195741	0.183838	0.164765	0.0926799	0.120038	0.171417	0.168334	0.131691	0.170359	0.195048	0.187741	0.140051	0.178439	0.182974	0.185945	0.223401	0.161552	0.225393
LPC(22:0)	0.431736	0.435087	0.347871	0.307715	0.428115	1.10439	1.01925	0.707369	1.10818	0.852316	0.849137	0.332677	0.358291	0.454634	0.459169	0.344253	0.799177	0.901627	0.795087	1.03028	0.975972	0.871232
LPC(22:1)		0.0203529	0.017813	0.00694059		0.0329206	0.0460026	0.019082	0.0294328	0.0225383	0.0276199	0.00696535	0.0115373	0.0186432	0.0221903		0.0221235	0.0249553	0.0246833	0.0241423	0.00843892	0.0261482
LPC(22:4)	0.105122	0.0916457	0.0454184	0.0598391	0.0693984	0.088664	0.0515024	0.0233295	0.0516646	0.0423028	0.0472519	0.0545301	0.0535923	0.0907104	0.0695187	0.0785152	0.0511178	0.0459385	0.0292073	0.090091	0.0427247	0.0437803
LPC(22:5)	0.0158281	0.0163869	0.0208801	0.0152503	0.00794119	0.0489587	0.0455736	0.0339485	0.0411512	0.033405	0.0330762	0.00918787	0.0225698	0.0162838	0.0181979	0.0292712	0.0348452	0.0318196	0.0245676	0.0305088	0.035082	0.0225698
LPC(22:6)	0.423042	0.442817	0.370696	0.467334	0.503603	0.511237	0.222242	0.159163	0.340425	0.178407	0.161284	0.423218	0.480719	0.642686	0.633544	0.478935	0.176064	0.0974972	0.226953	0.396905	0.267313	0.24626
LPC(23:0)	0.0429228	0.0549784	0.0353646	0.0317368	0.0258248	0.157059	0.180574	0.0942616	0.145681	0.108485	0.124018	0.0414903	0.0322379	0.0578478	0.0489814	0.0465425	0.112014	0.11484	0.102658	0.127775	0.122778	0.133149
LPC(23:1)	0.353262	0.191943	0.043269	0.267686	0.294154	0.38446	0.280359	0.09287	0.281609	0.164656	0.135882	0.0957797	0.0770019	0.145131	0.191899	0.121863	0.198606	0.25331	0.173294	0.274109	0.294295	0.206932
LPC(24:0)	0.0612446	0.0507649	0.0417682	0.0302447	0.0336844	0.0881499	0.111243	0.0697603	0.108116	0.0752077	0.0896602	0.0383914	0.0409495	0.0475775	0.0455022	0.0417295	0.072264	0.0818515	0.0780038	0.10981	0.0919502	0.073964
LPC(24:6)			0.00359489	0.00226614								0.00218155	0.00223447	0.00510187		0.00334486	0.00228773					0.00738241
LPC(25:0)	0.0291469	0.0257001	0.0133263	0.0199522	0.0181893	0.0364327	0.0423389	0.0353287	0.0525597	0.0288841	0.0453439	0.0233734	0.0270627	0.026254	0.0205209	0.0183	0.0425163	0.0280808	0.0380446	0.0540228	0.0315124	0.0437783
LPC(26:0)	0.0890582	0.0690532	0.03591	0.0513825	0.090687	0.132922	0.138623	0.0780933	0.145467	0.083988	0.10354	0.0651898	0.0674426	0.0643944	0.0946788	0.0919351	0.0731338	0.108479	0.108095	0.127463	0.135733	0.115293
LPC(26:2)	0.00594235	0.00490751				0.0120923		0.00159063	0.00475649	0.00344708	0.00239344		0.0017532	0.00245701					0.00290773	0.00690075		0.00400298
LPC(O-16:0)	0.376378	0.106429	0.103485	0.149617	0.159273	0.121073	0.0713663	0.0696572	0.0807369	0.0941754	0.0649314	0.160728	0.203868	0.108687	0.131358	0.150665	0.0699804	0.0910307	0.0739157	0.0817427	0.113284	0.108777
LPC(O-17:0)	0.0265968	0.0365262	0.0483574	0.025403	0.0366321	0.0462156	0.0477455	0.056552	0.0705027	0.0683391	0.0644012	0.029695	0.0537539	0.0735827	0.0597382	0.0349234	0.0542949	0.0563409	0.0433616	0.0667408	0.0632	0.0613418
LPC(O-18:0)	1.50948	1.83565	1.94727	1.5626	1.49915	1.76176	2.04307	1.70959	2.38165	2.0697	1.87339	1.82152	1.78268	2.03143	1.97351	1.61913	2.28855	2.1834	2.21753	2.43415	2.31569	2.41549
LPC(O-18:1)	0.120479	0.131753	0.127417	0.110307	0.117559	0.215088	0.187061	0.175948	0.284598	0.216437	0.189787	0.163374	0.161133	0.187741	0.180721	0.146127	0.153046	0.169207	0.150208	0.181547	0.2019	0.193849
LPC(O-19:0)	0.0200137	0.0455936	0.0457396	0.0225557	0.0238189	0.0433539	0.0373787	0.0325536	0.038877	0.0349655	0.0552882	0.0269198	0.0337632	0.0482785	0.0336641	0.030225	0.0556486	0.0563118	0.0456764	0.0567856	0.047638	0.0595566
LPC(O-19:1)	0.440877	0.504148	0.45029	0.489233	0.433913	0.621924	0.692249	0.540184	0.843321	0.625425	0.647759	0.395456	0.458594	0.570876	0.504602	0.371115	0.629598	0.573886	0.583478	0.686373	0.615859	0.598175
LPC(O-19:2)	0.00500573	0.0183956	0.0063844	0.0308895	0.00972264	0.00349884	0.0145614	0.0172293	0.00979702	0.0213497	0.0147656	0.0173158	0.0127594	0.00475105	0.0099085	0.017846	0.0174839	0.018916	0.0148578	0.0148394	0.027555	0.0120651
LPC(O-20:0)	0.00221489	0.0105263	0.0030642	0.00311848	0.00157943	0.0139812	0.0117336	0.00649896	0.00982667		0.00850315	0.00900104	0.0014123	0.0085346	0.00300682	0.0116149	0.0102641	0.00846915	0.00685315	0.00832347	0.0141599	0.0165417
LPC(O-20:1)	0.00244059	0.0153985	0.0104968	0.00363107	0.0105022	0.0247765	0.0344864	0.0250304	0.0371292	0.0294529	0.0317975	0.016519	0.0177587	0.018952	0.0136788	0.00721311	0.0351468	0.0180029	0.0297191	0.0307457	0.0274649	0.0261551
LPC(O-20:2)			0.00317361		0.00245509	0.0194918	0.00887915	0.0105157	0.0224854	0.0175323	0.0194539	0.00792744	0.0023104	0.00936291	0.00958425		0.00523731	0.00630888	0.0104902	0.00989287	0.00530172	0.0155062
LPC(O-22:0)	0.00297418	0.00249892			0.00659532	0.00969087	0.0214543	0.00678473	0.0105629	0.00463898	0.0079067	0.00249465		0.00287933		0.00176084	0.00798294	0.00981263	0.00850816	0.0122623	0.0148657	0.00203557
LPC(O+P-16:0)		0.0153448	0.00766958	0.00588531	0.00847898	0.00999816		0.00771423	0.0139041	0.00511505	0.00805462	0.00667774	0.0120781	0.00733781	0.0110213	0.0070306	0.00819181	0.0107448	0.0105084	0.0186622	0.00668429
LPC(O+P-16:1)				0.00247422		0.0254535		0.0084144		0.00537863	0.0100768			0.00426353		0.0046022						0.00675508
LPC(O+P-18:0)	1.13196	0.998378	0.891261	0.793644	0.811368	1.20621	1.06126	0.672978	1.3663	0.974417	1.01935	0.885464	0.962849	1.28273	1.22826	0.92236	1.07851	1.0931	0.992479	1.22562	1.18018	1.27766
LPC(O+P-18:1)	0.299522	0.277246	0.249629	0.240938	0.293453	0.552005	0.626294	0.348279	0.629493	0.530079	0.549654	0.265817	0.265394	0.416456	0.388568	0.250066	0.390046	0.420898	0.372053	0.472586	0.43252	0.426133
LPC(O+P-19:1)	0.308273	0.284952	0.249162	0.234742	0.27382	0.475495	0.505832	0.281466	0.655355	0.378251	0.444805	0.228241	0.272477	0.470172	0.364859	0.212386	0.322951	0.384773	0.308597	0.458289	0.32995	0.430435
LPC(O+P-20:1)			0.00810865			0.0108594	0.0180135	0.0177236	0.0442224	0.00743827	0.0184558		0.00520096	0.010272				0.0204727	0.0103111			0.00724879
LPC(O+P-22:0)	0.1656	0.103684	0.0779708	0.115362	0.118367	0.162768	0.135349	0.0395563	0.136828	0.114364	0.110014	0.0858939	0.0740026	0.080668	0.131245	0.0827593	0.0978217	0.105281	0.097655	0.132152	0.167778	0.0926566
LPC(O+P-24:0)	0.128033	0.0493168	0.0149426	0.0599474	0.0321934	0.0892985	0.089572	0.0345037	0.0105945	0.0146361	0.0661082	0.0498063	0.0379926	0.036789	0.034399	0.0498064	0.0476081	0.0217704	0.0790123	0.100761	0.0859045	0.0511119
LPC(P-18:0)	0.336356	0.40938	0.433097	0.326931	0.343603	0.712841	0.741733	0.623453	0.857152	0.700133	0.718513	0.346954	0.349976	0.43594	0.392207	0.325964	0.63215	0.599552	0.615469	0.663926	0.648372	0.609332
LPC(P-18:1)	0.00416674	0.00389304	0.0109974	0.00368085	0.0109607	0.0129253	0.0256208	0.0278019	0.023905	0.0185543	0.0239455	0.00594698	0.0100196	0.00633804	0.0132118	0.00244965	0.00911887	0.0172386	0.00926857	0.0133682	0.0156411	0.0159862
LPC(P-18:2)	0.0490381	0.0352864	0.0547905	0.0527177	0.0249372	0.0316328	0.0134196	0.0161462	0.0385974	0.0432175	0.0194924	0.0392944	0.048189	0.0305434	0.0464299	0.0352528	0.0343515	0.0271529	0.0303616	0.0472925	0.03326	0.0303373
LPC(P-18:3)	0.0411189	0.0499164	0.043873	0.0417221	0.0415406	0.0176096	0.0184106	0.0223491	0.0283146	0.0104869	0.0116059	0.0478826	0.0324548	0.0623186	0.0549711	0.0337936	0.0284231	0.0203706	0.0229776	0.0196387	0.0201789	0.016064
LPC(P-19:1)		0.0210601	0.00867822	0.0537392	0.0409232	0.046774	0.0496061	0.0105512	0.0745766	0.0642201	0.0412223	0.0264425	0.0388639	0.0248451	0.0149052	0.0251784	0.00784886	0.0727014	0.00841368	0.0396986	0.0449006	0.0171348
LPC(P-19:2)	0.0502604	0.0455558	0.0561891	0.066839	0.0678687	0.0771937	0.116713	0.0794673	0.0903775	0.0798153	0.0845008	0.0557256	0.0319869	0.043662	0.0415978	0.0620196	0.0580036	0.0510308	0.0574419	0.0512563	0.0580974	0.0321277
LPC(P-19:3)	0.00552487	0.010915	0.012774	0.0165764	0.0128959	0.0377321	0.0293921	0.0152606	0.0254096	0.0161202	0.0198318	0.00792828	0.00822768	0.0138204	0.00491875	0.0139953	0.020361	0.0265024	0.0129398	0.0168055	0.0117832	0.00817909
LPC(P-20:1)	0.0257789	0.0299854	0.0315666	0.00840946	0.0210328	0.049719	0.0322093	0.0127771	0.0424156	0.0370224	0.0230519	0.0304797	0.0185307	0.0148165	0.0384251	0.0280743	0.0308778	0.0451189	0.0326543	0.0241612	0.0335248	0.038413
LPC(P-20:3)	0.0080503	0.00941838	0.010654	0.0100372	0.00723151	0.0277353	0.0173996	0.0280737	0.0348289	0.0306048	0.0383545	0.0130183	0.0178051	0.00928375	0.01542	0.0202648	0.0124835	0.0255666	0.0111672	0.0291185	0.0248234	0.0180962
LPE(10:0)	0.489099	0.567973	0.666061	0.541613	0.55187	0.323559	0.306859	0.272196	0.334672	0.29987	0.306225	0.717139	0.568599	0.542688	0.642457	0.506313	0.413013	0.386314	0.36959	0.361016	0.401832	0.401557
LPE(10:1)	0.0143432	0.0217265	0.0293845	0.0223058	0.0181766	0.0492652	0.0403674	0.0306159	0.0342603	0.0327956	0.0352161	0.0212221	0.0248531	0.0212801	0.0191481	0.0235119	0.0230538	0.0230863	0.0151713	0.0206805	0.018218	0.0207834
LPE(11:0)	1.07118	1.1766	1.31635	1.12835	1.08931	1.15266	1.12964	0.865453	1.08769	1.1798	1.02902	1.40582	1.17484	1.20894	1.28057	1.06728	1.08361	1.05258	0.986922	0.931715	1.1449	1.10028
LPE(11:1)	0.0190232	0.0125115	0.0267632	0.0239209	0.0201826	0.0875891	0.0965091	0.0790936	0.105033	0.0904182	0.0860975	0.0235419	0.0233404	0.0250107	0.0250007	0.0220514	0.0380892	0.0362558	0.02874	0.0292483	0.0379081	0.0422091
LPE(12:0)	7.13526	8.17033	9.71809	7.32635	7.52075	4.42308	4.01845	3.21085	4.36307	4.2415	3.53369	9.49722	7.86715	8.11894	10.1028	7.44501	6.13665	5.90025	5.91954	5.50466	6.48408	6.17727
LPE(12:1)	0.267759	0.305076	0.398008	0.278281	0.291796	0.552887	0.512678	0.390033	0.488285	0.492877	0.434004	0.412891	0.303018	0.325085	0.406032	0.291943	0.308774	0.340018	0.323062	0.307432	0.347869	0.371485
LPE(12:2)	0.0223251	0.0200822	0.0203094	0.0121701	0.0155904	0.0885561	0.0766472	0.054553	0.0797826	0.0479161	0.0584707	0.0220331	0.0128838	0.0213036	0.0175389	0.0163947	0.0232828	0.0226275	0.0280507	0.0271302	0.0295894	0.0316965
LPE(13:0)	22.8637	25.5408	30.5112	23.7823	23.7331	23.9977	22.6476	16.0361	21.7007	23.3411	18.9329	32.8832	24.279	25.2842	30.6479	23.2187	27.0942	27.3439	27.2977	24.2674	28.0808	28.7951
LPE(13:1)	2.48971	2.85154	3.62609	2.77192	2.59994	5.33673	4.3472	3.30136	4.36366	4.49396	3.8352	3.66979	2.69259	3.02761	3.71544	2.46186	4.00432	3.95819	4.05258	3.47903	3.84682	4.0968
LPE(13:2)	0.0255199	0.0306312	0.0375023	0.0324196	0.0278402	0.490003	0.313179	0.248619	0.323088	0.315329	0.318093	0.0313612	0.0268547	0.0344398	0.0363411	0.0312113	0.102619	0.103129	0.119026	0.0825857	0.0935677	0.105725
LPE(14:1)	26.1551	27.9834	32.9296	28.5992	28.1231	18.4824	17.2332	12.2457	18.282	17.0615	14.5014	38.1984	28.5125	28.9218	38.9527	28.0624	25.119	24.2456	24.2273	23.3118	27.3039	24.8658
LPE(14:2)	0.412315	0.401091	0.515907	0.4115	0.396898	0.702912	0.618906	0.482922	0.615978	0.59648	0.563121	0.573961	0.38886	0.425154	0.50059	0.371974	0.58069	0.530045	0.549121	0.440187	0.587531	0.613839
LPE(15:0)	18.8071	17.0559	18.6307	19.4035	18.7166	41.5091	34.5681	22.8857	31.8737	35.3214	27.309	21.849	15.6614	15.777	20.0077	16.2267	25.7043	28.76	27.1175	26.0145	29.7496	25.7229
LPE(15:1)	102.299	97.3185	110.088	111.277	110.523	140.154	126.42	78.8039	116.904	125.207	101.325	126.697	91.6344	99.4308	124.32	93.9801	134.662	146.706	137.893	128.605	145.459	130.357
LPE(15:2)	0.226373	0.197412	0.245003	0.24046	0.220856	0.361517	0.317588	0.207346	0.300615	0.317732	0.272027	0.342159	0.205575	0.229578	0.274705	0.21013	0.283986	0.327348	0.312531	0.270727	0.293362	0.305247
LPE(16:0)	3.82226	3.70589	3.88231	4.17462	4.10176	12.0194	9.39196	6.7709	10.3201	10.5058	7.52919	4.07542	3.3909	3.30569	4.45072	3.52338	6.75601	7.51701	6.8582	6.76093	8.0435	6.30517
LPE(16:1)	55.3551	48.2141	56.3341	55.3735	54.555	77.1248	67.5162	46.642	68.1921	71.0603	56.1554	77.7644	55.4026	61.0514	74.7265	56.6218	62.1788	67.7436	62.7221	59.9924	71.3378	65.9755
LPE(16:2)	6.05503	5.06297	6.3374	5.89509	5.58622	8.44903	7.50462	4.63658	6.72471	7.73318	6.19424	8.87381	5.25428	6.39179	7.44202	5.25086	7.7918	8.46007	8.07508	7.16832	8.61583	8.36114
LPE(16:3)	0.718976	0.634688	0.753125	0.775519	0.694364	1.50991	1.19828	0.830181	1.11112	1.29657	1.1046	1.06887	0.669582	0.799526	0.871013	0.7013	1.0084	1.05289	1.01927	0.972804	1.09501	1.11899
LPE(17:0)	6.12878	5.6222	5.83081	7.05395	7.09912	24.7204	18.2298	11.7269	18.0364	19.383	13.7422	5.61572	4.65336	4.70627	6.10772	4.69979	10.6849	12.3243	10.9483	11.3698	13.1059	10.1527
LPE(17:1)	11.0529	9.84776	10.3523	11.1672	11.2233	26.3986	20.5993	13.3046	19.5892	21.8836	16.9565	13.5208	9.30428	10.8054	12.1379	9.66876	17.2879	19.3003	17.2271	16.5257	19.1278	16.6394
LPE(17:2)	0.835816	0.763785	0.900319	0.840797	0.828757	1.66308	1.30544	0.858946	1.21158	1.47896	1.11721	1.06354	0.703162	0.766085	0.900131	0.710871	1.09705	1.20783	1.06435	0.986154	1.33442	1.10882
LPE(17:3)	0.0381908	0.0470084	0.0394718	0.0290286	0.0311472	0.049155	0.0637109	0.0365271	0.0377574	0.0530073	0.0540763	0.0582983	0.0427252	0.0526666	0.0473026	0.0355055	0.0444964	0.0547564	0.0530945	0.0447124	0.0610463	0.0647483
LPE(18:0)	4.41551	4.14137	4.18572	4.87605	5.14475	15.0057	10.7955	7.09628	10.6775	12.4563	7.89159	4.41382	3.47182	3.51164	4.54927	3.5835	6.49155	7.73938	7.13762	6.91237	8.38285	6.71488
LPE(18:1)	7.8304	6.59369	7.01982	8.04322	8.2577	28.2997	19.8128	12.5232	19.4906	22.1185	14.3823	8.47247	6.77645	7.41218	8.94216	6.94893	11.922	13.6466	13.1911	13.1927	15.8005	12.2829
LPE(18:2)	10.5582	8.74877	9.8326	10.0527	10.415	21.324	16.5068	10.6755	15.7881	18.3548	13.1826	12.7681	8.38221	10.4692	11.325	8.56996	13.0841	14.8196	13.4467	13.5716	16.1833	13.2942
LPE(18:3)	5.00093	4.23438	4.76626	4.7903	4.79445	6.31709	5.2792	3.56679	4.88457	5.88251	4.43227	6.2171	4.12765	5.19017	5.5576	4.44626	5.82771	6.35022	5.67167	5.61536	6.96368	6.01665
LPE(18:4)	0.82369	0.665772	0.798053	0.703444	0.764124	1.39596	1.03274	0.68042	1.03567	1.06825	0.862188	1.10023	0.683952	0.85138	0.950442	0.694262	0.994208	1.14394	0.979433	0.88166	1.19225	1.02499
LPE(18:5)	0.501137	0.378749	0.572697	0.444174	0.456489	1.52154	1.10119	0.737309	0.963241	1.32903	1.02812	0.850565	0.453661	0.613788	0.652665	0.442301	0.871325	0.947529	0.894795	0.754666	0.96573	0.940949
LPE(19:0)	0.490309	0.458874	0.47283	0.576345	0.640581	1.98192	1.59723	1.00627	1.4125	1.7097	1.12181	0.45645	0.375293	0.439746	0.515789	0.379416	0.912428	1.06276	0.943292	0.931793	1.16275	0.941715
LPE(19:1)	1.31323	1.15	1.04341	1.36514	1.43683	3.08325	2.22473	1.42996	2.15184	2.42879	1.64736	1.21538	0.855059	1.05299	1.13666	0.943274	1.67991	1.91158	1.77375	1.66021	2.04526	1.79929
LPE(19:2)	0.0312637	0.0322791	0.0277953	0.0197712	0.0367286	0.100416	0.0673773	0.0458832	0.0808138	0.0734607	0.0664171	0.0313244	0.0250551	0.025	0.0214138	0.0254076	0.0578331	0.044806	0.0513802	0.0624369	0.0710972	0.0594836
LPE(19:4)	0.0305494	0.0146393	0.0308987	0.0267715	0.0255929	0.0655193	0.0607437	0.0376301	0.0372606	0.0536798	0.0473803	0.0493271	0.026063	0.0403433	0.0459173	0.0253795	0.0330786	0.0411262	0.0543973	0.038889	0.0469235	0.0332245
LPE(19:5)	0.0245045	0.0186772	0.0292944	0.0228955	0.0206422	0.0745409	0.0560432	0.0525927	0.0832766	0.0691567	0.0632718	0.0429504	0.0236828	0.0385451	0.0370278	0.0222304	0.0523355	0.0578956	0.0404866	0.0540186	0.0566969	0.048887
LPE(20:0)	0.426237	0.409592	0.446197	0.46821	0.482238	1.11081	0.849648	0.604396	0.85228	0.904974	0.615874	0.405139	0.335533	0.411233	0.450324	0.368927	0.593905	0.728941	0.671722	0.651567	0.797966	0.647037
LPE(20:1)	0.163351	0.159242	0.146482	0.168744	0.172045	0.454778	0.311153	0.217758	0.425864	0.367664	0.233024	0.141786	0.0840271	0.159292	0.139775	0.124958	0.213722	0.251009	0.245364	0.212695	0.318711	0.2199
LPE(20:2)	0.320428	0.279912	0.295763	0.369127	0.363456	1.20541	1.00361	0.51703	0.851325	0.888831	0.564259	0.338703	0.251826	0.317233	0.345814	0.258856	0.43944	0.518206	0.523299	0.512361	0.609558	0.457095
LPE(20:3)	1.04753	0.85468	0.868757	0.983983	1.14095	2.43551	2.02058	1.21077	1.83308	1.98301	1.37509	0.95587	0.72958	1.0184	0.987029	0.776251	1.17785	1.1709	1.25891	1.31499	1.54816	1.12788
LPE(20:4)	2.76591	2.04269	2.06248	2.4953	2.75412	3.77965	2.92041	1.83592	2.81026	2.97245	2.24957	2.81798	2.01108	2.77068	2.76318	2.13259	2.3012	2.35522	2.48208	2.59916	3.19712	2.16865
LPE(20:5)	11.4066	8.66307	9.49534	10.4824	10.3616	17.2674	13.3165	7.72536	11.9756	14.5796	10.9823	14.7976	8.44322	12.1092	12.8024	9.12661	11.2969	12.9947	11.8362	11.174	14.1932	11.3844
LPE(21:0)	0.157256	0.170152	0.166018	0.187842	0.219148	0.768173	0.591025	0.389181	0.625465	0.712497	0.443522	0.171138	0.133603	0.165673	0.155202	0.146946	0.413418	0.450478	0.419573	0.381018	0.512568	0.441148
LPE(22:0)	0.283173	0.306591	0.281478	0.318926	0.376271	1.36441	1.04942	0.833632	1.0384	1.31904	0.777709	0.309062	0.249001	0.279674	0.26707	0.237835	0.685701	0.713999	0.652824	0.64314	0.808622	0.709889
LPE(22:4)	0.00886816		0.0033505	0.00398388	0.00438503							0.00333626	0.00279755	0.0111853	0.00728693	0.00272674
LPE(22:5)	0.0239521	0.0137808	0.0174869	0.00400146	0.0234607				0.00558756		0.0110033	0.0268094	0.0118254	0.0111548	0.00933369	0.0164129	0.0161649		0.0145058	0.0111026
LPE(23:0)	0.00673869	0.0317888	0.0171434	0.0306477	0.0241167	0.230223	0.137689	0.0961248	0.109717	0.183978	0.0983389	0.0153633	0.0180297	0.0293958	0.0233223	0.0249515	0.0777134	0.117245	0.0844581	0.0913147	0.10712	0.0877545
LPE(24:0)	0.00991921	0.0293642	0.0178442	0.0291294	0.0283453	0.127856	0.123709	0.0825038	0.062189	0.0948503	0.0959975	0.0314468	0.0230462	0.0275914	0.0196155	0.026786	0.0629766	0.0481663	0.041646	0.0590931	0.0630683	0.0332285
LPE(26:0)	0.0423861	0.0319985	0.0358967	0.0412397	0.0257701	0.211611	0.123941	0.0746438	0.117515	0.184285	0.0818814	0.034816	0.0329548	0.0277529	0.033218	0.0165532	0.0670023	0.10287	0.108497	0.0644199	0.116996	0.0574389
LPE(8:0)	0.0776151	0.118804	0.122737	0.115341	0.103173	0.0704185	0.0889869	0.0878997	0.14008	0.118311	0.0800411	0.15802	0.107431	0.115011	0.139281	0.105828	0.0936752	0.0880931	0.0808115	0.0957867	0.0885152	0.0927609
LPE(8:1)			0.00174699			0.0173656	0.0292926	0.0238959	0.0294683	0.0233329	0.0236418	0.00248885	0.00119312	0.00258014		0.00227286	0.0127451	0.0103793	0.00967806	0.0074441	0.00689431	0.00550212
LPE(9:0)	0.375551	0.444256	0.458394	0.378668	0.38331	0.506601	0.383966	0.335868	0.407652	0.461269	0.309177	0.493123	0.452084	0.461635	0.474595	0.3777	0.392603	0.363651	0.394867	0.357101	0.370713	0.435311
LPE(O-16:0)	0.488243	0.606636	0.0277205	0.488224		0.52053	0.524554	0.558556	0.592948	0.608855	0.454341	0.0157366	0.0448072	0.00679096	0.677598	0.00855152	0.625228	0.611369	0.521266	0.502195	0.547712	0.611113
LPE(O-16:1)	0.0761304	0.0418341	0.0329372	0.0318425	0.043744	0.0408735	0.0430816	0.00596257	0.0511485	0.0173096		0.0254188		0.0408347	0.03674	0.0246842	0.0224903	0.0454648	0.0661032	0.041704	0.026157	0.0371503
LPE(O-16:2)	0.0720645	0.157487	0.11169	0.0279168	0.0498345	0.113472	0.153235	0.024425	0.152857	0.0798213	0.0329273	0.0864655	0.0137658	0.0524614	0.0604433	0.0591828	0.0911701	0.104538	0.119319	0.0688604	0.423457	0.127804
LPE(O-17:0)	2.24715	2.85081	1.34546	2.27603	1.89036	2.96783	2.63232	2.51479	2.93574	3.07525	2.40731	2.34925	2.2914	1.31407	2.67591	2.52406	2.90277	3.12326	2.70823	2.80039	2.62482	3.10429
LPE(O-18:0)	92.3684	93.8329	107.122	102.839	102.787	96.9238	94.0135	77.7844	100.757	67.0773	84.9921	106.95	99.4392	112.859	114.921	102.692	113.059	114.646	103.495	101.852	110.647	48.1643
LPE(O-18:1)	4.47944	5.96115	0.252101	5.27961	5.1012	6.0332	5.63411	5.65124	6.06013	6.39592	4.73463	1.60944	5.68758	0.465773	6.34627	1.38651	5.10865	5.73511	4.80368	4.83632	4.97458	5.84987
LPE(O-19:0)	4.32238	5.95127	4.93815	5.49092	5.44935	5.84346	5.51492	4.95985	6.38638	5.75897	5.16639	5.15626	5.0736	5.55354	5.64718	4.78242	6.69846	6.44704	5.9226	5.75641	6.16993	5.88208
LPE(O-19:1)	11.3157	14.0592	10.2413	12.5753	13.0897	14.8278	14.4262	13.6478	17.5684	14.472	13.4517	11.0289	11.6749	11.4136	12.4487	12.0384	14.8427	15.246	13.034	13.8137	14.4045	14.8656
LPE(O-20:0)	0.603079	0.792109	0.834442	0.677227	0.668784	0.605076	0.601191	0.51819	0.684363	0.674899	0.621294	0.841341	0.722336	0.748058	0.709949	0.652024	0.886222	0.760326	0.760079	0.801083	0.846336	0.761066
LPE(O-20:1)	0.792784	0.585162	0.616282	0.801919	0.841867	1.48016	1.43352	1.2564	1.36529	0.637419	1.19275	0.924538	1.0523	1.18244	1.15726	1.05532	1.46695	1.45514	1.25209	1.03844	1.42974	0.329545
LPE(O-20:2)	0.255169	0.37214	0.0723137	0.340231	0.30571	0.638049	0.57245	0.567363	0.615084	0.586553	0.528558	0.395697	0.362997	0.0744346	0.422706	0.391893	0.445985	0.479539	0.427024	0.425926	0.39606	0.535547
LPE(O-22:0)	0.0294756	0.00431814	0.065136	0.0252369	0.0389134	0.0426148	0.0868581	0.0370602	0.0992411	0.018542	0.032573	0.0286887	0.00560392	0.0174216	0.0471521	0.0306912	0.0221083	0.0165675	0.0578899	0.0474106	0.0240671	0.0389475
LPE(O+P-16:0)	0.0593744	0.0175117	0.0505321	0.0434995	0.0316803	0.172206	0.136184	0.113527	0.119001	0.151885	0.0632846	0.0537907	0.0255518	0.03567	0.0512418	0.0344689	0.0543606	0.0786879	0.075632	0.101095	0.068681	0.0625335
LPE(O+P-16:1)	0.0181915	0.0142642	0.0143846	0.0200435	0.0230201	0.154197	0.0757244	0.0560104	0.0278328	0.0564362	0.0526712	0.0197008	0.0168987	0.0148413	0.022502	0.0151798	0.0396849	0.0371073	0.0427842	0.0341185	0.0365615	0.0398121
LPE(O+P-17:0)	0.14961	0.156352	0.139179	0.193395	0.172715	0.672652	0.499273	0.312519	0.452023	0.55863	0.313072	0.129899	0.143397	0.152043	0.194348	0.147923	0.255332	0.385789	0.262012	0.31282	0.343244	0.316987
LPE(O+P-17:1)	0.134542	0.133582	0.130212	0.150585	0.156573	0.737108	0.495472	0.41716	0.446109	0.629647	0.343605	0.136369	0.104427	0.113619	0.14128	0.108203	0.286847	0.326411	0.291859	0.263025	0.346582	0.295948
LPE(O+P-18:0)	5.9422	5.63986	5.29508	6.60913	6.33672	18.3769	12.5819	8.86129	12.7987	15.8494	9.31398	6.93254	5.061	5.53612	6.73017	5.45896	9.32526	11.5419	9.84559	9.61185	11.4234	9.91574
LPE(O+P-18:1)	8.80658	8.44653	8.60895	9.32448	10.3859	37.8382	26.0844	19.9339	24.9687	31.9599	18.2203	9.68826	7.02852	7.73228	9.25775	8.13555	17.0912	19.911	18.0215	15.9088	20.2837	17.5466
LPE(O+P-18:2)	0.261268	0.233576	0.225323	0.297998	0.288073	1.274	0.831583	0.637772	0.872734	1.12454	0.582828	0.302089	0.196549	0.248093	0.279664	0.245744	0.433205	0.585013	0.44934	0.45535	0.527481	0.503099
LPE(O+P-19:0)	0.282202	0.289813	0.245385	0.266257	0.292841	1.14645	0.772839	0.562343	0.655067	1.00639	0.487202	0.304944	0.23453	0.245142	0.282507	0.259139	0.526989	0.61797	0.538242	0.528055	0.642886	0.582013
LPE(O+P-19:1)	1.1482	1.04089	0.954871	1.30135	1.27225	5.25762	3.50997	2.54526	3.6678	4.33649	2.54966	1.18775	0.939423	1.04601	1.21657	0.926351	2.10872	2.72397	2.21446	2.37642	2.60721	2.37482
LPE(O+P-19:2)	0.130505	0.129515	0.140998	0.156388	0.150039	0.849154	0.590475	0.385226	0.530233	0.63587	0.343953	0.12706	0.087278	0.110668	0.151696	0.118588	0.321961	0.405969	0.308195	0.305876	0.31691	0.317119
LPE(O+P-20:0)	0.0444141	0.0306261	0.0298082	0.0371296	0.0385148	0.114486	0.0381411	0.0603458	0.0926206	0.0402347	0.0605139	0.0358212	0.0310228	0.0407201	0.0487429	0.0444323	0.0492785	0.104245	0.0578688	0.05669	0.101404	0.0922781
LPE(O+P-20:1)	0.117976	0.10426	0.111065	0.116574	0.0996739	0.539555	0.422988	0.319651	0.449375	0.436872	0.267751	0.150697	0.110937	0.1089	0.142538	0.108643	0.253071	0.240375	0.280018	0.263076	0.330263	0.296547
LPE(O+P-20:2)	0.0884527	0.0947269	0.0999834	0.101985	0.117679	0.850084	0.541555	0.44915	0.4519	0.677736	0.365041	0.12304	0.0999984	0.109479	0.137112	0.103014	0.278087	0.329652	0.302927	0.260336	0.34853	0.30715
LPE(O+P-20:3)	0.00687073	0.00796038		0.0127605	0.0135772	0.118355	0.108103	0.070437	0.0956304	0.119066	0.07643	0.0244723	0.00940641	0.00780241	0.0167451	0.0106565	0.0297063	0.0797564	0.0504946	0.0562099	0.0354238	0.0457636
LPE(P-16:0)	0.176243	0.236637	11.7268	0.198286	9.24762	0.378906	0.303488	0.348921	0.393718	0.356913	0.325778	8.67863	5.11334	7.69987	0.230769	9.45978	0.270785	0.357062	0.252818	0.322936	0.292563	0.319253
LPE(P-16:1)	0.0258016	0.0519822	0.00333462	0.0283588	0.0390444	0.0507385	0.0496965	0.00768702	0.0599488	0.038432	0.0279435	0.0245976	0.00340062	0.0297028	0.0217143	0.0388176	0.0194883	0.0341799	0.0397397	0.0181889	0.207154	0.0875692
LPE(P-17:0)	1.85573	2.08908	0.75996	1.98971	2.00771	3.13682	3.16255	2.64964	3.34602	3.30033	2.92703	1.97373	1.92606	0.773428	2.06443	1.88008	3.01884	2.88878	2.54921	2.55413	2.78252	2.60989
LPE(P-18:0)	112.158	114.396	87.5524	119.674	127.119	181.568	171.483	139.72	176.658	123.243	151.88	121.574	111.868	125.061	132.51	120.019	171.587	169.717	156.275	150.019	165.561	77.33
LPE(P-18:1)	2.5247	3.07565	0.28945	2.64357	0.778343	4.57019	4.6185	3.77634	4.55195	4.96773	3.97331	1.07508	2.70235	0.139768	3.20932	0.553063	3.78559	3.55524	3.44246	3.23355	3.75581	3.58163
LPE(P-19:0)	4.80371	5.99773	6.04029	5.33812	5.67263	10.0253	9.23296	7.58399	9.31242	9.23761	8.30045	5.21789	5.34512	5.04526	5.60306	4.75926	9.40234	8.37672	7.93977	7.47568	8.63949	8.91114
LPE(P-19:1)	1.54541	1.44643	0.975775	1.71852	1.85724	3.52353	3.36905	2.87805	3.52568	3.04744	2.90894	1.63534	1.61338	1.71767	1.76548	1.67623	2.90578	2.93515	2.64322	2.70509	2.89196	1.71328
LPE(P-20:0)	0.722276	0.968797	1.01843	0.784601	0.816821	1.29112	1.16937	1.00975	1.17638	1.07149	1.09613	0.894399	0.846346	0.840351	0.887056	0.80067	1.28841	1.25378	1.12126	1.17113	1.20354	1.27099
LPE(P-20:1)	0.995071	0.463255	1.24454	1.02991	1.0772	2.77344	2.50889	2.27006	2.41725	0.710522	2.34376	1.05422	1.11845	0.867627	1.35485	1.06029	2.44258	2.21731	2.11881	1.74914	2.18852	0.192227
LPE(P-20:2)	0.167935	0.224658	0.0309952	0.190548	0.203605	0.609695	0.483269	0.444574	0.510334	0.476231	0.403869	0.238973	0.263197	0.032672	0.243807	0.202923	0.394662	0.411187	0.354076	0.338472	0.369093	0.417058
LPE(P-22:0)	0.0294796	0.0471155	0.0438081	0.0302789	0.0501025	0.0600867	0.0239511	0.0365387	0.0446208	0.067979	0.0352651	0.0682239	0.0187312	0.0756524	0.0281585	0.0440015	0.0526487	0.0345227	0.0442663	0.0782116	0.0641161	0.0693615
LPG(16:0)	0.0153743	0.0313591	0.0117848	0.0256785	0.00390174	0.0338414	0.0290582	0.0114938	0.0343162	0.021333	0.022381	0.0323105	0.0261528	0.0170487	0.0159937	0.0197902	0.0334983	0.0285636	0.0333745	0.0266508	0.0399658	0.0320116
LPG(16:1)	0.0355526	0.0138085	0.0209585	0.0224161	0.0349272	0.0338463	0.0235267	0.0228755	0.0135022	0.0241329	0.015818	0.0819145	0.0390804	0.0352566	0.070677	0.0671699	0.0241239	0.0499448	0.0746657	0.0437581	0.0220735	0.0598622
LPG(17:1)	0.138482	0.110676	0.0566763	0.0643642	0.13803	0.175642	0.0847478	0.0577871	0.0607017	0.120171	0.0757381	0.435325	0.111903	0.175779	0.144054	0.119448	0.180571	0.220024	0.199076	0.113943	0.172474	0.186942
LPG(18:0)	0.185098	0.245179	0.217541	0.185487	0.239207	0.132216	0.103231	0.100989	0.140777	0.13562	0.109964	0.191542	0.191179	0.272606	0.228632	0.202948	0.132603	0.125148	0.13499	0.159869	0.14584	0.14388
LPG(18:1)	0.216945	0.245683	0.334487	0.215236	0.23041	0.146662	0.122779	0.138154	0.13428	0.127624	0.129224	0.310739	0.234846	0.294228	0.329275	0.248504	0.218772	0.228083	0.261154	0.176304	0.206489	0.192733
LPG(18:2)	0.0345863	0.0592335	0.0616816	0.0396513	0.0597906	0.0305513	0.0179033	0.0214153	0.0319345	0.0276532	0.0263512	0.0448411	0.0598639	0.0838361	0.0677413	0.0526506	0.0491122	0.0441193	0.0468958	0.0493893	0.054621	0.0511916
LPG(19:1)	0.0612591	0.0575486	0.0381817	0.0457558	0.0594618	0.0688198	0.0306514	0.02237	0.0310243	0.0588166	0.035473	0.127391	0.0452651	0.0891115	0.0475792	0.0489072	0.0879224	0.0830341	0.0669621	0.0365266	0.0926222	0.0716145
LPG(20:3)	0.274237	0.298713	0.228876	0.237834	0.250105	0.109224	0.0863306	0.075906	0.115378	0.112	0.121597	0.229952	0.262442	0.310959	0.292143	0.202433	0.139067	0.140311	0.113129	0.131638	0.16515	0.093264
LPG(20:4)	0.188017	0.239381	0.203574	0.19343	0.204132	0.107087	0.124539	0.0885033	0.0978432	0.0996252	0.12654	0.191078	0.20337	0.244344	0.207826	0.161349	0.135096	0.152554	0.141721	0.134096	0.170981	0.141002
LPG(20:5)	0.118972	0.159005	0.139999	0.126866	0.114657	0.0638571	0.0571376	0.0348461	0.0617995	0.0638956	0.0498601	0.108157	0.12788	0.152717	0.155054	0.135869	0.118599	0.116242	0.139259	0.107428	0.143633	0.112642
LPG(22:4)	0.0283611	0.00532796	0.00359609	0.020406	0.0179026	0.0211546	0.00818939		0.0106536		0.0102443	0.0184276	0.00277434	0.00325434	0.0143121		0.00733267	0.0138735	0.0186284	0.00862755	0.00522037	0.00317916
LPG(22:5)	0.0160033	0.0063608		0.021834	0.0124172	0.00511249	0.00452852		0.00599068	0.0160053		0.00893009		0.0116538	0.00616604	0.0050995	0.00520763	0.0144211		0.00529801	0.0067056
MLCL(58:10)	4.95807	6.96577	5.74642	4.23954	3.28514	3.77902	3.26594	3.32392	4.34177	4.15134	5.3164	6.40977	6.82593	7.37859	6.8029	5.08227	5.66843	5.52309	4.58028	3.6747	4.54271	5.50877
MLCL(58:11)	2.58763	2.43378	2.90045	1.47347	1.97567	0.765009	1.51849	1.45422	2.47144	1.93256	2.10144	2.2978	2.88602	3.32831	2.21664	2.42273	3.16276	2.35778	1.77731	2.19106	3.31468	3.06841
MLCL(58:8)	2.34488	4.49729	4.47385	2.92294	3.66399	3.87941	3.95587	2.64265	4.10867	3.13309	3.73572	3.22821	4.2231	4.70903	4.06927	4.34939	3.43708	4.23063	3.5102	4.48731	3.78482	3.2833
MLCL(58:9)	5.02861	6.95918	7.81637	5.21123	5.11383	4.56876	5.10704	2.89708	6.30334	4.81124	3.67772	4.73021	7.69496	9.76308	8.29785	6.29085	3.92236	6.63024	4.84168	6.0988	6.05827	5.05524
MLCL(60:10)	19.3164	19.8361	18.1906	16.097	14.7781	11.151	12.8377	9.3891	8.44332	13.4051	13.9587	17.9501	19.606	21.7488	20.8222	16.1956	12.2058	11.3751	9.81545	10.9188	11.9196	12.3465
MLCL(60:11)	19.2899	20.2969	17.3751	17.1537	13.7538	16.1969	17.8556	10.9644	16.8686	13.0206	15.8179	18.9083	13.4973	23.2027	15.4144	16.9753	16.7248	15.3201	12.9279	15.137	15.2679	15.4149
MLCL(60:12)	14.7416	16.3149	14.7455	12.1511	10.4988	14.7628	14.6341	10.356	14.8482	13.2396	12.3957	14.8722	15.4959	18.772	15.5714	13.3353	13.4717	14.9461	12.3214	12.47	14.0398	14.2229
MLCL(60:13)	2.04221	2.21913	2.02678	1.2997	1.41862	2.08755	1.47154	1.27029	3.91398	1.64758	1.40051	1.73835	1.8781	2.28901	1.87502	1.93971	2.50247	2.45203	1.6633	1.53511	2.66514	1.72701
MLCL(60:9)	8.07174	15.5047	14.0405	12.1763	11.2585	4.69527	4.27308	3.8102	6.13605	4.92126	6.27825	14.3574	12.9927	19.0568	13.5601	14.1431	5.69446	7.47647	5.50925	5.2615	6.11186	3.72935
PA(32:1)	1.87375	1.44636	3.02248	6.38081	2.40729	10.7889	6.9118	4.75321	7.63255	8.43057	6.96274	6.17882	3.30511	0.971551	6.68108	1.89051	5.11624	6.87189	8.30726	7.37379	9.71093	6.89435
PA(32:2)	1.36829	1.90415	2.49448	1.26571	2.40761	2.71772	0.775425	1.15632	0.800047	1.80324	0.166452	1.70303	1.78032	1.76826	2.11362	1.96649	0.985477	1.65515	1.3174	0.642059	2.2747	2.10529
PA(33:1)	6.98758	6.68511	10.6359	7.51326	7.71098	7.29556	7.88388	4.81322	6.90859	8.66947	1.84998	8.08521	5.77164	6.39453	7.24964	6.75926	5.68619	6.78521	8.84783	6.81681	7.96279	8.19714
PA(33:2)	7.8776	7.99886	14.1382	9.41898	9.45443	13.9386	7.89211	5.68546	8.61157	10.7864	3.11723	9.6284	7.81554	8.07334	10.3751	9.25576	7.94895	9.25026	9.85335	10.595	8.52229	8.57294
PA(34:1)	5.9339	8.65213	9.81178	9.21005	19.4749	12.0078	11.8983	13.6382	8.61288	9.33439	5.9486	8.09264	5.43367	7.23576	9.1127	8.74075	11.8751	9.93387	7.56226	7.69407	14.2402	8.87853
PA(34:2)	16.8868	15.8254	19.9354	16.5438	26.4437	21.0408	18.1978	18.9454	16.4958	16.585	8.73672	17.7995	10.9598	14.1978	18.112	16.4157	17.407	16.8981	19.1387	15.4251	26.2218	15.9926
PA(34:3)	3.14048	1.45113	1.51537	1.48907	2.17816	1.65171	1.87163	1.4811	0.994735	1.18439	0.234109	1.8424	2.34234	1.23932	3.59039	2.05628	1.96818	1.97234	2.14696	1.76783	2.2445	1.76325
PA(34:4)	3.00497	2.14912	4.50198	2.33985	2.96876	1.03703	2.65163	2.21707	3.27121	2.69921	1.96554	3.07886	1.97256	2.67543	3.2349	2.49961	1.96042	0.907469	2.03575	0.99932	3.95144	2.55192
PA(34:5)	4.0734	4.08163	6.56402	3.70255	4.17999	5.18276	3.4754	1.64359	3.86575	2.41239	1.53645	4.1893	2.96564	3.90063	4.18093	4.08808	2.54766	2.69083	4.27304	3.0492	3.42237	4.6024
PA(35:1)	9.1685	9.30603	11.1878	10.8029	11.6045	15.9795	13.392	8.75369	13.771	11.6054	7.14104	8.23993	7.39133	8.79224	6.89922	9.68951	10.7115	13.0688	12.2906	12.0764	11.5267	11.1919
PA(35:2)	22.2909	23.805	39.2195	26.9247	30.2131	37.2709	28.7757	20.4272	37.3343	27.8111	16.0765	31.3948	20.1053	27.4089	25.7837	25.5484	27.0222	26.5964	31.6588	27.4598	27.6729	27.007
PA(35:3)	15.1925	17.0406	21.7339	15.6009	18.1371	19.6115	14.6354	10.0743	14.4517	16.1544	4.29444	12.8787	12.1881	11.9992	17.9497	14.4147	14.7728	17.2761	21.4729	15.2863	14.0699	16.7035
PA(35:4)	10.3979	10.1837	16.664	11.6196	12.6156	11.9667	10.7967	6.65214	9.25733	10.2535	4.12858	12.1102	8.53197	9.81445	10.9638	10.1732	9.23309	12.0169	14.7788	10.1842	10.6334	11.65
PA(35:5)	18.3775	20.5851	33.0138	22.573	22.039	34.2353	22.9361	16.1447	24.7791	25.894	10.9173	22.6323	8.43226	17.6237	14.3423	22.3927	17.8995	24.1067	27.0514	19.5184	18.2652	23.2837
PA(36:1)	11.3885	7.76372	14.2568	10.5292	10.6252	19.6958	12.9906	4.7716	14.1055	13.0726	7.77049	10.3048	8.2812	9.99017	12.0228	11.1541	11.2112	10.7413	13.9892	11.7918	11.653	11.054
PA(36:2)	32.9639	34.5437	52.813	40.9379	51.8859	54.7964	55.2679	34.7149	49.8242	40.6559	26.8803	33.4366	31.228	36.2462	50.9206	38.7722	44.8623	43.731	56.3066	43.6253	45.039	44.0604
PA(36:3)	39.0888	32.0623	43.994	32.9257	40.8839	58.2506	35.3604	25.9374	34.901	40.5949	19.3177	35.0958	27.3816	30.4285	37.7388	34.9487	33.2233	37.7463	40.3655	37.6103	40.2938	43.6078
PA(36:4)	23.777	22.5842	32.552	21.8617	28.7495	31.2301	22.584	18.8623	21.2858	21.3181	9.94703	22.1369	17.1986	18.0254	25.9692	23.0911	21.9302	21.3347	25.328	23.4518	18.0145	22.1595
PA(36:5)	24.197	22.8926	30.4302	23.6416	24.4499	36.7739	31.672	20.8127	17.0385	29.8072	16.9258	26.0233	17.8178	16.8332	20.7468	27.8816	24.7063	35.5205	31.5341	32.2732	29.2854	32.1131
PA(36:6)	13.7845	10.0209	17.2652	15.5531	14.6789	11.1622	15.8966	10.914	8.14313	13.8542	6.95159	16.4662	12.1111	10.9155	14.936	16.3573	14.1942	14.0876	18.2155	15.9068	13.2402	9.92736
PA(37:2)	9.49304	10.0358	12.2424	9.38669	10.038	14.2655	9.4323	6.98237	12.8364	10.538	4.99411	8.11052	7.23812	8.70739	10.4545	9.80776	9.82429	10.1432	12.1663	10.0047	10.7346	11.2203
PA(37:3)	7.05104	10.1583	8.99928	11.3695	11.7208	9.19892	10.8078	7.30233	6.63651	7.19507	6.54633	10.1312	7.47666	8.76844	10.6539	10.6856	10.7162	10.0737	14.1509	11.743	9.31465	9.74007
PA(37:4)	16.9678	17.6481	23.1615	18.1484	12.6503	26.3961	21.7521	12.7126	19.2336	18.5618	8.87555	17.1896	11.6369	15.058	17.9398	16.4735	18.4878	20.2425	18.7764	19.0312	16.8828	21.0455
PA(37:5)	43.0808	41.3648	44.1508	46.1624	47.7244	99.1048	58.8844	42.5708	65.235	58.9127	30.6555	46.6033	31.6653	41.0418	47.6846	49.2824	52.1947	58.2151	65.0832	61.4322	61.5254	61.9061
PA(37:6)	25.4208	24.9881	33.6321	26.3863	25.2053	43.8171	36.264	19.9802	9.32882	32.2873	16.8355	17.6211	18.462	12.5514	26.1878	24.1338	27.5948	33.9303	37.4116	22.5255	28.7064	30.8388
PA(38:3)	5.40361	6.4093	8.87183	6.23734	1.31043	10.8868	6.06641	6.35658	8.79844	7.95333	5.20321	6.87009	4.65889	2.34529	6.8506	5.40995	4.07991	6.59764	9.38558	6.22622	5.87922	4.9734
PA(38:4)	31.0347	27.4574	41.7702	30.689	35.2655	25.351	11.2218	22.8428	19.088	34.2157	17.8587	29.5513	22.4312	22.8681	33	12.6125	26.2096	14.3628	31.3752	18.1023	31.5717	28.0221
PA(38:5)	86.93	51.4322	126.202	95.5931	87.0266	145.531	8.67985	67.2675	103.828	97.1876	52.7072	82.6299	62.7756	78.3835	98.8073	78.1688	72.2237	85.2574	111.296	93.0464	85.5405	105.49
PA(38:6)	167.458	139.419	136.895	150.76	144.457	132.007	102.622	68.2081	210.838	190.178	103.525	177.718	122.846	97.7603	193.899	158.848	168.352	102.551	225.98	191.916	197.461	117.006
PA(38:7)	72.1534	60.3784	43.5905	69.1705	46.212	36.9764	70.7575	24.0689	79.2652	28.6636	34.9606	44.1644	49.5441	53.4316	68.9388	43.9615	25.6948	74.87	34.2674	76.2996	81.1629	34.0604
PA(38:8)	8.84723	8.91047	21.5045	14.3156	12.5386	13.4717	12.9478	9.55692	7.35582	9.05725	3.80503	10.4414	6.7997	12.8947	9.16767	17.8749	15.0666	9.07387	11.4106	16.3732	14.3136	18.4279
PA(39:4)	4.08974	4.12945	2.12284	1.66835	3.22985	2.22226	1.73801	1.21958	0.865104	1.48389	0.776706	1.96733	2.67863	1.90205	2.8824	2.06745	2.35593	2.85832	3.93668	3.23137	1.87542	2.7952
PA(39:5)	13.2995	11.9282	12.6491	8.47325	13.1932	17.4967	7.49721	8.15103	5.79883	10.2053	3.53206	12.4833	10.1654	10.7395	12.9457	11.1901	2.99403	11.1377	14.5947	14.4117	11.155	6.97871
PA(40:10)	84.6312	93.0836	154.699	103.001	103.947	169.959	137.911	100.295	141.623	127.816	65.8111	91.9778	85.1382	93.2335	96.386	97.2368	134.462	116.703	135.974	120.522	111.324	135.635
PA(40:5)	2.0575	2.04906	2.9639	1.75037	2.06284	1.94486	1.80667	1.29164	2.44556	2.06479	1.48063	1.86649	1.98514	1.86984	1.4028	1.49269	2.79337	1.6866	1.94077	1.34476	2.74188	2.84837
PA(40:6)	11.6981	8.39706	8.73558	12.851	7.05659	8.84451	11.6472	5.78288	14.616	5.20718	2.59054	11.238	9.89122	7.27263	5.2109	6.88958	8.76366	10.4213	7.27587	9.53888	11.3096	7.54848
PA(40:8)	50.1679	51.1964	82.4329	58.8941	56.5849	61.1184	36.0254	30.8044	46.9012	48.122	21.0442	52.9412	63.2048	47.2964	52.694	86.634	43.2837	40.439	49.2485	45.8454	69.6597	53.0699
PA(40:9)	89.7439	89.7131	165.257	100.979	85.4444	117.674	80.7988	60.4751	101.013	89.0218	45.898	100.815	85.496	78.492	87.3127	87.8542	87.4255	86.5201	97.4198	86.7073	71.9272	102.984
PC(28:1)	1.55867	1.97286	1.8661	1.75932	1.66523	0.77096	0.630209	0.486364	0.778987	0.669525	0.570644	1.23313	1.2061	1.43855	1.56542	1.38626	0.770589	0.796848	0.764487	0.756254	0.809833	0.826447
PC(28:2)	0.337808	0.356565	0.336427	0.360911	0.326942	0.180405	0.144067	0.118992	0.22545	0.175177	0.194493	0.26849	0.284255	0.294721	0.292086	0.354218	0.144628	0.223593	0.121034	0.180168	0.180661	0.116443
PC(29:0)	23.3482	27.6586	25.5124	23.8229	22.6764	12.4026	12.9308	10.4194	13.9187	12.5352	11.0261	23.4609	21.9157	22.5861	25.8556	22.4169	16.6297	16.0161	15.7051	15.4975	17.1843	15.0449
PC(29:1)	4.67052	5.60608	5.05854	4.6608	4.88256	2.19588	2.32318	1.80823	2.75761	2.45264	2.06686	4.02864	4.16492	4.61526	4.95508	4.20577	2.93168	2.53832	2.66063	2.8071	3.12034	2.78143
PC(29:2)	0.712075	1.00845	0.869228	0.790719	0.809567	0.390651	0.432766	0.339244	0.569393	0.585258	0.497538	0.549564	0.776282	0.796629	0.775611	0.641649	0.524293	0.532924	0.496377	0.477647	0.553713	0.330688
PC(30:0)	67.8259	73.5947	69.0614	67.7012	65.4238	52.3189	52.2913	39.5889	56.2854	53.66	46.0795	62.8256	60.1883	63.0761	67.8157	60.4824	56.7069	56.9729	53.7498	54.6244	59.5391	53.5498
PC(30:1)	31.6324	35.4824	34.0619	33.237	30.5257	18.1265	18.3325	13.7303	21.0035	18.678	16.314	30.3632	30.1224	30.132	35.8117	31.1806	22.3912	21.8726	21.8371	21.6832	23.6932	20.5665
PC(30:2)	6.25799	6.89467	6.44819	6.5484	6.22339	2.54428	3.01705	2.32124	3.24701	2.65244	2.34241	5.5118	5.46181	5.7012	6.52917	5.53059	3.66617	3.15631	3.42044	3.57603	3.8839	3.07726
PC(31:0)	46.2705	48.7949	47.5906	45.7018	42.7858	62.0628	59.0061	45.3301	64.2554	60.1281	51.5053	44.9157	40.3625	42.0684	49.7891	42.7865	58.7977	59.0515	56.6164	56.6971	63.6377	55.3183
PC(31:1)	107.394	109.602	106.699	107.826	101.81	79.0351	72.2163	53.7598	79.887	75.0105	62.7952	100.435	94.6408	99.4848	114.245	100.443	81.2512	82.7671	80.882	82.0485	90.4964	78.2728
PC(31:2)	23.0145	24.922	22.5697	23.3656	22.2963	14.9196	13.5473	9.94609	16.0352	14.6351	11.8993	20.4183	20.3818	21.2396	23.5126	20.3047	16.6668	17.0695	17.0711	16.1939	18.1263	15.8804
PC(31:3)	3.14255	2.93926	2.92815	3.19226	2.76084	2.08854	1.72975	1.16348	1.7912	1.83629	1.60568	2.75759	2.23678	2.71295	3.1027	2.68911	2.1491	2.06371	2.22516	2.28841	2.57882	2.20726
PC(32:0)	100.507	100.328	89.1327	96.9175	90.6729	153.457	138.302	98.9205	150.869	142.177	121.44	85.1269	77.174	80.7925	90.6944	78.8449	122.913	128.126	121.269	122.993	134.073	115.046
PC(32:1)	216.844	215.115	198.476	210.741	201.939	220.685	198.012	143.41	219.857	205.552	170.172	197.582	182.035	193.309	217.092	188.09	205.673	216.286	205.574	206.764	226.499	191.046
PC(32:2)	95.288	93.5058	85.1807	92.9244	86.543	62.3372	54.6265	38.0953	60.3723	56.4854	45.2244	83.6778	77.8164	81.1758	96.1264	82.0673	64.4616	67.6025	64.988	66.2253	75.6761	60.8453
PC(32:3)	17.9075	16.6288	15.2545	16.7923	15.0895	9.4207	7.24768	5.29568	8.52686	8.20506	6.45026	16.003	14.1177	14.3921	17.9697	14.3986	10.241	11.5813	11.4041	11.6072	13.2308	11.2494
PC(32:4)	2.91187	2.56913	2.43272	2.71557	2.75283	1.77837	1.33252	1.02017	1.70024	1.63354	1.0788	2.62742	2.25098	2.47737	2.93672	2.55027	2.00339	2.32842	2.42162	2.02124	2.79	2.12897
PC(32:5)	1.47456	1.21465	1.11898	1.22185	1.19392	1.18516	0.703468	0.469197	0.662993	0.62797	0.681955	1.02008	1.1335	1.23091	1.28602	1.13544	0.854278	0.879834	1.05975	0.986635	1.19618	1.0125
PC(33:0)	38.1076	35.656	32.6846	34.3995	33.822	72.4617	64.2203	45.2819	70.3164	68.0165	53.4874	33.9508	29.0835	29.8232	36.4597	29.2934	54.7007	58.8976	55.2128	54.4342	61.1595	51.688
PC(33:1)	308.309	285.34	254.997	290.092	271.252	350.731	293.824	206.667	320.007	312.673	248.082	279.879	245.037	258.442	305.227	257.106	280	300.693	295.119	291.474	329.812	272.3
PC(33:2)	302.429	278.345	245.221	288.198	271.914	244.741	205.778	140.713	222.57	211.665	173.807	253.034	230.529	244.29	278.586	235.605	219.293	237.466	227.375	234.386	260.217	209.582
PC(33:3)	64.9126	60.6687	51.9068	62.3109	60.4651	48.4229	39.2887	25.5771	42.1831	39.782	33.4975	56.1104	48.7707	52.593	62.0968	51.3204	45.83	50.0831	49.2977	49.6063	55.8643	44.5641
PC(33:4)	12.5864	10.5383	9.76885	11.4822	11.6056	8.1954	6.56977	4.40291	6.33854	6.67192	4.70046	10.1452	8.97523	9.81036	11.4299	8.9098	8.1207	9.56252	9.04677	8.52759	9.70585	7.99271
PC(33:5)	5.77138	3.73798	3.44835	4.97171	3.78777	4.91583	2.96891	1.97585	3.29017	3.12803	2.26742	3.33465	2.91746	3.36159	4.37921	3.22528	3.20297	3.6335	4.24422	3.24564	3.80578	3.12701
PC(34:0)	33.0742	29.5319	25.895	29.7021	27.298	96.8924	81.5874	55.2228	88.0605	83.0589	68.9608	24.2947	22.3928	22.3857	27.0978	23.2334	57.9487	64.0464	61.1845	60.669	69.6263	54.9914
PC(34:1)	196.405	176.246	156.121	185.51	171.821	326.361	270.975	185.971	295.922	282.831	229.807	160.849	143.22	148.895	174.578	147.731	235.599	261.729	247.028	247.898	283.159	226.627
PC(34:2)	316.564	282.267	247.914	291.683	279.322	342.886	283.044	191.07	310.747	293.618	234.669	270.912	240.492	249.201	301.897	254.132	281.341	311.301	295.842	302.873	344.171	273.742
PC(34:3)	110.661	96.025	85.2592	101.686	93.4356	79.3786	63.5712	41.9218	68.1342	67.2113	51.7686	95.315	81.0486	81.3192	108.863	87.2575	76.4337	81.9768	80.2659	80.0218	98.0954	74.0723
PC(34:4)	46.8761	38.9996	35.2594	41.868	38.6119	26.0694	19.9624	13.0223	21.7508	21.162	15.8782	39.4508	32.6254	32.2212	44.5919	34.9398	27.601	31.1977	30.5266	29.7722	35.9331	27.018
PC(34:5)	48.4144	41.2509	37.7067	44.9687	41.0674	33.5815	25.5206	16.5926	28.4014	27.838	21.7207	43.3028	33.9971	34.325	46.8472	36.6187	33.3993	34.5806	34.4876	34.8202	42.5969	31.0679
PC(34:6)	1.70565	1.63078	1.34179	1.56719	1.60758	1.67437	1.19402	0.716549	1.31678	1.14466	0.91974	1.39864	1.09514	1.15746	1.45576	1.3907	1.45755	1.54823	1.48183	1.36563	1.52168	1.26536
PC(35:0)	15.0517	13.2619	11.1025	13.4019	12.1118	26.8605	22.9818	14.8634	24.3641	23.2112	18.2733	11.1347	9.74295	9.73771	12.5588	9.98696	18.9771	19.9198	20.7615	19.9584	22.6136	17.9541
PC(35:1)	164.549	139.801	122.488	151.412	139.856	347.513	265.535	176.187	285.036	281.911	221.578	138.561	116.164	119.727	150.923	123.06	216.469	239.114	232.519	229.915	266.426	205.278
PC(35:2)	449.723	383.003	334.949	418.907	392.474	605.521	484.346	309.406	507.109	496.589	397.393	374.701	326.834	337.062	409.41	343.339	438.038	484.929	465.838	475.031	546.751	410.959
PC(35:3)	271.128	224.682	193.455	246.054	235.559	264.885	211.719	130.984	224.155	216.281	173.644	210.748	179.145	190.116	229.189	193.862	220.903	248.279	234.112	237.009	270.223	208.567
PC(35:4)	144.313	116.388	102.536	131.037	126.932	106.37	81.4873	49.9344	85.4469	86.2718	66.3755	109.603	93.6079	96.3672	118.789	101.149	94.8759	104.405	99.5513	104.61	119.555	88.568
PC(35:5)	232.674	188.326	166.698	206.717	197.832	207.376	155.583	100.117	168.459	162.588	130.391	181.881	148.883	151.395	198.684	162.12	162.753	178.331	173.271	176.191	208.25	149.942
PC(35:6)	7.12108	5.68525	5.40672	7.26915	5.92226	10.0881	8.40436	5.59143	9.3869	8.48576	6.96096	5.2916	5.00939	5.04879	6.38021	5.26258	7.666	8.07209	7.55512	8.99023	9.78515	6.50652
PC(36:0)	4.15149	3.20637	2.45112	3.65863	3.3903	6.19758	4.98492	3.36311	5.53554	5.68978	4.12796	2.82865	2.47386	2.36555	3.39523	2.26514	4.22601	5.57652	4.94959	4.98748	6.16625	4.45926
PC(36:1)	67.265	52.4375	48.6294	59.7829	56.6463	104.588	81.1166	53.3019	89.1195	85.7891	67.7656	51.1691	42.7349	42.9202	54.1326	44.8103	72.8443	82.7428	77.5157	77.5707	91.934	68.8714
PC(36:2)	412.806	338.576	303.007	375.421	342.642	604.517	459.071	295.075	487.658	484.154	367.635	364.875	303.876	301.298	398.13	326.613	402.24	443.616	440.704	433.662	508.441	390.917
PC(36:3)	355.382	286.764	255.437	323.094	296.585	397.595	302.833	190.752	314.215	324.281	242.66	304.222	249.39	255.219	333.136	271.039	295.291	325.831	319.201	316.444	369.182	279.312
PC(36:4)	203.125	163.49	143.61	185.469	170.578	169.151	130.722	85.9842	139.744	139.608	105.846	167.269	137.435	137.786	178.954	144.454	150.954	163.662	160.728	163.237	191.056	142.474
PC(36:5)	182.747	139.288	126.558	160.971	146.249	197.984	157.679	100.64	165.612	167.923	125.117	144.169	119.615	122.861	159.358	127.111	160.036	179.043	176.854	171.946	205.681	154.839
PC(36:6)	96.155	76.0651	69.0929	86.5211	79.3483	81.2404	62.3326	40.0714	68.5352	65.9589	48.0041	80.2569	66.6719	66.0055	92.0799	72.0413	68.2835	71.1643	73.7421	72.5704	84.1432	67.1792
PC(36:7)	8.35249	6.80348	6.05849	7.28667	6.74327	5.26628	3.68706	2.6561	4.42182	4.17165	2.79066	7.22088	5.99673	5.70808	7.65774	5.95578	5.61812	6.23177	6.45026	6.31113	7.15157	5.93621
PC(36:8)	1.2768	0.850569	0.572704	0.400317	0.611638	0.482819	0.37619	0.230324	0.201906	0.299095	0.48623	1.04589	0.73871	0.426125	0.830393	0.649956	0.495005	0.64969	0.454899	0.947695	0.529	0.640449
PC(37:0)	1.33584	1.0351	0.930753	1.04057	1.12833	1.7403	1.51786	0.909641	1.34006	1.71534	0.858495	0.84388	0.592907	0.772839	0.834706	0.752902	1.30406	1.18686	1.14686	1.69995	1.3277	1.37652
PC(37:1)	13.367	10.7998	9.31986	11.1173	11.2379	19.3811	14.69	9.50223	15.4584	16.3813	12.2373	9.8773	8.94042	8.4137	10.4146	9.24032	14.7277	16.3791	15.5758	14.7735	18.1856	13.6282
PC(37:2)	138.43	112.629	97.1089	126.764	120.061	184.608	146.578	93.3681	154.706	148.898	117.322	103.982	88.9953	93.442	111.04	96.1958	128.257	143.057	136.845	140.67	159.532	120.16
PC(37:3)	140.317	113.258	94.5106	129.025	124.312	170.408	135.243	82.5223	140.64	133.937	109.482	97.9524	82.795	86.2166	106.514	88.0389	118.944	134.254	125.993	128.636	146.699	110.649
PC(37:4)	163.41	125.892	108.486	144.958	135.223	194.736	152.479	94.0161	156.892	156.654	119.828	120.755	97.9153	101.069	123.579	104.055	139.04	154.905	148.195	150.382	175.986	132.547
PC(37:5)	301.826	232.716	202.983	266.847	247.868	510.379	392.383	250.66	417.065	412.334	318.298	218.375	179.143	186.945	233.422	191.398	320.013	365.423	349.168	352.921	403.925	300.782
PC(37:6)	173.055	145.913	123.678	160.853	151.231	220.164	176.924	111.365	186.361	183.514	140.1	139.2	116.848	123.379	145.215	122.615	166.988	185.42	179.376	179.76	206.343	153.79
PC(37:7)	4.47741	3.8787	3.22051	4.00465	3.45041	3.86	3.07641	1.85176	3.1191	2.83388	2.85309	3.60993	3.26103	3.63421	3.65005	3.40586	3.91062	4.17819	4.29059	4.6116	4.76799	3.81215
PC(38:1)	3.61173	2.86911	2.53562	3.24388	2.89317	5.55107	3.84885	2.53001	4.57343	4.57236	3.41272	2.69104	2.39804	2.0188	3.14654	2.29102	3.99631	5.05893	4.00507	4.41978	5.08999	3.76954
PC(38:2)	27.1567	20.1888	17.9219	23.933	23.1318	35.1466	27.2772	16.9413	28.3406	28.2354	21.8973	18.5905	15.8096	16.7087	19.5761	17.2898	23.563	26.6353	24.9531	26.8301	29.3398	23.1686
PC(38:3)	53.7683	42.3075	37.2357	48.0941	44.421	93.9798	71.4774	45.0001	73.4038	76.1249	55.7784	44.5725	36.9812	37.7303	48.356	37.9208	52.8259	57.9248	56.1616	55.6483	66.1379	51.1979
PC(38:4)	175.128	138.593	121.637	153.548	141.862	191.512	143.503	90.8821	150.22	153.453	113.93	143.45	114.602	116.817	151.094	123.089	134.822	148.264	145.333	144.572	169.098	129.832
PC(38:5)	409.768	324.817	281.765	366.834	327.467	450.172	334.428	217.091	361.899	361.071	266.185	329.371	270.118	276.225	357.411	288.784	320.702	355.744	349.663	347.106	412.755	307.954
PC(38:6)	778.749	630.338	570.317	710.615	662.119	1071.49	820.628	518.767	853.47	850.436	642.995	666.353	552.316	568.672	726.629	606.9	733.442	813.548	804.648	791.34	931.443	695.43
PC(38:7)	347.518	279.921	250.225	326.047	303.677	308.983	248.329	154.27	255.575	255.485	193.091	275.215	228.314	245.052	301.36	248.328	255.977	286.84	278.502	285.476	321.56	242.514
PC(38:8)	87.0077	69.355	61.4924	81.6995	75.1419	63.0836	49.6036	30.9599	52.554	49.4634	38.474	67.9884	58.8084	61.0949	76.9568	61.45	65.2875	70.1457	68.1793	73.0697	82.7027	60.6577
PC(38:9)	10.39	8.1463	7.00732	9.45382	9.74736	7.32148	6.09212	3.39945	5.04108	5.90276	4.208	7.66001	7.04834	7.06158	10.0464	7.62547	7.81333	8.47904	9.60603	9.23117	10.6274	7.44791
PC(39:1)	1.10571	0.857258	0.674977	1.31841	0.998433	2.74626	2.06515	1.35358	2.3738	1.95044	1.40034	0.842455	0.866091	0.796495	0.873955	1.00807	1.79756	2.16189	1.8939	1.76827	2.31724	1.52303
PC(39:2)	3.07173	2.69519	1.91368	2.97948	3.1164	5.48981	4.01474	2.16209	4.03906	4.02654	3.15972	1.93497	2.17937	1.86303	3.11562	2.18851	3.30376	4.53282	3.43884	4.14424	4.97137	3.75516
PC(39:3)	12.4838	9.22056	8.52354	10.3762	10.5959	19.4871	15.2796	9.81358	15.4521	15.4319	12.2497	8.89811	6.90446	7.80025	8.68438	7.36603	11.3079	12.7905	12.1152	13.5138	13.2566	10.3448
PC(39:4)	41.5704	31.9488	28.2421	36.8799	34.0795	36.6969	30.4479	18.571	31.1643	30.9999	24.2942	26.7802	23.4207	22.7506	28.1829	24.5171	30.3313	33.07	31.3792	31.9322	37.6503	29.0551
PC(39:5)	100.687	77.1431	64.8852	88.9367	86.8824	97.6286	78.585	51.5042	84.3587	80.5127	61.9418	64.4815	58.0985	62.7661	70.6634	62.2525	76.1496	88.8099	81.9386	83.7662	97.0855	70.3599
PC(39:6)	235.519	186.823	161.347	210.279	200.225	251.606	202.292	123.81	208.6	202.289	154.717	164.477	137.475	146.354	171.236	146.407	197.977	226.476	211.543	217.58	248.237	183.12
PC(39:7)	5.74046	4.55811	4.21581	5.67816	5.19813	8.48674	6.58377	4.23585	7.25276	6.2789	4.94618	5.22118	4.35531	4.31089	4.93849	4.44253	5.80964	7.38276	6.92674	7.09176	8.12564	4.8017
PC(39:8)	4.94075	3.98175	3.21685	4.33339	3.68523	5.03757	3.91571	2.33093	4.43416	4.21857	2.92819	4.19561	3.31115	3.80203	4.64723	3.4257	3.91936	4.80822	4.60577	4.41244	5.24291	4.252
PC(39:9)	3.34897	3.46931	3.17494	3.94394	3.31379	4.71792	4.15714	2.20951	3.81276	3.61711	2.80153	3.31131	3.24069	3.06356	3.63898	3.14843	3.3121	4.80426	4.19864	4.44434	5.46285	3.47392
PC(40:1)	0.540726	0.299298	0.390766	0.391009	0.474912	1.56184	1.13781	0.81978	1.13914	1.43293	0.73047	0.439233	0.22531	0.550082	0.505377	0.463401	0.99741	1.47816	1.16745	0.689841	1.32616	0.885505
PC(40:10)	723.664	596.353	534.769	651.798	617.803	1227.2	977.464	621.14	1036.55	1012.07	792.696	588.457	491.069	522.669	656.312	518.485	809.175	895.797	897.738	874.478	1016.45	772.231
PC(40:11)	1.46649	1.0682	0.980585	1.07547	1.32088	2.36828	1.71541	0.950165	1.66179	1.63654	1.31152	1.02474	0.778131	0.800642	1.23156	1.0546	1.4396	1.8549	1.87702	1.93638	1.69733	1.4475
PC(40:2)	1.20503	0.75874	0.912674	1.03421	1.11192	2.44011	1.95509	1.21931	2.19898	1.98282	1.58769	0.877831	0.491565	0.739914	1.12569	0.752837	1.58576	1.71574	1.86842	1.78423	1.97938	1.66177
PC(40:3)	1.42708	0.93205	1.33652	1.3654	1.27843	2.65143	1.71304	1.46735	2.4547	2.33653	1.76706	1.29805	0.964747	0.946941	1.13168	1.26142	1.46824	1.98796	2.06023	1.97748	1.96027	1.52541
PC(40:4)	5.57149	5.42287	4.55752	5.92278	5.19706	9.8845	8.36194	4.86405	8.74543	8.54502	6.51938	5.36551	4.50015	4.37193	5.43582	4.83465	6.66746	7.52099	7.77902	7.57691	7.80447	6.05873
PC(40:5)	25.1968	18.4116	17.2363	21.8432	19.0948	35.9363	28.3524	17.3386	29.4602	27.6235	22.5646	19.1465	15.718	16.5542	20.8268	16.4648	22.8401	24.5045	24.6523	23.3153	28.114	21.4166
PC(40:6)	90.4164	70.7886	61.911	79.5752	73.8406	106.232	81.7938	50.6535	84.9164	85.3933	64.1408	70.8767	58.2919	60.2478	78.2679	62.8324	70.3845	77.0373	75.3096	77.9507	86.4213	64.5335
PC(40:7)	264.014	211.223	182.991	233.738	216.663	278.899	216.615	137.036	229.943	229.084	172.377	206.49	171.276	176.507	223.442	185.341	190.743	217.523	207.716	210.594	248.096	185.391
PC(40:8)	596.154	484.596	435.379	524.06	538.921	509.231	419.699	253.925	428.255	422.125	326.407	470.972	397.454	401.575	506.634	488.659	408.309	454.426	441.759	442.995	524.339	389.377
PC(40:9)	918.749	761.294	680.484	817.203	818.006	1021.43	878.284	539.934	900.178	851.189	675.069	743.652	641.979	659.311	811.229	700.688	790.438	863.386	835.444	830.146	978.833	751.876
PC(41:4)	1.95901	1.0764	0.919523	1.38844	1.51366	2.75058	1.85419	1.43421	2.23282	2.14359	1.76564	1.12944	0.893226	0.937456	1.06299	1.04976	1.74946	2.12063	2.27935	2.13578	2.31359	2.07041
PC(41:5)	4.62098	3.47118	2.83891	3.81929	4.08592	9.87162	8.60169	5.96508	9.09429	8.29236	7.19657	3.34818	2.74028	2.60037	3.32731	3.13399	6.51219	7.40409	7.51407	6.71719	8.04871	6.59447
PC(41:6)	4.50976	3.74409	3.38541	4.59838	4.43992	5.4883	4.30629	2.51021	4.7113	4.76222	3.64562	3.31537	2.83037	2.78644	3.32328	3.05079	4.96431	4.21202	5.05389	5.20926	5.98878	4.46515
PC(41:7)	0.167468			0.0310504	0.0687215	0.145635	0.0538983		0.0408316							0.0211757		0.072456	0.0332407	0.0753553	0.0678201	0.196983
PC(42:10)	2.57273	2.42185	2.2499	2.38934	1.80305	6.87602	4.87846	5.13789	5.29826	7.46305	5.59682	1.56982	1.71025	1.59835	3.22476	1.87305	2.54332	4.12053	4.5115	3.36386	5.04834	2.82873
PC(42:3)	0.125677	0.288381	0.239137	0.284005	0.384975	0.919096	0.695641	0.442408	0.73998	0.452618	0.325634		0.0586341	0.291733	0.110316	0.233869	0.321587	0.84769	0.442652	0.501273	0.386373	0.326428
PC(42:4)	1.61752	1.47151	1.20707	1.43136	1.51585	3.95781	2.54214	2.32246	2.98514	3.02714	2.30682	1.46917	1.25997	1.31255	0.859802	1.17829	2.58187	2.66908	2.65537	2.77374	3.16587	2.4727
PC(42:5)	4.94213	4.54228	4.10426	5.07114	4.644	15.0342	13.0292	8.81318	13.5548	12.679	10.0417	3.39316	3.46782	4.04591	4.20401	3.29974	9.76443	10.083	10.5919	10.0388	12.1779	9.26833
PC(42:6)	0.392138	0.709049	0.769547	0.900942	0.811988	1.89546	1.53212	0.864562	1.69979	1.61523	1.10302	0.786815	0.66423	0.612402	0.747173	0.365571	1.18015	1.38125	1.12746	1.13472	1.72249	1.16213
PC(42:7)	1.96023	1.97954	1.35133	2.27244	1.74038	1.91056	1.55118	0.969096	1.60733	1.37903	1.22916	1.49978	1.26847	1.29885	1.63095	1.18783	1.38725	1.27273	1.55257	1.49703	1.30132	1.35576
PC(42:8)	4.92333	4.34903	3.92119	5.62267	5.28045	4.30424	3.58119	2.35966	3.4376	3.5858	2.34785	3.28626	3.5168	3.94187	4.1715	3.58779	4.00081	3.94517	3.83537	3.50958	4.40926	3.54263
PC(42:9)	7.35778	7.14814	5.90553	7.39025	7.04368	8.5165	7.74282	5.17725	7.78745	7.29306	5.96813	6.09306	5.89357	5.97924	6.32738	5.7657	7.09582	7.683	6.80069	7.28266	7.84097	6.48793
PC(43:4)	0.133915	0.157164	0.165005	0.186852	0.171768	0.811182	0.712728	0.339941	0.450436	0.577519	0.572947	0.175185	0.22976	0.123064	0.179519	0.166112	0.359989	0.46366	0.36853	0.400471	0.472104	0.595793
PC(43:5)	0.792591	0.772445	0.482087	0.694985	0.578677	3.32701	3.1669	2.3378	3.18125	3.00192	2.116	0.571396	0.51753	0.613838	0.692148	0.480084	2.08923	2.40999	2.37536	2.41806	2.61716	2.14603
PC(44:4)	0.199921	0.284524	0.328967	0.293963	0.252282	0.612246	0.575575	0.387664	0.547519	0.779326	0.48317	0.201593	0.22778	0.118713	0.270018	0.257427	0.348166	0.400022	0.464912	0.473749	0.510074	0.477141
PC(44:5)	1.00708	0.946503	0.744595	0.913058	0.764702	3.35856	2.77374	2.49462	2.90206	2.99416	2.65858	0.678292	0.823858	0.822443	0.76614	0.675094	2.06046	2.12312	2.01883	2.04504	2.21009	2.1905
PC(44:6)	0.0354997		0.014948			0.0241789	0.0355773	0.0152259	0.0262216	0.0203905	0.0323518			0.0182817					0.0261442	0.0299294
PC(45:4)	0.22207	0.201998	0.228661	0.181781	0.201494	0.247262	0.177938	0.189355	0.230267	0.209897	0.208544	0.190325	0.109154	0.14824	0.218711	0.152578	0.227331	0.315872	0.242933	0.168206	0.170196	0.228999
PC(45:5)	0.355222	0.542187	0.59951	0.508606	0.586495	1.36361	1.10257	0.896697	1.25018	1.25505	1.03584	0.486505	0.413622	0.448847	0.572368	0.430252	0.957235	0.924564	0.924307	0.956547	1.09661	1.00855
PC(46:4)	0.28738	0.450041	0.390139	0.330309	0.350263	0.620358	0.493057	0.422099	0.537618	0.424709	0.38061	0.294442	0.356818	0.347112	0.356421	0.383918	0.534924	0.490978	0.509269	0.477325	0.527764	0.446902
PC(46:5)	0.874807	0.986956	0.833798	0.778993	0.968739	2.0782	1.85617	1.78002	2.04582	1.92581	1.68977	0.874142	0.787245	0.862717	0.793363	0.781041	1.7131	1.76403	1.70998	1.63186	1.75136	1.69835
PC(47:3)	0.178964	0.20097	0.17404	0.169621	0.120377	0.109131	0.137228	0.10309	0.121319	0.151438	0.091241	0.131283	0.0803113	0.163089	0.0819514	0.096312	0.174121	0.0899422	0.0953212	0.191442	0.11805	0.0633537
PC(47:4)	0.818287	0.813412	0.884911	0.794878	0.782212	0.569626	0.541505	0.408138	0.566815	0.610891	0.51094	0.64994	0.641791	0.679387	0.72336	0.635633	0.782313	0.799643	0.647315	0.70371	0.702265	0.675831
PC(47:5)	2.81747	3.21618	3.20986	2.76175	2.6485	2.497	2.4444	2.17735	2.84971	2.59566	2.06428	2.34025	2.62478	2.64358	2.92066	2.44904	3.48627	3.25544	3.18758	3.00209	3.93962	3.16203
PC(48:5)	0.0303465	0.0900614	0.0258814	0.0180151	0.0116962		0.178305	0.124356	0.117011	0.108833	0.110394	0.0205127	0.0388465	0.045328	0.0145552	0.0780223	0.251959	0.214504	0.232399	0.238928	0.276541	0.257726
PC(O-31:0)	0.0182734	0.0210731	0.0183582		0.0301991	0.027408		0.0125045	0.0167055		0.0140144	0.0515162	0.0289451	0.0146818	0.0231569	0.0156058	0.0476569			0.0138522	0.0171536	0.0157011
PC(O-32:0)	0.0618824	0.0605018	0.101617	0.0150282	0.102448		0.0180518	0.0154269	0.0245144	0.0733472	0.0353739	0.0367859	0.0130846	0.0554092	0.0597204		0.102586	0.091003	0.0761655		0.0168496	0.0145249
PC(O-32:1)	0.0202381	0.0640603	0.0127882		0.0166632	0.167668	0.043317	0.0263387	0.0314472	0.0356022	0.0556229	0.0895438	0.0432954	0.0430698	0.0460937	0.0275016	0.0423756	0.0341822	0.0315077		0.0676392	0.0836493
PC(O-33:0)	0.84281	0.655187	0.593331	0.500135	0.554002	0.898873	1.04272	0.597899	1.05851	1.04081	0.898375	0.467312	0.435604	0.549747	0.598897	0.428878	0.897391	0.826056	0.702608	0.642178	0.919545	0.927405
PC(O-33:1)	0.173811	0.224852	0.201337	0.148735	0.0966962	0.173762	0.194178	0.115402	0.149639	0.193308	0.0813965	0.201564	0.0802057	0.139787	0.141583	0.171953	0.141069	0.0792108	0.164278	0.0922746	0.157184	0.172958
PC(O-34:0)	0.157436	0.346504	0.22874	0.118853	0.206088	0.816902	0.829787	0.67227	0.943108	0.816359	0.637941	0.211782	0.178086	0.0867588	0.245326	0.183184	0.705929	0.450578	0.61346	0.41574	0.620249	0.513936
PC(O-34:1)	10.2089	12.7075	9.64366	14.7103	12.5837	18.9927	18.2235	8.27329	17.4363	14.817	12.5057	8.17217	11.1794	12.3433	17.334	9.68762	14.5371	19.2071	14.7094	16.1734	16.2402	13.5371
PC(O-34:2)	0.201048	0.201744	0.175532	0.188257	0.206123	0.236322	0.221585	0.289163	0.140903	0.277518	0.235068	0.245784	0.186305	0.212911	0.231102	0.180883	0.255206	0.112836	0.252127	0.14924	0.256713	0.276193
PC(O-35:0)	1.77973	2.44937	2.61706	1.91424	1.93463	7.27808	7.17134	6.41755	7.53366	7.50091	6.49928	1.91142	1.86114	1.86189	1.92935	1.8154	5.2933	5.27583	5.61075	4.63241	6.23859	5.15354
PC(O-35:1)	8.70751	10.922	11.3327	10.0504	9.95736	14.7494	13.1454	11.3229	16.0824	14.6299	11.8424	10.4548	9.96863	10.6994	11.2502	9.82691	14.8051	14.6923	13.247	13.1276	14.9247	13.2778
PC(O-35:2)	3.64033	5.14376	4.85753	4.78215	11.0075	6.68646	6.26235	5.3674	7.71886	6.55627	5.46404	4.44819	4.23459	11.0662	5.04673	4.14769	6.26755	6.08042	11.658	11.2186	6.33734	5.82843
PC(O-36:0)	0.974125	1.66727	1.63899	1.00642	1.11015	2.42758	2.52004	2.13956	3.00772	2.74901	1.93046	1.1251	1.04979	1.30322	1.05773	1.23161	2.50041	2.37003	2.46247	2.23688	2.45302	2.45045
PC(O-36:1)	86.0041	111.497	119.418	95.9007	94.1328	126.539	123.664	108.515	133.618	126.574	107.749	99.7244	98.5207	105.605	104.234	95.4763	146.132	136.272	135.096	131.302	142.23	137.479
PC(O-36:2)	45.9256	53.2897	75.7675	48.8337	55.6383	82.4641	72.7778	65.7296	91.0456	86.3425	55.287	57.512	50.9323	66.2661	55.8955	47.2451	89.1364	66.7325	63.2337	62.3421	66.0649	81.657
PC(O-36:3)	12.202	22.1501	19.81	13.8205	19.2354	11.6992	10.9986	8.50185	10.8829	10.6677	9.62928	14.4128	12.5542	13.0513	14.3028	12.0536	16.8502	15.1303	15.5146	14.2512	16.9109	14.592
PC(O-36:4)	1.42601	1.52268	1.11014	1.06803	1.13847	1.50936	1.14989	0.952795	2.91272	0.170016	0.162631	0.601348	1.05613	0.839614	0.967113	1.12806	3.22965	3.18475	2.46046	1.31522	1.69436	0.42152
PC(O-36:5)	0.448809	0.454485	0.385261	0.510402	0.550511	0.628242	0.62544	0.541406	0.547312	0.671465	0.568301	0.4413	0.346482	0.32032	0.419075	0.293702	0.705489	0.649708	0.713514	0.550272	0.677119	0.638397
PC(O-37:0)	0.106583	0.201066	0.154133	0.147609	0.137454	0.397126	0.477403	0.368713	0.49273	0.489663	0.37645	0.129264	0.13521	0.118325	0.107453	0.128826	0.411983	0.38288	0.335185	0.377685	0.346358	0.182574
PC(O-37:1)	7.24801	10.7152	11.6735	8.69574	8.71001	10.8686	11.9689	11.7737	14.6883	12.2108	11.3976	8.96574	8.20364	8.89259	8.18916	7.69282	13.9371	12.2132	12.4165	11.7909	12.4803	12.4962
PC(O-37:2)	47.6605	58.4857	56.368	53.1734	52.3657	84.1462	79.5342	63.5896	87.7332	80.6542	69.0146	53.3048	49.2683	56.8454	53.9056	48.1441	82.1421	79.9055	72.8598	76.0357	80.5625	76.2925
PC(O-37:3)	9.14701	11.4581	10.8958	10.9115	10.7229	17.0712	15.5555	11.9171	17.4633	15.8899	13.6883	9.62938	8.74332	10.0383	10.8004	8.85042	14.872	14.5798	13.2511	13.9923	14.5068	14.3593
PC(O-37:4)	3.14634	3.51993	3.32443	3.64239	3.23614	4.18122	4.02249	2.78764	4.35991	4.12818	3.1195	3.19477	3.17045	3.16566	3.3289	2.93019	4.41885	4.25503	4.13893	4.21222	4.5006	4.0119
PC(O-37:5)	1.53611	1.92078	1.51516	1.55368	1.61249	2.74573	2.18743	1.86431	2.37243	2.57948	2.01888	1.68664	1.51193	1.47468	1.7555	1.42786	2.92659	2.40048	2.25506	2.28836	2.41625	2.2055
PC(O-38:0)	0.115787	0.14599	0.0724136	0.0732256	0.106103	0.254995	0.228147	0.241609	0.274951	0.242357	0.218831	0.104517	0.0652185	0.109929	0.0983323	0.104855	0.152411	0.220139	0.195926	0.161322	0.247295	0.217009
PC(O-38:1)	1.46796	1.9225	2.40654	1.54887	1.78024	2.29317	2.56862	2.01031	2.75084	2.30501	2.165	1.52394	1.76142	1.74043	1.61673	1.63577	2.86173	2.62996	2.40509	2.52754	2.82461	2.77054
PC(O-38:2)	8.9543	12.7089	16.6973	10.5514	10.4585	19.9205	16.9722	14.6944	18.2067	18.5127	14.641	12.0378	10.5126	11.706	10.9879	9.63205	16.7669	14.6719	15.4515	14.388	15.8165	15.7504
PC(O-38:3)	13.3677	17.8685	18.6232	13.2588	14.2713	17.2194	16.2101	12.2263	16.0191	15.2832	13.0954	15.3989	12.7412	15.4278	16.8456	14.4603	20.7424	19.3873	14.4538	18.9536	20.5418	19.7055
PC(O-38:4)	22.4533	29.5869	26.7617	25.2316	24.8097	34.3762	30.6411	28.9729	35.1588	34.4322	27.4683	23.2008	21.0523	22.6319	25.1263	22.6486	32.1043	36.1413	28.9746	27.3479	31.1013	30.4164
PC(O-38:5)	51.0865	58.9314	53.7214	56.1839	51.2627	83.9958	73.0272	56.0098	80.3297	76.3505	61.606	53.581	49.7746	52.8444	56.6287	46.9057	79.3698	77.1859	74.421	72.732	80.4946	71.7261
PC(O-38:6)	2.37978	2.59323	2.44259	2.8039	2.4207	5.48436	4.81593	3.49119	4.97649	5.33921	3.84901	2.91603	2.62686	2.58008	2.84	2.4221	4.16793	4.0494	3.95059	3.91434	4.22792	3.63541
PC(O-39:1)	0.194749	0.0839109	0.1082	0.344821	0.173122	0.221928	0.282119	0.294876	0.283507	0.354845	0.237658	0.118632	0.0361879	0.0566544	0.115963	0.0731265	0.197992	0.201217	0.222394	0.170512	0.185669	0.19852
PC(O-39:2)	0.523072	0.731108	0.844712	0.643309	0.61123	0.975014	1.01127	0.965511	1.3398	1.17184	0.816097	0.502391	0.492461	0.584281	0.508224	0.633228	1.20025	0.978625	0.859694	1.0183	1.00953	1.11355
PC(O-39:3)	2.82098	4.02898	4.04505	3.45792	3.43112	4.67047	5.05715	4.29647	5.58912	4.78035	4.44241	3.08469	3.28568	3.26743	3.20846	2.96213	4.36047	4.19488	3.79333	4.19816	4.24904	4.12443
PC(O-39:4)	4.33632	4.67195	4.46016	4.69632	4.90721	6.94038	6.05952	5.06853	7.5741	6.61922	4.54645	3.96102	3.44646	4.167	4.33207	3.54928	4.90811	6.09293	4.89125	5.11465	6.10349	4.91105
PC(O-39:5)	7.78159	9.4302	8.51805	8.61258	8.75301	12.2049	11.9993	9.26889	13.3569	11.6318	9.98445	7.50464	7.31855	7.81189	7.6426	6.92845	10.779	10.1987	9.50674	9.94441	10.4171	9.75958
PC(O-39:6)	16.2746	18.1673	16.0364	17.8273	16.77	29.8486	26.2095	20.1632	29.5992	26.7314	21.974	15.3418	14.1937	15.3281	16.4722	13.3409	24.2549	24.7006	22.642	23.0137	25.1301	22.7525
PC(O-40:1)	0.00738303					0.0401919	0.0474576	0.0584213	0.071701	0.0827041	0.0375542		0.00678379	0.00894129		0.0055313	0.027413	0.0170472	0.0363846	0.036176	0.0428793	0.0494685
PC(O-40:2)	0.137464	0.0521119	0.0547023	0.0973265	0.192172	0.0941509	0.0742715	0.088573	0.0625271	0.0532243	0.0828323	0.118234	0.0940913	0.0927235	0.159494	0.152293	0.0505399	0.0630557	0.0693143	0.0685655	0.0640937	0.0609312
PC(O-40:3)	0.0530719	0.134432	0.211374	0.0527912	0.097666	0.224689	0.436666	0.266279	0.368645	0.265458	0.281449	0.0694723	0.0983236	0.0932693	0.136309	0.0934645	0.183527	0.218466	0.153221	0.114779	0.190588	0.150816
PC(O-40:4)	0.151747	0.261187	0.318427	0.229503	0.190231	0.447813	0.383383	0.333718	0.481439	0.343971	0.363374	0.263634	0.178732	0.179467	0.318535	0.299375	0.365348	0.283349	0.358465	0.39564	0.219359	0.328779
PC(O-40:5)	0.688418	0.74576	0.528827	0.833164	0.723319	1.46326	1.36914	0.761826	1.51863	1.41514	1.1157	0.551339	0.486524	0.718026	0.698577	0.51329	0.921989	1.15624	0.75145	0.991711	0.931405	0.688797
PC(O-40:6)	0.57767	0.633714	0.867879	0.646176	0.67619	1.95328	1.51773	1.44931	1.85281	2.06563	1.47769	0.816663	0.762135	0.661333	0.793766	0.697313	1.42752	1.53351	1.41578	1.38538	1.57596	1.23803
PC(O-40:7)	0.199679	0.150247	0.210481	0.214766	0.196441	0.638548	0.609191	0.494514	0.748538	0.486908	0.465	0.206803	0.203938	0.241308	0.25727	0.156232	0.37282	0.50838	0.458746	0.440041	0.422731	0.3348
PC(O-42:2)	0.92753	0.747878	0.347729	0.827204	0.854968	0.643967	0.347287	0.19597	0.447713	0.378279	0.298099	0.71107	0.663387	0.537018	1.02111	0.863745	0.448755	0.497181	0.345348	0.864143	0.577177	0.427675
PC(O+P-32:0)	0.0406998		0.0557082	0.0348277				0.0214775	0.0442522	0.0954959	0.0621981	0.0379106					0.0520951				0.0527037	0.0928984
PC(O+P-34:0)			0.0408969	0.0477989	0.0540708	0.124572	0.191437	0.039382	0.188127	0.0584356	0.0873279	0.0478607	0.0645338			0.0738648	0.160152	0.0735631	0.194774	0.0567896	0.0644772	0.0527627
PC(O+P-34:1)	1.06364	1.03491	1.09558	1.36817	1.24368	1.72201	1.2049	1.01703	1.56785	1.50995	1.13786	1.27211	0.825725	0.956242	1.22151	0.812624	1.27913	1.2644	1.58857	1.41014	1.80079	1.33746
PC(O+P-34:2)		0.291489	0.251951	0.0696433	0.245053	0.502372	0.184779	0.190818	0.192411	0.426302	0.328093	0.286569	0.136844	0.189656	0.250955	0.318184	0.445948	0.266658	0.48078	0.354504	0.305333	0.390354
PC(O+P-35:0)	0.0479515	0.183211	0.05141	0.0732175	0.163829	0.677466	0.480391	0.435508	0.78901	0.826251	0.382586	0.139701		0.122469	0.0904154	0.0835624	0.484397	0.509831	0.464575	0.497437	0.62263	0.300803
PC(O+P-35:1)	2.59468	1.66907	1.67714	2.12694	2.01093	3.30793	2.19149	1.36733	2.41656	2.43066	1.74112	2.35294	1.69466	1.77846	1.79496	1.63038	2.5145	2.64505	3.11328	2.5113	2.76754	2.24271
PC(O+P-35:2)	0.814569	0.285899	0.531767	0.886719	0.825487	1.40894	1.42059	0.923916	0.994857	1.21351	0.878675	0.616542	0.634131	0.536387	0.752359	0.829775	0.932041	1.18925	0.999809	0.878891	1.61646	0.958256
PC(O+P-36:1)	12.6489	9.91759	8.63725	11.3096	9.84348	16.2546	12.4499	7.48408	12.0708	13.6155	9.44588	10.5367	8.06984	9.1365	10.8598	9.24475	13.0233	15.9599	15.3544	15.0479	17.1445	12.2543
PC(O+P-36:2)	13.6115	11.1121	10.8625	13.1343	12.1636	22.7059	15.5143	10.4011	18.8516	18.3055	13.3437	13.9057	10.2814	9.94172	14.4727	11.2437	17.0737	18.8783	18.1841	18.7862	22.4971	15.3688
PC(O+P-36:3)	5.29267	3.7378	3.71719	5.7005	3.85044	7.73447	5.86813	4.05819	6.39712	6.35257	5.35692	3.93777	3.83328	3.62304	4.50189	3.50836	6.04423	6.13514	5.93055	5.81785	7.23192	5.95935
PC(O+P-36:4)	0.843544	0.392452	0.469616	0.433804	0.436641	0.549589	0.573691	0.553942	0.77213	0.689359	0.597286	0.613738	0.509375	0.513162	0.598641	0.352397	0.746376	0.840576	1.2664	1.04437	0.998386	0.783429
PC(O+P-36:5)			0.111643	0.133245	0.0805739		0.111505	0.0667543	0.280603	0.144571	0.0985192	0.0449577	0.0895646	0.0420029	0.0640738	0.0946685	0.195283	0.135395	0.179637	0.230164	0.122252	0.0516449
PC(O+P-37:1)	0.62348	0.525877	0.562665	0.76484	0.716054	0.76853	0.938743	0.463028	0.92287	0.913357	0.565822	0.564698	0.727909	0.6557	0.520854	0.495979	1.21779	0.678576	0.796172	0.885298	1.50646	0.8017
PC(O+P-37:2)	7.4965	5.65556	5.1066	6.92375	6.52809	11.5066	8.50088	5.12889	9.98272	9.15884	6.8293	6.35859	4.3007	5.53329	5.70251	5.34462	9.86205	10.9578	10.2278	10.1661	11.1169	8.42589
PC(O+P-37:3)	1.94142	1.73102	1.69484	2.52847	1.57261	4.05935	2.91013	1.54074	2.69987	3.00699	1.29898	1.31749	1.09891	1.30139	1.6552	1.16967	2.19003	2.83727	2.644	3.12227	2.82666	2.65696
PC(O+P-37:4)	0.433539	0.5006	0.37841	0.773624	0.487958	0.852161	0.939441	0.468397	0.811815	1.12539	0.796977	0.561685	0.448259	0.320398	0.639167	0.380671	0.947743	0.613428	0.812565	0.747657	0.711324	0.767061
PC(O+P-37:5)	0.459369	0.500511	0.34691	0.448949	0.576876	0.514561	0.754321	0.396725	0.474017	0.490254	0.410664	0.244931	0.459777	0.340473	0.384767	0.422727	0.568361	0.938424	0.876777	0.888343	0.69765	0.663451
PC(O+P-38:2)	1.04755	0.676366	0.701907	0.648629	1.02353	1.58138	1.20882	0.82285	1.52952	1.66629	0.979703	0.852483	0.648148	0.539008	0.814387	0.807023	1.033	1.37844	1.19318	1.67234	2.21893	1.18483
PC(O+P-38:3)	3.16924	1.81283	1.85191	2.1727	1.9841	3.48293	2.28434	1.56119	2.91962	3.06755	1.93209	2.04005	1.39965	1.3406	2.17459	1.85664	2.61969	2.72119	2.99306	2.70051	3.44815	2.14895
PC(O+P-38:4)	7.38083	6.68493	5.44069	5.35182	6.26843	10.0677	7.34552	5.20745	7.89462	8.48285	6.22177	5.30428	4.53844	4.72094	6.69113	5.13532	7.71307	8.55446	8.17373	7.44004	9.69797	6.52179
PC(O+P-38:5)	20.8896	17.4972	15.8326	18.7143	17.6196	32.9148	27.118	17.475	27.7916	28.5736	20.7984	18.3303	14.0817	14.7664	18.8493	15.3987	26.2588	29.9388	28.1961	28.7219	32.1887	24.654
PC(O+P-38:6)	5.21418	3.91413	3.90811	4.62077	4.36303	13.7749	11.3485	6.66306	11.5309	11.1013	8.43487	4.0612	3.30488	3.86217	5.10057	3.80832	8.30479	9.10517	8.62526	8.54472	10.6902	7.22132
PC(O+P-38:7)		0.0150456				0.221204	0.0649531	0.275317	0.282649	0.228209	0.041255	0.143417					0.0593331	0.146417	0.266347	0.207802	0.11047	0.059591
PC(O+P-39:4)	0.862478	0.718551	0.689667	0.0896696	0.59017	1.50431	1.25109	0.686455	0.990067	0.895237	0.578175	0.635144	0.369837	0.52733	0.946943	0.495766	0.906182	0.66183	0.773377	1.05399	1.48749	0.862374
PC(O+P-39:5)	3.58887	2.53793	2.20029	2.72748	2.77808	5.18526	3.65984	2.67615	3.7921	3.35826	3.3114	2.21576	2.24466	2.16858	2.37844	2.18223	3.5009	3.83834	2.99542	4.08537	4.48501	3.12743
PC(O+P-39:6)	8.29627	6.00207	5.78705	7.63032	7.35041	14.8405	12.2699	7.84304	13.1325	11.6307	10.3461	6.23282	4.7396	5.51966	6.14629	5.05582	10.3042	12.07	9.24999	11.5782	12.1972	10.3821
PC(O+P-40:3)					0.0650788	0.108948			0.0958651	0.105007	0.0184231				0.0763301						0.207313
PC(O+P-40:4)					0.105167	0.0639861	0.0588217	0.0823534	0.0508954	0.0642052	0.114797	0.0194425	0.0395194				0.155216	0.130985	0.0233721	0.0159875		0.123046
PC(O+P-40:5)	0.352235	0.280974	0.207727	0.289859	0.235812	0.809243	0.411536	0.327139	0.601384	0.366273	0.517532	0.296228	0.289159	0.198862	0.3183	0.267582	0.432503	0.251766	0.308322	0.428463	0.586737	0.392828
PC(O+P-40:6)	0.543718	0.42471	0.389567	0.455427	0.299627	1.32927	1.13497	0.787716	0.957494	1.40174	0.853163	0.5058	0.36076	0.422636	0.466154	0.333974	1.02602	0.903431	0.887673	0.671703	1.02332	0.711252
PC(O+P-40:7)	0.33753	0.333838	0.331909	0.199387	0.249915	1.04965	1.00614	0.508105	1.33384	0.979092	0.518799	0.252163	0.402119	0.423883	0.361975	0.300628	0.636322	0.692661	0.624384	0.656561	0.804813	0.470915
PC(O+P-40:8)			0.0422716		0.0125394	0.0225874	0.141322	0.0234953	0.0941228	0.0855591	0.0420861					0.0413383				0.128195	0.0390336	0.0836479
PC(O+P-44:8)	0.0222593	0.0151921		0.0183275	0.0536082	0.0112548	0.0380101	0.0182418	0.0721034	0.0243081	0.0241689	0.0310212		0.0273438	0.0190992	0.0100684		0.032504		0.0361906	0.0204243	0.0460916
PC(O+P-46:8)	0.0383176		0.0198386	0.0237637	0.0337117	0.0318006		0.00612977	0.0212494	0.0614761	0.0386495	0.0419791	0.0130657	0.0260199	0.0152857	0.00908253	0.0486231	0.019606	0.0437287	0.0645764	0.0408206	0.0254066
PC(P-34:1)	0.608312	0.613061	0.637456	0.654542	0.583758	1.42923	1.26796	0.946328	1.14787	1.33947	1.03464	0.550867	0.548423	0.769567	0.74726	0.523377	0.892685	0.921441	1.12098	1.01584	1.08773	1.00403
PC(P-34:2)				0.0170845	0.0160307	0.084857	0.0209382	0.027131	0.0487496	0.0175947	0.0206814		0.0162841	0.0122718				0.0630466	0.0285837	0.0381618		0.0657442
PC(P-36:1)	3.22081	26.2446	25.6021	23.895	23.7466			6.67915	6.13177	9.17537	4.74838	20.1511	3.06056	3.42823	32.9542	19.2186	5.04178	4.91395	5.03399	4.94763	6.33775	4.73621
PC(P-36:2)	12.425	5.44913	6.28151	10.6359	5.08896	23.7375	12.3177	7.74731	14.8521	6.94911		20.325	6.17967	5.30659	4.01665	12.7372		13.2176	18.4993	3.92021	2.48855	17.3602
PC(P-37:5)	0.219468	0.20281	0.144513	0.176898	0.159166	0.581982	0.737362	0.479823	0.679716	0.669462	0.50647	0.205146	0.169353	0.154818	0.170388	0.156481	0.551388	0.47447	0.407899	0.548323	0.496516	0.573938
PC(P-38:2)	5.14178	6.17698	6.8052	5.48175	4.93707	9.54735	9.13056	7.03477	9.22434	7.8507	6.86813	6.38329	4.97703	5.51028	5.28421	5.00848	7.62106	7.34874	5.90814	6.2835	7.91037	7.6267
PC(P-38:5)	12.0374	13.1544	12.412	12.9264	12.3599	34.4437	28.8848	22.6821	32.6647	31.9202	24.831	11.9221	10.9976	11.6476	12.8752	10.7699	24.4001	24.3341	22.8724	22.3493	25.3189	22.1762
PC(P-38:6)	0.0943608	0.198353	0.154682	0.159023	0.160683	0.761064	0.641727	0.584081	0.744142	0.686266	0.62697	0.149136	0.165446	0.169603	0.130111	0.129101	0.456041	0.441607	0.480156	0.412144	0.436066	0.418163
PC(P-39:6)	0.234764	0.196142	0.163397	0.210396	0.224855	0.843293	0.689672	0.587634	0.7589	0.592064	0.659942	0.177105	0.0916719	0.189385	0.293085	0.132939	0.586304	0.678129	0.41614	0.52998	0.427342	0.434736
PC(P-40:3)	0.261364	0.42921	0.257918	0.385229	0.333159	0.431255	0.432844	0.746253	0.410597	0.46057	0.353695	0.528021	0.225375	0.541328	0.366585	0.365873	0.421862	0.304215	0.335772	0.516493	0.455466	0.58381
PC(P-40:4)	0.563696	0.929366	0.599854	0.885393	0.845257	1.58527	1.35587	0.977639	1.24064	0.991771	0.894976	0.809608	0.577007	0.871744	0.522039	0.715638	1.02025	1.23801	1.11549	0.80099	1.09989	0.951912
PC(P-40:6)	0.0211136	0.043778	0.0611384	0.0994573	0.10668	0.541856	0.36242	0.270809	0.588933	0.372052	0.359371	0.0869247	0.067293	0.115983	0.0937146	0.060474	0.227459	0.313125	0.379619	0.31073	0.304	0.32273
PC(P-40:7)		0.0400653		0.0468648	0.0574512	0.0609802	0.0524981		0.0299136		0.041194	0.0465308	0.0162618	0.0122148	0.0241396		0.0214112	0.0415134	0.0156769	0.110218	0.0677459	0.0174804
PE(26:1)	0.391194	0.629374	0.423443	0.468351	0.712972	0.186423	0.288985	0.267165	0.273725	0.348339	0.253205	0.397892	0.197119	0.374179	0.446248	0.325289	0.272387	0.423349	0.370204	0.152884	0.409313	0.35396
PE(27:0)	0.62295	0.925464	0.916242	0.763843	0.771639	0.679541	0.553843	0.448665	0.484056	0.486194	0.530603	0.645256	0.676891	0.64585	0.745344	0.620943	0.612245	0.608195	0.46555	0.510866	0.507443	0.646681
PE(28:1)	0.259298	0.489649	0.382882	0.414317	0.363542	0.241826	0.301844	0.176523	0.317979	0.319317	0.229056	0.352246	0.337658	0.42219	0.504674	0.39497	0.331102	0.220109	0.344316	0.348878	0.297022	0.285134
PE(29:0)	11.0246	13.8401	13.1037	11.688	11.386	5.56818	5.52465	5.07101	6.21547	5.62753	5.21874	10.401	11.4843	11.8409	12.249	11.6153	8.91728	8.06084	8.12867	7.58492	8.78775	8.16912
PE(30:0)	24.138	28.8038	26.2474	26.1129	25.8727	16.6823	16.8431	14.5293	18.7881	17.1948	15.8583	21.6236	22.4756	24.0668	23.6809	21.2856	23.2147	20.9179	21.0322	21.4613	24.2292	21.0173
PE(30:1)	8.98995	10.9015	10.7872	8.89185	8.94892	5.59764	5.54566	4.65606	6.25929	5.8223	4.66616	8.78711	9.40236	9.49305	9.65986	9.25649	7.86501	7.57844	7.70854	6.95472	8.58968	7.69174
PE(30:2)	0.802697	0.996046	1.12923	1.02658	0.80631	0.535172	0.604655	0.451369	0.56289	0.548727	0.381978	0.854008	0.958512	0.891179	0.942055	1.04708	0.773536	0.872555	1.06319	0.634161	0.754049	0.646871
PE(31:0)	37.0993	44.5567	39.3163	38.5097	38.3712	39.78	41.1867	34.3463	43.9349	41.4305	35.711	33.49	33.9179	37.4372	37.137	34.6661	47.7944	45.6759	45.7916	45.0385	49.4059	44.3139
PE(31:1)	38.1965	47.9405	43.2106	40.7829	39.4281	18.7391	17.675	15.2471	19.877	18.7904	16.1074	38.0319	37.4888	41.0838	41.1496	37.2637	31.4068	26.4999	28.5666	26.1946	32.0025	28.1832
PE(31:2)	2.64421	2.93379	2.96858	2.89154	2.71332	1.46247	1.59721	1.34903	1.75721	1.47993	1.2333	2.71805	2.57507	2.72952	2.70268	2.65327	2.39452	1.86574	2.20959	2.42444	2.18539	2.30618
PE(32:0)	76.7487	89.6072	77.9222	82.0351	81.6092	92.9496	91.395	72.7693	96.8519	90.4962	78.2293	62.2254	63.7197	71.3538	67.9122	63.2039	92.9887	84.6331	85.2874	85.1123	93.475	83.4419
PE(32:1)	126.041	151.777	134.466	132.969	131.574	78.8215	79.5305	65.9892	85.4331	81.351	66.1615	116.11	116.42	127.96	126.596	118.924	120.227	109.487	109.15	108.642	126.847	109.078
PE(32:2)	16.6081	21.7215	19.6113	17.9051	17.8553	9.99276	9.83802	8.48087	10.9263	10.1746	8.16516	15.8284	15.0752	17.1234	17.4677	16.083	16.1515	13.9453	14.0778	13.8522	16.3318	14.1807
PE(32:3)	1.8056	2.60719	2.11961	1.77372	1.93709	1.02582	1.09474	0.915052	1.10484	0.887215	0.919446	1.19587	1.69002	1.801	1.79517	1.8951	1.8998	1.72068	1.53528	1.53666	1.80263	1.58896
PE(33:0)	44.1898	52.5208	46.2621	46.004	46.63	74.5356	72.7642	59.7405	76.8282	73.7776	62.51	37.2309	38.3259	41.1862	41.8434	38.9897	70.7531	64.8648	65.3065	62.602	70.548	64.7617
PE(33:1)	163.901	195.926	180.963	175.465	173.134	163.327	153.573	126.839	165.957	154.356	128.682	155.479	151.546	166.613	168.813	156.773	188.477	171.778	175.905	171.046	198.821	171.548
PE(33:2)	49.1411	62.3729	55.128	54.3998	52.8646	29.9452	30.8209	24.0471	32.2978	30.2039	25.5942	45.1893	42.8607	50.5884	51.263	46.7201	44.8907	39.8883	41.6111	40.6214	46.0277	40.2459
PE(33:3)	5.61853	8.04221	6.84146	6.32681	7.32255	3.47812	3.82855	2.83292	4.07553	3.62981	3.07711	5.15583	5.24496	6.30601	5.92797	5.37604	5.57153	5.40523	5.30834	4.91435	6.19732	5.16898
PE(33:4)	0.654925	0.655568	0.553245	0.351762	0.586405	0.260777	0.19963	0.277806	0.338336	0.615461	0.386661	0.343239	0.469431	0.702503	0.609689	0.598796	0.691633	0.751982	0.498149	0.429266	0.637552	0.414909
PE(34:0)	47.5506	52.5496	46.6332	49.0088	48.9908	111.194	105.345	84.98	111.24	104.231	90.6095	36.3215	36.1249	40.8613	39.1045	36.7739	86.5038	80.8625	82.5908	78.0342	89.6265	77.3231
PE(34:1)	278.046	328.457	298.202	293.867	301.582	300.603	295.285	241.938	310.534	292.547	247.607	240.006	241.043	267.244	263.918	246.993	341.67	311.628	317.322	304.319	354.453	305.419
PE(34:2)	122.074	149.771	136.032	132.303	127.525	113.254	109.555	95.1398	121.349	115.988	95.5122	112.757	116.566	125.929	126.727	118.6	139.447	124.439	131.073	129.506	145.687	127.554
PE(34:3)	19.6033	23.4957	21.6248	19.4637	19.0551	14.7966	15.4234	12.7654	15.7547	15.319	11.8448	17.1676	15.9413	18.8205	18.8273	17.1901	20.7084	17.9198	17.9711	18.4632	20.4557	19.4439
PE(34:4)	5.79611	7.35095	5.76955	6.11758	5.92924	4.36487	4.02533	3.17565	4.71378	4.05058	3.41103	5.21855	5.29004	5.76413	6.07087	5.18458	6.27966	5.28662	6.22475	5.28057	6.40335	4.8935
PE(34:5)	4.09323	4.36294	4.1439	4.26327	3.983	2.28038	1.95977	1.82102	2.24127	1.99246	1.97894	3.76443	3.7606	4.40657	4.84121	3.39484	2.70977	2.61713	2.66436	2.86146	3.37258	2.56087
PE(35:0)	14.8056	17.0347	15.1665	15.2129	14.6951	23.7539	22.9496	19.2681	24.9076	22.9976	19.621	11.7929	11.2205	12.9184	12.7798	11.9792	21.2569	18.8141	18.648	19.208	20.1202	17.4438
PE(35:1)	355.301	419.507	379.916	384.26	380.105	501.392	480.914	399.22	512.198	488.506	414.731	318.292	312.418	355.286	352.906	324.794	446.867	410.036	421.406	399.295	456.994	398.815
PE(35:2)	268.31	322.411	286.576	288.733	292.807	316.461	304.715	250.652	329.421	306.761	258.895	230.171	236.359	265.125	259.903	237.133	305.134	288.436	288.063	287.19	316.258	277.364
PE(35:3)	46.2369	57.193	49.6173	49.7809	51.6273	38.8159	38.5088	32.1336	42.9291	40.1445	34.7746	37.8459	41.4163	44.9042	43.0243	41.0677	51.1426	48.1469	46.8863	46.6607	53.5998	46.094
PE(35:4)	13.3091	17.864	15.2766	15.0777	15.8268	9.6689	9.43253	8.56108	10.9373	9.79298	8.15654	10.8806	11.6639	12.9047	13.3437	12.6692	13.9405	12.648	12.475	13.1503	14.9304	12.6362
PE(35:5)	12.5188	14.6237	13.398	13.1164	12.2105	8.55701	8.20734	7.02109	9.03183	8.57326	6.91084	10.5229	11.5573	12.6184	13.1031	11.0267	10.1372	9.73071	9.62277	8.8258	10.6211	9.65409
PE(36:0)	2.24181	2.67669	2.3998	1.98314	2.66457	3.56841	3.2777	2.72342	3.73009	3.47615	2.99398	1.24748	1.79221	1.83485	2.55521	1.54386	3.40516	3.07793	3.62385	3.23708	3.3722	2.77046
PE(36:1)	200.02	240.999	219.437	214.365	217.12	224.233	219.715	187.343	235.608	226.652	187.16	174.211	177.189	195.209	196.395	178.792	214.255	199.893	203.072	195.271	220.207	198.368
PE(36:2)	471.783	566.632	525.11	516.012	488.043	606.269	570.371	488.16	627.83	610.568	497.475	445.706	445.394	498.162	518.287	455.385	553.382	511.605	520.69	494.166	576.286	514.699
PE(36:3)	175.204	216.422	199.598	196.574	190.733	218.798	201.5	171.403	218.848	216.136	175.083	160.866	163.145	181.952	186.4	164.912	200.61	193.275	195.246	188.768	215.546	191.314
PE(36:4)	56.396	74.2906	66.2086	64.4317	65.4469	62.7284	59.9178	51.5333	67.2332	63.0021	50.0126	53.429	55.2162	59.2809	62.4326	57.2099	67.2017	62.8472	63.5809	61.5081	71.2432	60.0747
PE(36:5)	81.8031	96.1151	86.2858	85.6903	83.5298	94.1606	93.0244	77.7828	99.7475	94.6007	81.0669	76.6636	74.2989	80.2471	85.0817	76.4435	97.8298	94.7772	91.9721	88.1986	98.6907	90.6756
PE(36:6)	2.88451	3.74199	3.59325	4.13993	3.29562	2.4875	2.82033	1.94918	2.32233	2.85855	2.26384	3.10772	3.20769	2.91263	3.5578	2.61724	2.67723	2.70949	2.32718	2.38623	3.09638	2.9012
PE(37:0)	1.20895	1.79174	1.5107	1.66973	1.5667	2.39291	1.91633	1.61695	2.19361	1.75349	1.35967	1.31497	1.19838	1.2254	1.23786	0.900579	1.77196	1.82484	1.90126	1.61659	1.78685	1.86419
PE(37:1)	56.4413	70.7757	60.9248	61.9492	63.8656	50.5402	50.089	42.0096	54.9858	49.8188	43.1478	46.6204	47.707	54.1387	51.0233	45.7996	53.3245	47.6786	50.2913	47.776	55.9838	48.2083
PE(37:2)	121.828	149.752	130.359	137.243	132.759	153.149	145.346	121.032	160.219	148.273	130.64	103.453	106.701	121.756	117.527	106.737	143.916	135.171	126.68	130.575	142.892	129.202
PE(37:3)	84.4444	99.2247	89.0487	90.895	91.0648	92.1035	92.5086	76.7565	102.021	95.1476	83.7179	64.7902	66.7739	75.75	75.9874	68.7959	89.2049	84.3972	86.2993	83.5783	91.9913	82.3795
PE(37:4)	156.276	191.445	161.874	171.105	170.837	144.138	138.103	113.791	148.442	140.081	117.254	130.231	130.769	145.114	144.499	135.054	151.011	142.059	133.862	136.04	152.462	133.753
PE(37:5)	380.937	477.827	418.362	431.898	421.478	447.378	428.94	341.538	462.163	432.153	371.358	344.245	329.966	372.585	384.454	343.247	440.464	410.327	394.339	393.215	442.882	395.055
PE(37:6)	15.7727	18.7515	17.8654	16.9107	17.2468	10.4919	11.324	8.02745	10.2415	10.5807	8.07239	14.1356	14.2297	15.7947	15.3407	13.8401	14.0978	13.3662	12.5652	13.6053	13.3791	12.7388
PE(38:1)	25.1775	31.2189	29.5791	27.2587	27.3444	28.1824	25.967	20.0533	26.6458	25.2548	20.7919	24.1793	24.892	26.317	27.2063	20.6785	27.936	26.0674	29.2651	27.8043	28.9829	26.9626
PE(38:2)	64.085	74.9757	79.1074	71.4698	69.2306	96.5557	86.6034	67.9919	91.9731	85.3156	72.7825	66.8804	64.8337	66.2878	70.205	51.7269	81.2992	76.1615	83.1765	76.2771	83.7717	72.5156
PE(38:3)	100.311	120.371	109.38	105.158	103.392	135.174	129.534	104.609	135.13	127.639	113.709	89.268	89.6585	93.2633	101.361	83.1936	114.969	105.392	107.826	98.9535	115.511	102.45
PE(38:4)	193.805	227.673	205.086	205.445	201.286	182.682	175.09	140.755	185.937	181.165	152.378	164.779	167.833	180.98	192.359	171.42	175.587	172.312	162.966	159.56	180.719	164.86
PE(38:5)	497.472	621.037	553.724	543.457	527.675	470.705	447.375	370.682	482.254	463.679	388.217	457.21	443.989	490.84	517.354	459.857	485.114	463.456	445.629	430.819	493.917	437.912
PE(38:6)	179.596	225.782	204.497	198.975	193.51	184.148	170.411	140.459	183.833	175.195	144.76	183.748	176.402	200.475	208.968	184.883	182.616	176.7	172.169	168.723	187.182	169.402
PE(38:7)	29.5647	37.7742	32.8808	32.7199	32.7551	22.134	20.4555	17.4727	21.9346	21.717	17.5171	28.7406	27.1755	32.5096	31.8975	29.1918	24.3563	22.7989	22.6794	23.4331	25.398	21.7664
PE(38:8)	5.67024	7.41457	6.09614	6.29155	6.5067	2.63554	2.60209	2.41803	4.25129	2.74775	2.57312	5.99781	5.82144	6.80241	6.45511	5.79127	4.2138	3.67894	4.19861	3.12499	4.92299	3.99643
PE(39:1)	10.4136	13.3205	12.7375	11.8297	12.2116	13.9611	12.9972	10.9265	13.9115	13.559	10.4656	9.36072	9.28519	11.1016	11.0829	9.14114	15.4113	13.9366	14.1662	14.0591	16.8551	13.6948
PE(39:2)	12.1243	16.0676	14.8572	13.7069	15.0104	19.6464	18.2173	14.2692	20.7348	18.3637	16.0847	11.8112	11.3046	12.1907	11.8366	8.85836	17.7957	18.0595	19.1217	16.5972	17.8907	17.3984
PE(39:3)	17.1649	21.6638	18.4921	19.6758	19.4187	22.922	21.9223	17.5363	22.8375	21.6325	18.9246	13.8889	13.9627	15.5561	14.6262	13.4199	20.6918	19.1487	19.379	18.2517	19.5956	17.7667
PE(39:4)	30.3539	36.5794	33.0465	32.3318	33.4032	29.7982	27.5203	22.4983	28.4123	27.1195	22.9244	22.6653	23.0813	25.1138	26.7373	24.8889	29.305	28.3926	27.5612	28.7463	30.4257	27.4326
PE(39:5)	66.7915	83.76	73.3047	76.0231	74.6458	62.0909	59.4817	47.6719	66.57	58.8004	52.341	54.592	55.9405	63.7079	62.0967	56.6988	67.8029	64.1992	61.0215	61.0004	67.4845	57.5233
PE(39:6)	38.7309	46.9511	40.8438	40.7814	41.9265	24.7242	25.9742	20.5127	26.5877	24.8206	21.888	30.6864	29.4542	35.0169	34.3254	29.7662	32.3951	30.586	28.3629	28.8466	32.4158	28.859
PE(39:7)	0.709296	1.14569	0.711446	1.07418	0.503279	0.594772	0.533822	0.506349	0.891753	0.831652	0.846913	0.762972	0.794654	1.20035	0.998219	0.594205	1.21189	0.803187	0.53028	0.844645	0.990356	1.11826
PE(40:1)	5.79061	6.81625	6.33329	6.31421	6.18249	8.81041	7.44495	6.93201	8.1367	8.48469	6.71777	5.11511	5.10257	5.85201	5.77574	4.95593	8.36486	8.05751	8.21277	7.92973	8.90535	7.65808
PE(40:10)	14.3087	18.1775	17.2854	17.0299	16.0568	17.946	17.3044	14.4317	19.5898	18.6729	15.3454	13.6659	13.4018	14.8778	14.814	13.7417	16.8139	16.5644	15.5946	15.4885	17.243	15.2183
PE(40:2)	8.74122	13.4311	12.4947	11.9988	12.3888	16.8851	16.6826	13.0161	16.5506	15.5713	13.4711	9.83921	9.46688	10.5613	11.0835	8.37542	14.7172	15.2146	14.5558	14.4256	15.5601	15.0674
PE(40:3)	11.0211	12.4782	12.0018	10.4075	11.4997	12.4417	12.1271	8.59182	10.3118	11.4271	9.50625	10.3067	9.38883	10.28	9.97748	8.40643	11.039	10.9308	12.0304	10.167	12.4022	8.78072
PE(40:4)	18.8396	20.3118	19.979	18.5776	17.1818	17.0357	16.7045	12.1555	17.621	17.2539	14.929	15.0735	15.7385	15.0994	17.2526	14.083	16.5964	16.1129	15.6146	16.168	17.1871	14.7832
PE(40:5)	33.8391	40.647	36.9118	37.234	36.7863	28.3384	26.0519	21.5709	31.5834	26.8035	21.7826	30.6668	28.8035	31.2902	31.8573	29.6964	28.7668	26.5457	28.2114	26.2331	30.29	28.1884
PE(40:6)	19.5989	21.7275	23.4373	21.3937	19.9485	18.7627	16.9424	13.6815	19.6613	21.3152	15.7648	16.93	16.8247	18.9381	19.2134	16.8332	17.877	17.6073	16.1574	16.4017	18.5038	20.0272
PE(40:7)	23.4701	28.0853	23.9387	25.7385	23.9962	24.8179	23.5197	19.3142	28.1079	22.816	21.0392	20.9197	20.5071	22.8156	24.1512	21.4034	21.5046	22.1236	20.7033	20.3523	21.1202	20.648
PE(40:8)	31.6433	39.1178	33.3968	34.5449	33.6028	26.9291	25.4244	20.6179	27.4016	25.5741	21.8352	28.6525	29.0203	31.2105	29.1404	27.9873	26.6052	24.0729	25.5305	24.8879	29.1807	25.1195
PE(40:9)	29.2565	34.2943	30.5755	31.4088	31.3174	25.5457	23.6204	20.8184	26.2895	25.3563	21.7285	25.0829	25.5846	30.3194	27.1586	26.2872	25.993	24.5641	23.9669	23.579	25.395	23.5689
PE(41:1)	1.82892	2.01028	1.90757	1.98969	1.81978	2.38224	2.7371	2.01924	1.97346	2.44343	2.03652	1.13942	1.12803	1.5022	1.57641	1.39033	1.9546	2.06621	1.88616	1.90496	2.23866	1.78239
PE(41:10)	0.0222475	0.170527	0.100709	0.0612267	0.128676	0.170236	0.315668	0.129387	0.203975	0.286151	0.260354	0.0377075	0.0170919	0.0592827	0.112957	0.0714543	0.102472	0.0667742	0.135911	0.219614		0.156659
PE(41:2)	1.65778	2.03997	1.89738	1.66547	1.15508	4.20061	3.37203	2.42723	3.34248	3.26802	3.35818	1.68867	1.39445	1.86136	0.9729	1.43109	3.3321	3.05903	2.52989	2.32345	2.50615	2.93462
PE(41:3)	2.38505	3.06897	2.77628	2.64904	3.07413	4.34579	3.91537	2.95122	4.05505	4.63864	3.51513	1.8051	2.35578	2.44309	2.09432	2.29961	3.90327	3.68186	3.32716	3.81525	4.05471	3.05726
PE(41:4)	4.36549	5.13124	4.74093	5.11734	5.15486	6.53613	6.06203	4.58425	6.63621	6.22204	5.0383	3.65906	3.65551	4.16717	4.48164	3.49772	6.23401	6.12452	5.67389	5.73847	6.07278	5.35891
PE(41:5)	5.89327	7.42884	7.14897	6.92233	6.72265	10.0609	8.88879	7.39518	10.2362	8.78915	8.30253	5.96784	5.58544	6.06063	5.31505	5.83363	9.27051	9.24072	8.56038	8.08933	8.77131	7.54879
PE(41:6)	0.968529	1.18589	1.23868	0.88203	1.07753	0.497908	0.764307	0.201609	0.705037	0.555025	0.372565	0.998908	0.861766	1.0537	0.472943	0.470012	0.740601	0.939788	0.369211	0.845898	0.892463	0.356699
PE(41:9)	0.191762	0.155043	0.199836	0.228604	0.145751	0.218162	0.325458	0.222454	0.165975	0.253659	0.195706	0.0793891	0.143536	0.172977	0.109287	0.163212	0.257904	0.213636	0.255485	0.10641	0.201399	0.149527
PE(42:1)	0.65487	1.03316	0.750717	0.726108	0.739794	0.945807	0.491141	0.755976	0.804768	0.803254	0.651144	0.77561	0.869762	0.503157	0.494648	0.413518	0.412108	0.672315	1.09233	0.651357	0.573603	0.632651
PE(42:10)	0.16493	0.106961	0.0339967	0.168564	0.207716	0.184078	0.186023	0.280254	0.0624049	0.296264	0.158674	0.152664	0.0788292	0.204975	0.156976	0.152346	0.0371122	0.0817432	0.186132	0.171177	0.135719	0.169532
PE(42:11)	0.720753	0.483649	0.507743	0.479253	0.197254	0.591491		0.198129	0.200246	0.624174	0.0981984	0.599221	0.274846	0.262136	0.395309	0.21793	0.0335242	0.167547	0.071809	0.0792266	0.457315	0.312146
PE(42:2)	0.912498	1.43444	1.45036	1.29009	1.27615	3.13558	2.17653	2.05575	3.04244	2.55927	2.23714	1.00462	1.17452	0.852589	0.894103	1.32003	2.42153	2.87876	1.60979	1.75607	2.1436	2.00183
PE(42:3)	2.89907	3.95898	3.88725	3.37084	3.22551	5.25785	4.34491	3.83895	4.89573	4.31488	4.37714	2.79482	2.45587	2.47417	2.247	2.37278	4.58057	3.84986	4.47822	4.1674	3.84693	4.27793
PE(42:4)	6.12687	7.22076	6.87693	6.68273	7.07972	8.84961	8.47266	6.78369	9.37747	8.26745	7.72001	5.12431	5.67111	5.84216	5.15758	5.37019	7.82687	7.05451	7.5382	7.13395	8.25122	8.32153
PE(42:5)	8.22113	11.1689	9.68625	10.3533	9.17491	13.608	12.9672	10.1163	14.1994	12.9615	10.8924	7.46908	7.76071	8.72737	8.1218	7.92171	11.8634	11.4536	11.6561	10.2618	12.2309	12.0762
PE(42:6)	0.26902	0.452848	0.437328	0.309187	0.327207	0.262471	0.36682	0.157727	0.18352	0.163192	0.162527	0.2575	0.204168	0.328139	0.249488	0.232599	0.230651	0.22778	0.151122	0.185461	0.319325	0.195323
PE(42:8)	0.0540459	0.203646	0.103824	0.21564	0.050633	0.0643379	0.0849665	0.0270984	0.145219			0.112878	0.083922	0.102869	0.0567698	0.0721685	0.0648758		0.049784	0.0231536	0.156802	0.0637133
PE(42:9)	0.15222	0.227064	0.107435	0.132974	0.100009		0.0552347	0.089808	0.0935223	0.0732999	0.0642068	0.194581	0.211928	0.153531	0.119445	0.26901	0.153545	0.0538308	0.0893328	0.0401694	0.174148	0.117779
PE(43:1)	0.514934	0.807903	0.562638	0.589226	0.672434	0.800353	0.575127	0.57369	0.638144	0.318943	0.651348	0.46452	0.513997	0.551423	0.474018	0.603629	0.451957	0.85556	0.634282	0.793842	0.544544	0.336677
PE(43:2)	0.640737	0.396983	0.386902	0.641549	0.357306	0.696984	1.01051	0.72624	1.02123	0.536626	0.699738	0.32673	0.52602	0.712587	0.409161	0.360519	0.725125	0.642706	0.44418	0.791449	0.646146	0.809662
PE(43:3)	0.354299	0.446334	0.547537	0.367653	0.299183	0.723046	0.532778	0.763159	0.990312	0.698797	0.542847	0.275981	0.37923	0.288073	0.487792	0.238621	0.542462	0.576969	0.56105	0.758783	0.412894	0.732517
PE(43:4)	0.885499	1.05528	0.897124	1.14646	0.943666	1.70447	1.62284	1.09617	1.99023	1.8739	1.26644	0.790714	0.844485	0.857478	0.562573	1.03756	1.24269	1.26319	1.16674	1.13938	1.23667	0.998387
PE(43:5)	1.23486	1.65535	1.65004	1.57746	1.20076	3.08716	3.17812	2.50373	3.57062	3.11924	2.76912	1.25593	1.32382	1.38347	1.24286	1.22588	2.22453	2.2294	2.64685	2.00051	2.48749	2.44426
PE(44:1)	1.37735	1.06846	1.03599	1.45849	1.02062	1.21971	0.738259	0.616083	1.11423	0.758642	0.571205	0.681018	1.05862	1.36891	0.961144	0.956483	0.765206	1.03254	1.11665	1.56599	1.20276	0.929165
PE(44:11)			0.0559433			0.0335069			0.0343708		0.0209935	0.0156783	0.0220422		0.0163485	0.0421805					0.0244499	0.0591359
PE(44:2)	1.64409	2.16979	1.82394	2.03484	2.06383	2.68729	2.27035	2.27665	3.22817	2.53752	2.48976	1.69846	1.51682	1.61375	1.70471	1.58473	2.56675	2.44543	2.1511	2.34328	2.28144	2.5319
PE(44:3)	0.471249	0.599581	0.661651	0.555219	0.566001	0.651093	0.585047	0.596599	0.828613	0.718261	0.795131	0.34436	0.555111	0.462787	0.53529	0.389081	0.445464	0.904259	0.754443	0.591507	0.786867	0.81805
PE(44:4)	0.726128	1.0047	0.864096	0.797901	0.769956	0.972815	0.966854	0.857571	1.1403	0.947643	0.950553	0.542476	0.644389	0.758476	0.560932	0.591598	0.614554	0.712753	0.687297	0.853552	0.943315	0.896589
PE(44:5)	1.04129	1.28021	1.11022	1.15184	1.31342	1.90761	2.06148	1.81966	2.60197	2.22925	1.90232	1.00605	1.09425	1.07409	1.02919	0.92358	1.84821	1.38281	1.46575	1.55818	1.97954	1.724
PE(45:1)	0.943357	0.936618	0.671417	0.831185	0.85588	0.637292	0.877486	0.709719	0.646694	0.832136	0.532374	0.644571	0.759062	1.00375	0.782923	0.92903	1.1507	0.814335	0.727725	0.990236	0.813658	0.831832
PE(45:2)	1.91286	2.61465	1.97388	2.12736	1.8008	1.52488	1.53057	1.25898	1.48776	1.49472	1.29381	1.71545	1.77976	1.88826	1.85505	2.10835	1.85806	1.55181	1.8313	1.70695	1.74136	1.74925
PE(45:3)	0.285114	0.50235	0.544306	0.565652	0.425479	0.402431	0.412549	0.350903	0.46356	0.310931	0.321971	0.311709	0.416211	0.403411	0.28295	0.329317	0.482634	0.511582	0.48118	0.28989	0.460894	0.378859
PE(45:4)	0.267511	0.618874	0.507329	0.57415	0.351811	0.476373	0.338924	0.44468	0.540411	0.427885	0.525821	0.412239	0.440806	0.411104	0.367813	0.4752	0.452237	0.407399	0.302214	0.379645	0.357104	0.445896
PE(45:5)	0.801333	1.13752	1.07224	1.01044	0.945762	1.16891	1.1962	0.993948	1.34176	1.37776	1.23345	0.724693	0.833307	0.821024	0.847893	0.775193	1.0176	1.14004	1.02969	0.744865	0.994746	1.09391
PE(46:1)	0.136127	0.294954	0.263542	0.292875	0.192166	0.0555612		0.140603	0.0472365		0.0706912	0.0776881	0.142292	0.183019	0.129485	0.104922	0.0722545	0.0723966			0.133688	0.0352097
PE(46:3)	0.678694	0.475896	0.750807	0.610699	0.610835	0.602167	0.638643	0.529347	0.745206	0.620829	0.77317	0.438498	0.523847	0.613885	0.648283	0.514094	0.561067	0.621396	0.598475	0.616513	0.611181	0.651514
PE(46:4)	1.32199	1.79718	1.50572	1.31317	1.18596	1.37292	1.32025	1.31008	1.5763	1.41483	1.34755	0.970015	1.12481	1.42702	1.19653	1.09203	1.28929	1.19186	1.24168	1.15946	1.21944	1.10551
PE(46:5)	1.72441	2.72162	2.66367	2.37671	2.24084	2.57922	3.0987	2.44386	3.47498	2.74557	2.78569	1.60009	2.06901	1.92918	1.97357	1.64694	2.48064	2.25449	2.33155	2.04163	2.18085	2.29331
PE(O-26:0)	0.291261	0.245863	0.238251	0.289156	0.191812	0.170932	0.0302949	0.123766	0.156648	0.116751	0.117387	0.289129	0.102465	0.2825	0.344865	0.161054	0.178567	0.0909616	0.0738561	0.182258	0.185161	0.130842
PE(O-27:0)	0.864325	0.947518	0.811272	0.901456	0.714005	0.265521	0.454275	0.437891	0.620315	0.347319	0.366287	0.747423	0.896658	0.592022	0.862365	0.885847	0.756279	0.532003	0.58769	0.584071	0.887883	0.579755
PE(O-28:0)	0.958372	1.01828	1.44722	1.25437	1.00491	0.680509	0.745983	0.300538	0.772943	0.676908	0.491794	0.966493	1.18007	0.881951	1.10037	0.903252	0.871254	0.957856	0.705195	0.896068	0.761366	0.743147
PE(O-29:0)	3.5508	3.96252	4.44508	4.07923	3.72487	2.76343	2.55357	1.83337	2.47883	2.50621	1.7414	3.9638	3.57603	3.76365	4.82886	4.18968	3.0489	2.80356	2.50902	2.77689	3.03696	3.22899
PE(O-30:0)	1.65242	2.42979	2.23796	1.85248	1.69433	0.855511	0.957625	0.88677	0.977675	1.07732	0.470138	1.7403	1.10237	1.68375	2.17515	1.92517	0.69224	1.02392	1.09721	1.11791	1.27129	1.24055
PE(O-30:1)	0.198676	0.426156	0.211115	0.241351	0.360289	0.442088	0.217371	0.285875	0.403852	0.331355	0.0872782	0.219953	0.245679	0.565865	0.218964	0.285631	0.434227	0.157696	0.269774	0.260022	0.340754	0.303893
PE(O-31:0)	12.3681	15.1882	15.8286	13.62	13.8508	10.0102	10.1893	8.95383	10.2305	10.5114	8.51265	13.5955	13.8392	13.4497	14.7306	14.9247	10.2518	10.5735	9.54886	9.95067	10.7998	10.0032
PE(O-32:0)	13.3558	16.2419	17.8532	14.998	13.5535	11.2332	10.2773	8.97288	13.0654	11.8749	9.66448	13.3044	12.7951	13.145	16.6087	14.5387	12.0217	11.7752	10.8625	11.6301	12.264	11.1048
PE(O-32:1)	6.50147	9.55526	10.2635	8.3487	7.59458	7.49392	6.90268	6.16302	8.08889	6.90508	6.32932	8.6092	7.9064	7.06379	11.3081	9.27013	8.50208	6.34625	7.57043	6.27291	6.7649	6.3915
PE(O-33:0)	98.6198	113.319	119.486	111.358	98.8717	87.3692	80.5926	78.9307	92.1933	87.3783	83.3686	94.1076	109.702	93.2417	106.706	96.0184	98.5655	90.1665	89.5338	83.9132	93.633	85.1017
PE(O-33:1)	31.2372	38.995	40.3268	40.2542	29.3207	38.6101	39.9649	35.1575	41.9486	42.9981	38.0479	39.023	35.2321	37.0799	40.8497	35.7102	42.6999	38.8935	38.2398	37.7489	40.0901	39.515
PE(O-34:0)	25.7958	29.0022	30.2034	28.0685	23.8736	43.289	39.1549	37.5723	44.1581	43.3536	38.0513	25.809	28.8117	23.6659	27.5519	25.6213	40.3053	36.0353	35.0212	35.1011	36.5443	35.1592
PE(O-34:1)	497.56	561.325	629.981	553.995	464.029	566.27	553.013	511.675	603.363	606.401	522.644	572.907	621.715	525.035	650.384	558.62	628.205	569.857	555.963	544.381	599.626	591.538
PE(O-34:2)	60.3065	70.1931	75.6253	62.227	56.4327	67.0147	68.2002	57.886	72.8966	72.2012	56.9795	75.0336	69.129	63.8009	80.0539	71.8589	77.525	73.579	73.6464	67.1562	76.4144	74.8945
PE(O-35:0)	105.595	118.816	128.797	124.098	106.246	169.666	159.557	153.624	178.989	171.621	172.105	101.34	119.057	99.1006	111.318	100.874	157.563	148.833	139.641	141.097	153.187	145.437
PE(O-35:1)	1073.5	1405.27	1292.28	1203.78	1035.81	1191.44	1143.33	1305.83	1273.95	1474.62	1141.89	1189.09	1275.37	1109.52	1233.68	1118.38	1378.75	1308.56	1208.63	1230.4	1325.5	1371.21
PE(O-35:2)	149.69	172.686	180.468	169.06	144.073	223.286	226.544	201.162	240.332	231.005	208.677	174.498	174.811	165.191	186.943	167.23	216.834	209.892	190.368	205.01	213.086	212.279
PE(O-36:0)	14.0392	16.9036	19.8036	16.1281	14.2477	23.8232	24.3807	24.6362	27.352	27.4437	22.9076	14.1307	15.0367	14.3553	15.2379	13.9302	22.4234	20.7597	20.5725	19.6754	20.4332	20.4774
PE(O-36:1)	3606.31	3887.93	4040.29	3526.05	2706.86	4001.77	4427.85	3453.98	3491.12	3381.01	3970.17	3707.09	4266.95	3005.03	4145.76	3853.51	3515.65	4841.32	3909	2849.61	3178.19	4062.37
PE(O-36:2)	2959.79	3291.14	3564.8	3405.43	2888.59	4127.68	4019.39	3506.01	4314.68	4037.71	3753.18	3238.79	3418.25	2978.92	3600.07	3145.34	4047.06	3817.38	3636.07	3636.89	3979.35	3738.66
PE(O-37:0)	2.66356	3.19959	3.48845	2.85534	2.38656	3.23347	3.52209	3.78977	3.94231	4.93599	4.09682	2.05487	3.24055	2.4361	2.42973	2.53469	4.00085	3.50427	3.66893	3.41191	3.05586	3.61751
PE(O-37:1)	932.782	1146.72	1259.19	1095.74	994.666	960.469	993.226	926.649	1097.24	1025.26	1000.01	923.431	1105.48	967.03	999.331	953.272	1167.21	1030.84	1002.18	1009.48	1081.68	1078.64
PE(O-37:2)	971.059	1078.5	1106	1113.91	960.185	1579.51	1557.82	1386.08	1680.24	1526.84	1553.07	989.763	1115.19	979.774	1072.93	977.023	1502.73	1457.09	1294.66	1335.48	1431.52	1359.89
PE(O-37:3)	249.365	274.866	292.538	294.968	251.188	440.217	440.59	392.8	476.266	439.453	426.452	248.92	272.016	250.461	269.497	230.545	396.447	385.937	347.156	367.685	378.593	371.163
PE(O-38:0)	0.370873	0.766796	0.871666	0.666752	0.401679	0.778251	0.864597	0.63684	0.737166	0.905635	0.607037	0.424781	0.598257	0.547499	0.671539	0.633142	0.593987	0.955306	0.711486	0.695928	0.605223	0.655022
PE(O-38:1)	145.692	190.068	209.519	181.086	158.164	140.839	153.138	152.262	167.637	155.325	160.663	150.326	188.31	158.973	164.653	156.088	193.722	167.524	165.682	162.194	175.204	173.141
PE(O-38:2)	519.507	725.764	688.407	715.445	552.952	779.713	781.148	837.244	860.657	795.791	765.1	536.094	625.024	541.352	590.042	533.506	859.622	1012.27	638.677	994.14	822.845	694.451
PE(O-39:0)	0.176141	0.229092	0.223632	0.250058	0.179517	0.309113	0.479384	0.543904	0.494382	0.365041	0.341005	0.214371	0.282729	0.205301	0.220926	0.230335	0.503226	0.296977	0.347629	0.202616	0.376449	0.362735
PE(O-39:1)	8.93735	13.132	15.0149	11.4815	14.3412	10.3771	11.8848	11.5405	12.6573	12.0402	12.9045	9.60601	12.2435	10.7027	9.70065	10.2256	17.0444	11.6478	11.7724	11.3158	11.529	12.7189
PE(O-39:2)	44.9262	56.653	73.2556	56.2764	48.3466	84.1253	90.6761	85.1814	95.3105	84.3509	89.8789	45.2158	54.3957	48.5365	58.3499	45.2421	77.8852	75.9691	65.2812	65.3046	83.967	69.8493
PE(O-39:3)	74.9611	85.1185	88.8074	87.2105	71.27	111.262	111.996	97.8986	121.659	114.553	114.678	72.0285	79.0997	71.0966	76.5121	69.2148	102.113	97.2697	84.615	90.9864	94.8438	91.0814
PE(O-39:4)	41.0833	54.1021	53.8228	51.266	42.9363	60.2837	60.9949	53.4574	63.9857	57.2093	55.3849	39.0532	44.0964	40.2596	39.676	39.3505	58.6099	54.4591	48.5128	54.3595	56.343	50.7017
PE(O-39:6)	29.4606	36.3394	39.1367	35.1685	30.5066	90.6076	87.0421	74.0022	95.0876	86.8152	72.6569	28.6428	27.5783	27.7081	29.1874	27.4276	62.7098	63.3182	59.8538	57.2471	62.1631	65.1596
PE(O-40:0)	0.418301	0.252056	0.377504	0.305963	0.355333	0.714893	0.858927	0.795361	0.934686	0.842101	0.654889	0.370119	0.306763	0.295455	0.355961	0.356821	0.729461	0.47099	0.475713	0.573922	0.53026	0.550876
PE(O-40:1)	1.06012	1.30616	1.39439	1.22637	1.02572	1.30689	1.43953	1.39928	1.71416	1.41425	1.6294	0.989506	1.26374	1.10996	0.982408	1.05733	1.47739	1.25654	1.29304	1.43727	1.27462	1.31649
PE(O-40:2)	5.38726	7.62259	9.4851	6.8527	6.42029	9.58344	10.3576	8.40346	9.11523	8.18434	9.38857	7.29767	7.63415	6.40585	6.11182	6.11061	8.19503	7.43769	7.27366	7.58483	7.3358	7.96542
PE(O-40:3)	11.2146	13.8389	15.2382	14.3726	13.8023	21.9476	22.784	21.3506	25.4199	23.1729	21.9264	14.0968	15.6765	12.5839	13.7641	13.0828	20.7088	16.2665	16.634	18.3091	17.2708	18.2111
PE(O-40:4)	4.58388	4.52536	5.65734	5.56054	4.15667	9.31959	9.61506	8.77262	9.599	9.98449	11.6194	5.09477	5.6689	3.97644	4.80492	4.83617	6.88915	6.04525	6.43299	5.9733	7.33013	6.10222
PE(O-40:7)	0.581194	0.545829	0.812545	0.437663	0.665032	0.916945	1.43376	1.41251	1.18807	1.4329	1.39241	0.41485	0.635776	0.332936	0.458752	0.363924	0.634733	1.22842	0.985692	1.23592	1.19672	0.878548
PE(O-41:2)	0.138669	0.187889	0.254802	0.186879	0.173491	0.455077	0.634357	0.440135	0.555585	0.412276	0.544449	0.0671257	0.150524	0.21328	0.131724	0.143843	0.371487	0.424637	0.220173	0.302337	0.391672	0.436623
PE(O-42:2)	0.0378567		0.0289156		0.0229215	0.0191912	0.0726867	0.104347	0.0942771	0.0432195		0.0256175		0.0402915			0.026729		0.031242	0.0217281	0.0614202	0.0368466
PE(O-42:3)	0.0651948	0.0591342	0.0273752	0.0531468	0.0475146	0.0279179	0.0791909	0.0814931		0.030032		0.0255622	0.0326931	0.0610373	0.122901	0.0203356	0.10007		0.0218188	0.0162352		0.074144
PE(O+P-26:0)	0.210846	0.318707	0.239193	0.179019	0.152524	0.0451777	0.0786835	0.153423	0.0742601	0.130779	0.111133	0.236882	0.221976	0.259923	0.255031	0.36619	0.16121	0.16535	0.148718	0.169597	0.148669	0.155178
PE(O+P-27:0)	1.17482	1.24797	0.78587	1.02872	0.893563	0.801723	0.692609	0.634276	0.698612	0.84232	0.618385	1.14657	1.16985	1.12574	1.06988	1.05647	0.974274	0.974374	0.988224	0.916349	0.950387	0.994183
PE(O+P-27:1)	0.293008	0.239474	0.0678031	0.364953	0.234196	0.349068	0.257773	0.297423	0.455518	0.341486	0.280738	0.329394	0.239737	0.344331	0.30041	0.35997	0.355505	0.270725	0.397513	0.227863	0.415616	0.40628
PE(O+P-28:0)	1.09943	1.40758	1.29089	1.09568	1.18761	0.461023	0.524636	0.516662	0.594729	0.604067	0.527287	1.29013	1.30752	1.18087	1.25691	1.00606	0.768771	0.65448	0.933438	0.686021	0.749391	0.801911
PE(O+P-28:1)	0.506181	0.875925	0.739371	0.581777	0.690298	0.5941	0.644335	0.463843	0.620171	0.548038	0.520803	0.847656	0.672481	0.747225	0.734359	0.699603	0.568777	0.611301	0.46273	0.575482	0.659801	0.648028
PE(O+P-29:0)	3.09527	3.93439	3.42294	3.15126	3.28504	1.15891	1.33511	1.28807	1.49073	1.40217	1.29273	3.14531	3.07414	3.60533	3.5795	3.29573	2.1898	1.977	2.00454	1.90357	2.12692	2.01565
PE(O+P-29:1)	0.967603	1.21257	1.15391	1.12536	1.14275	1.18947	1.04206	0.728011	1.13078	0.98585	0.846555	1.19485	1.00359	1.06788	1.14687	1.07865	1.04563	1.01423	0.924977	0.979863	1.19542	1.05693
PE(O+P-30:0)	1.28763	1.52731	1.34719	1.18723	1.22458	0.714476	0.444432	0.510502	0.61776	0.720273	0.527894	0.915576	1.03888	1.16885	1.45791	1.29104	0.789386	0.738604	0.649697	0.678659	0.79247	0.661911
PE(O+P-30:1)	1.0009	1.19168	1.30776	1.01061	1.10686	0.939685	0.847358	0.921593	1.08507	0.882052	0.826701	1.0313	0.935755	1.12487	1.20235	1.08608	1.15304	0.838603	0.94352	0.865578	0.808641	1.22431
PE(O+P-31:0)	5.74431	7.21688	6.25071	6.46938	5.86924	4.09845	3.92266	3.11437	4.2984	3.80927	3.23247	5.37375	5.84152	6.07767	6.00661	5.87402	4.43123	4.21288	4.15711	4.02144	4.71215	3.85032
PE(O+P-31:1)	3.34138	3.81117	3.54255	3.4052	3.5785	3.85103	3.59496	2.76798	3.94299	4.06417	3.42017	3.45259	3.03187	3.73258	3.45274	3.19336	3.27787	3.35735	3.22963	3.16536	3.5856	3.04772
PE(O+P-31:2)	0.131976	0.255413	0.127616	0.192914	0.286189	0.537932	0.372771	0.277737	0.450809	0.330988	0.24319	0.213141	0.247113	0.105487	0.196578	0.344384	0.410334	0.423069	0.521814	0.497221	0.312981	0.48529
PE(O+P-32:0)	4.64297	5.89934	5.25243	5.16548	4.95764	3.62185	3.56531	2.72718	3.84962	3.5163	2.75102	4.43372	4.3558	4.69154	5.02044	4.95718	3.76191	3.71214	3.90256	3.42841	3.36809	3.54809
PE(O+P-32:1)	7.01791	8.54599	8.02266	8.12495	7.69581	10.0547	8.84298	7.68912	9.62415	8.74276	7.16588	7.61876	7.03294	7.61865	8.43836	7.42415	8.00634	8.14575	7.81919	7.51997	9.11117	8.2081
PE(O+P-32:2)	0.669757	0.942506	0.736888	0.783334	0.885832	1.1097	0.88848	0.959605	0.940439	1.08998	0.931761	0.939864	0.927412	0.841735	0.930411	0.871135	1.00472	0.994051	1.1776	1.0175	0.994562	1.01013
PE(O+P-33:0)	24.4627	31.3719	28.7069	28.2765	28.8761	21.7973	19.5485	17.4057	22.9634	20.9537	16.3184	24.8305	23.3057	25.405	27.423	25.3099	23.3445	21.0829	22.56	21.8122	23.2904	20.2832
PE(O+P-33:1)	49.797	62.5679	55.925	55.2877	55.3221	88.6999	81.9936	65.0388	87.0965	81.8136	67.3076	52.7923	49.0062	55.592	56.7194	49.2162	70.0483	67.7221	69.4295	63.6166	71.5536	63.3887
PE(O+P-33:2)	4.23643	5.88958	5.32708	5.45428	5.15533	7.90545	7.84515	7.05621	8.53618	7.73866	6.96157	4.75088	4.89847	5.70456	6.04959	4.81934	6.56393	6.6382	6.83324	5.98048	6.45811	6.45552
PE(O+P-34:0)	5.20456	6.19608	5.42693	5.18798	5.35061	7.83491	7.92089	6.30598	8.30633	8.51228	6.99721	5.28201	4.75826	5.50351	5.67345	5.11705	7.24274	7.14459	7.09817	6.67723	7.48247	7.25321
PE(O+P-34:1)	107.526	131.301	122.625	116.345	110.45	126.953	119.376	100.783	133.851	129.803	101.697	122.216	111.76	116.609	136.334	115.322	129.344	121.969	123.99	115.851	136.757	120.297
PE(O+P-34:2)	64.0341	77.2672	72.7066	69.0679	64.8719	78.4557	74.2263	62.765	78.5678	79.1597	61.3672	70.354	65.6734	69.8002	78.9001	66.535	79.9896	71.5725	68.0943	65.5682	77.2349	69.3925
PE(O+P-34:3)	5.8752	6.88237	6.58357	5.76518	6.16687	6.6076	6.20514	5.18503	6.36111	7.15783	5.30295	6.12332	5.94815	6.17884	7.35057	6.47288	7.33405	5.90084	6.27882	6.76616	7.09748	6.81576
PE(O+P-35:0)	14.6835	18.1976	16.3642	15.6132	15.4519	21.2625	20.3475	16.8836	24.0764	21.3998	17.5716	12.6471	13.0315	14.6683	14.7563	13.2398	21.847	20.2941	18.6225	18.7912	20.1935	16.6541
PE(O+P-35:1)	211.231	248.969	227.281	228.181	222.491	251.364	243.161	201.652	269.248	248.832	211.183	213.153	205.226	227.109	236.172	213.834	268.327	255.582	244.321	239.211	278.76	238.133
PE(O+P-35:2)	222.22	269.752	243.592	241.078	240.458	261.51	258.557	211.819	283.989	263.111	223.082	217.041	206.976	239.713	236.296	211.001	262.725	258.442	246.526	245.561	273.549	247.378
PE(O+P-35:3)	16.8997	19.518	18.5917	19.5553	17.6094	24.4548	24.1295	18.4557	25.3348	23.4477	19.9708	16.9289	15.8357	19.2682	19.8329	16.6947	23.3312	22.6704	21.6209	22.7407	24.3506	20.8923
PE(O+P-36:1)	641.995	758.31	696.703	698.638	671.403	639.843	605.733	484.218	654.04	633.85	513.7	632.682	602.789	658.217	724.531	643.737	728.181	699.325	690.34	651.719	772.778	670.514
PE(O+P-36:2)	1864.85	2230.82	2083.22	2078.93	1954.23	2588.92	2469.1	2014.81	2657.23	2560.86	2113.73	1977.69	1836.82	2058.3	2192.95	1920.18	2484.19	2390.84	2297.66	2210.66	2532.94	2272.87
PE(O+P-36:3)	592.607	708.507	658.009	662.74	635.507	840.375	808.103	641.39	863.888	820.251	678.821	590.487	551.272	626.476	657.681	569.002	785.282	764.425	708.935	713.755	786.437	720.184
PE(O+P-36:4)	39.4378	48.4379	47.3842	44.9216	43.4597	50.4523	47.2358	38.9887	52.8686	48.9012	40.6779	41.0509	37.0688	45.0034	46.7611	40.7107	49.0867	49.6463	47.6091	46.9757	51.0981	48.8364
PE(O+P-36:5)	3.32622	4.34438	3.46725	4.17836	3.45396	4.06036	3.76149	3.24311	5.12842	4.23827	3.77999	3.73504	3.12468	3.32208	3.7628	3.04337	4.88825	4.3766	3.86954	3.17935	4.03398	3.58162
PE(O+P-36:6)	0.149847	0.581603	0.348271	0.311116	0.222769	0.945605	0.766616	0.757784	1.25991	0.72789	0.691515	0.338555	0.364347	0.08463	0.346888	0.116066	0.645109	0.205144	0.252669	0.450272	0.315595	0.580394
PE(O+P-37:1)	84.5167	102.29	88.7923	95.2272	95.7372	88.0493	85.6572	69.1589	94.0291	86.7703	74.5361	77.2525	76.3592	83.3159	84.694	77.5759	99.6133	98.85	89.4998	87.3693	101.14	87.4302
PE(O+P-37:2)	301.628	361.788	323.408	345.024	326.78	458.369	430.633	345.055	477.204	438.395	366.665	291.272	272.033	319.739	325.855	282.843	422.238	418.022	389.082	391.427	437.447	392.347
PE(O+P-37:3)	112.861	131.991	120.658	125.113	123.643	197.25	187.841	147.759	208.749	188.779	158.072	110.358	98.8763	115.741	119.03	102.184	171.577	169.354	159.517	162.274	175.008	161.062
PE(O+P-37:4)	17.7033	21.2838	19.045	19.5001	20.2715	25.8815	23.4217	20.1353	26.4753	26.3929	21.2512	17.1501	15.6771	19.7157	18.9626	16.2669	25.7284	23.5625	22.9134	24.0418	24.6251	23.4829
PE(O+P-37:5)	9.87851	11.5609	10.8143	10.5697	11.2558	13.2026	11.8411	9.81761	13.938	12.3236	11.4076	10.1272	9.61397	9.56513	10.0516	9.34023	12.2038	11.8954	11.43	11.2412	13.1671	11.3363
PE(O+P-37:6)	5.19133	5.98874	5.42246	5.71639	5.68172	10.352	9.79547	8.5413	10.9955	9.42212	9.22066	4.44474	4.61899	5.40003	5.61222	4.78237	8.88583	8.64421	7.98766	7.93139	8.57201	6.99123
PE(O+P-38:1)	11.6894	15.0276	12.7553	14.2553	12.8239	10.9186	10.4665	8.36384	10.8936	10.0826	9.11963	10.9902	10.2771	11.8157	12.201	10.519	13.2389	14.0231	12.0221	11.347	13.8626	12.029
PE(O+P-38:2)	95.6114	114.438	102.897	106.189	102.109	138.892	125.951	102.5	135.369	131.512	111.446	90.8894	84.8926	97.8831	101.343	89.7715	127.432	120.297	115.439	114.079	124.939	112.457
PE(O+P-38:3)	199.45	233.177	212.337	213.762	199.353	263.784	245.464	194.998	263.461	252.701	211.804	188.965	173.287	189.506	207.239	178.395	236.328	227.134	224.238	215.172	245.611	218.338
PE(O+P-38:4)	397.826	478.041	433.078	428.243	410.241	412.614	388.396	318.067	424.057	394.057	328.79	376.189	356.735	382.286	413.178	378.343	420.659	408.047	392.207	371.524	439.838	384.106
PE(O+P-38:5)	645.209	757.973	701.378	692.027	663.959	704.049	648.147	534.304	722.654	670.658	561.529	594.408	568.356	624.711	644.515	601.893	714.117	672.928	650.986	614.213	725.939	643.647
PE(O+P-38:6)	418.95	500.571	462.986	458.605	445.412	795.163	732.455	610.894	818.677	763.323	643.614	391.476	365.927	412.613	433.048	383.783	634.216	607.588	603.272	566.842	644.226	575.15
PE(O+P-38:7)	5.91015	6.89964	6.57289	6.50218	5.89839	14.2011	12.676	10.8155	13.8988	13.4776	11.3216	5.61383	5.59171	6.23259	6.76439	5.7697	10.1903	10.0217	9.3046	8.48706	9.53295	8.94662
PE(O+P-39:1)	0.567533	0.833557	0.565936	0.448961	0.544959	0.482724	0.478794	0.67548	0.749296	0.409077	0.352745	0.247972	0.56089	0.629655	0.385684	0.3567	0.692608	0.826008	0.861113	0.677951	0.452146	0.529104
PE(O+P-39:2)	5.85207	6.82626	5.7014	5.91203	6.93018	10.709	9.89948	8.24188	9.98114	9.70223	8.80071	5.32938	4.73315	5.54523	5.09655	4.91103	8.84984	8.75399	7.94925	9.07936	9.34475	7.77314
PE(O+P-39:3)	20.165	24.4798	21.3799	22.384	21.4447	32.784	30.7143	25.3806	34.8981	31.0108	26.6246	18.6344	16.8721	20.3579	18.4786	17.1688	27.1055	28.1017	24.2623	24.8371	28.8806	23.6518
PE(O+P-39:4)	33.25	39.3826	35.3228	35.838	35.5168	45.5026	40.0425	34.7651	46.7593	44.805	37.2445	29.4103	28.8994	32.0949	32.6621	29.4129	43.2607	41.9872	39.5114	37.7563	43.5408	37.7743
PE(O+P-39:5)	56.8106	69.3008	63.6701	65.1307	64.4575	87.4934	83.3213	70.8879	94.37	83.2573	74.3704	50.7917	50.7868	53.7207	56.5011	50.8896	80.853	76.4157	75.07	69.6804	82.45	74.9092
PE(O+P-39:6)	40.5302	51.9302	46.4925	48.6217	44.659	104.639	98.1861	82.808	111.741	99.9809	87.038	35.9828	35.624	41.4958	41.9122	36.2288	79.3524	75.8219	70.8627	69.2596	75.9248	73.618
PE(O+P-39:7)	3.6975	4.79628	4.44038	4.50266	4.05672	10.8205	9.1577	7.69572	10.8997	9.68693	8.06247	3.38366	3.51216	3.56674	3.28901	3.07157	7.33918	7.13496	7.16614	7.34468	7.78933	6.86547
PE(O+P-40:2)	0.901562	0.754684	0.434465	0.804231	0.63511	1.19886	1.20287	0.769025	0.75571	1.00555	0.863109	0.709232	0.621205	0.419177	0.368512	0.322303	0.626175	0.686327	0.902545	1.05906	0.836017	0.864211
PE(O+P-40:3)	2.9086	3.85365	3.07625	3.49665	3.51665	6.83597	5.41229	4.30067	5.3754	5.32081	4.6934	3.1398	2.65951	3.21206	3.37818	2.90004	4.58779	4.43222	3.87041	4.34202	3.31932	4.14251
PE(O+P-40:4)	7.55485	8.67596	8.12102	7.77018	7.1927	11.8599	10.9433	9.12592	12.1163	11.0221	8.97295	7.30712	6.43375	7.66299	7.85896	7.16272	9.66033	9.45959	8.53722	8.73177	9.35421	9.403
PE(O+P-40:5)	11.8013	13.6819	14.6817	12.6778	12.5256	19.8377	17.6265	14.8452	19.9191	18.2283	15.8386	12.1914	11.4654	12.7584	13.3568	11.3024	17.0962	15.2615	15.002	14.9003	17.6373	16.0346
PE(O+P-40:6)	11.4971	15.3754	13.5192	14.208	13.3297	25.9264	24.6978	21.1738	26.8144	26.1953	22.3451	11.7783	12.7124	13.1182	12.9463	12.024	20.3039	19.1643	19.9033	17.0595	21.3651	19.2334
PE(O+P-40:7)	4.43009	6.09596	5.43972	4.78928	4.69904	16.3259	14.9299	12.438	15.5957	16.6838	13.441	5.29995	5.09081	6.18981	5.66055	5.41931	11.4422	11.3601	10.5552	9.38682	10.8697	10.5892
PE(O+P-40:8)	0.44366	1.00431	0.924659	0.739785	0.644469	2.81011	2.57503	1.81424	2.66191	2.68509	2.50258	0.896013	0.839285	0.837881	0.925038	0.659862	1.65447	1.5024	1.1649	1.20223	1.23006	1.7987
PE(O+P-40:9)		0.0254073			0.0359709	0.043259	0.0449565	0.0439011	0.0291317	0.0624818									0.0585754	0.0684135	0.133182	0.128175
PE(O+P-41:5)	0.142406	0.173948	0.205799	0.231987	0.0474029	0.377191	0.412864	0.353271	0.794365	0.455793	0.429003	0.137914	0.200764	0.207482	0.235644	0.15066	0.420778	0.211724	0.370495	0.200559	0.20887	0.374675
PE(O+P-41:6)	0.090073	0.307425	0.266679	0.200444	0.0981437	0.582885	0.502902	0.530308	0.615839	0.699798	0.466104	0.11665	0.217893	0.180479	0.269956	0.042449	0.503727	0.407567	0.390168	0.362224	0.398538	0.43297
PE(O+P-41:7)		0.0358695	0.0257791	0.026764		0.0931364	0.0201166	0.19411	0.135966	0.0619588	0.0613631				0.0197506		0.0578652	0.0769063	0.0580589	0.0513339		0.0242399
PE(O+P-42:5)		0.0397288	0.0279432								0.0421189	0.026034					0.0694626	0.0297134			0.0555123	0.0385013
PE(O+P-42:6)						0.0511786		0.137742	0.0354261	0.0687794		0.021554		0.0164348			0.0484937			0.0486344
PE(O+P-42:8)		0.0207524	0.10771	0.0226363	0.0217655	0.0234168	0.0237926		0.0658126		0.0187224	0.0225824	0.0312936			0.0378122	0.0198624	0.0215663		0.149636		0.0336145
PE(O+P-44:8)	0.0457018	0.0213372			0.0289276	0.0243348			0.0358233		0.0370126	0.0954755			0.0600095		0.0334665		0.0527794		0.037484	0.021914
PE(P-28:0)	0.314598	0.378334	0.454092	0.343293	0.310938	0.285531	0.315156	0.26557	0.505482	0.320561	0.202793	0.388728	0.340574	0.29134	0.436094	0.236624	0.33008	0.364042	0.3286	0.220996	0.376243	0.226609
PE(P-29:0)	0.676538	0.933617	0.897676	0.865466	0.801368	1.07033	0.874735	0.949464	1.32824	1.13041	0.627031	0.832321	0.849877	0.525648	0.884024	0.794637	0.864087	1.10786	0.935292	1.06885	0.868287	0.816375
PE(P-30:0)	0.853461	1.10278	1.1253	0.701528	0.832967	0.91589	0.415103	0.617892	0.668461	0.791873	0.362	0.969881	0.789879	0.701416	1.1831	1.10564	0.820973	0.82801	0.711369	0.689976	0.874333	0.622623
PE(P-31:0)	5.47809	6.65673	6.81253	6.7815	5.7379	7.95215	7.51404	6.1343	8.62936	8.2844	6.39592	6.60433	5.74902	6.06447	6.30227	6.09116	6.50662	7.46013	6.53694	7.03069	6.65781	6.00686
PE(P-31:1)	0.347205	0.191625	0.446361	0.211136	0.234451	0.79272	0.510812	0.677763	0.740166	0.764759	0.354528	0.253515	0.315064	0.248229	0.370508	0.181669	0.721534	0.861876	0.656365	0.844839	0.880418	0.525086
PE(P-32:0)	12.2371	15.1433	15.7462	14.5652	13.1782	20.3781	17.5485	18.8121	22.0336	20.1682	17.0144	14.6163	12.5379	13.8861	14.8466	13.3071	18.1344	16.7165	18.8617	15.6953	18.5092	16.6823
PE(P-32:1)	1.99351	2.58241	2.44929	2.04381	1.61734	2.58226	3.00851	2.2949	3.0634	2.93455	2.03399	2.40553	1.68454	1.92326	2.39086	2.54739	2.83944	2.60846	2.40324	2.49902	2.07236	2.17819
PE(P-33:0)	146.563	162.943	176.553	163.311	143.048	263.366	257.635	236.999	278.812	270.701	238.789	148.01	154.328	148.629	158.166	140.532	228.094	218.05	203.581	202.74	208.623	203.575
PE(P-33:1)	14.843	16.9625	18.0963	18.2353	15.5181	28.7038	26.9695	22.3343	29.735	28.6147	22.983	16.6269	15.4061	16.6807	17.2913	15.4623	24.1869	22.3395	21.7319	20.8725	22.5547	21.3569
PE(P-33:2)	0.165768	0.234953	0.203299	0.109125	0.184403	0.248219	0.225963	0.270877	0.323605	0.264304	0.352947	0.228196	0.0681091	0.21991	0.278445	0.162129	0.180967	0.353037	0.488427	0.329817	0.304273	0.361683
PE(P-34:1)	281.788	260.15	291.349	260.859	213.751	304.54	348.221	312.016	320.942	312.043	260.004	255.522	256.344	248.606	320.644	314.899	286.935	335.696	254.143	258.504	277.026	281.508
PE(P-34:2)	22.1827	26.4528	29.0167	23.2958	21.3664	27.6788	28.4429	23.5524	29.2805	29.0185	24.4027	25.9493	22.8544	23.046	28.1698	26.0341	29.835	28.7705	27.958	25.6937	30.261	28.0301
PE(P-34:3)	1.01194	1.11652	1.13891	1.2351	0.996187	1.56349	1.57752	1.17635	1.49495	1.32501	1.39956	1.07208	1.00876	0.796698	1.12961	1.10026	1.18134	1.38918	1.21355	1.56291	1.68383	1.07843
PE(P-35:1)	905.078	1054.15	1104.98	1040.16	921.513	1234.48	1119.87	1003.55	1227.65	1138.93	1043.21	875.416	952.607	906.749	980.056	899.375	1160.07	1110.24	1007.57	1037.15	1103.2	1050.57
PE(P-35:2)	75.7159	87.5078	96.3971	97.1297	74.5207	115.537	112.822	102.949	139.322	126.663	100.165	83.0874	83.4611	93.9135	86.7033	78.3511	114.515	116.136	101.745	103.233	109.099	107.532
PE(P-35:3)	2.85792	3.39662	3.59197	3.11098	2.97106	4.27373	4.40381	3.46097	4.9082	4.54564	3.52958	3.26456	3.24697	3.04266	3.82427	3.28913	4.6467	4.28834	3.68939	3.99344	4.25112	4.50728
PE(P-36:1)	6076.56	5950.37	6218.27	6127.27	5250.86	8032.2	7751.8	7946.55	9275.23	8029.1	7849.94	6431.22	6083.83	5599.41	6985.94	5681.97	7547.33	7142.19	6677.69	6614.72	7126.45	7836.38
PE(P-36:2)	2429.71	2690.71	2865.83	2766.25	2397.88	3611.88	3557.85	3099.8	3848.03	3603.95	3313.25	2426.15	2540.21	2431.45	2712.39	2401.96	3396.13	3275.64	3062.16	3102.45	3264.12	3133.88
PE(P-36:3)	190.621	223.623	238.921	215.525	190.066	251.766	244.499	209.649	265.997	249.94	210.263	203.066	196.652	203.526	219.218	196.502	258.015	244.751	231.303	239.282	252.068	249.734
PE(P-36:4)	12.3705	13.8423	14.6869	11.8248	10.9013	13.9854	15.7018	12.5158	15.7934	15.3117	11.9892	11.6931	10.4955	11.5642	12.5852	11.5555	15.178	14.8001	14.4407	14.0905	15.8452	15.5363
PE(P-36:5)	1.96293	2.09689	2.65588	2.00476	1.74729	5.13542	5.03164	4.08727	4.90997	5.12642	4.30985	2.01396	1.76605	2.06969	2.27069	1.79165	3.50778	3.45589	3.45923	3.35068	3.87595	3.59746
PE(P-37:1)	994.329	1211.26	1318.72	1187.45	1059.39	1369.72	1412.13	1286.02	1554.14	1424.8	1404.87	960.419	1119.49	1019.36	1038.1	980.149	1346.19	1224.13	1154.56	1218.93	1276.94	1263.49
PE(P-37:2)	273.108	320.922	323.449	326.459	279.753	539.725	539.757	463.546	586.509	516.652	544.862	271.42	308.46	293.749	303.249	281.846	495.861	445.432	408.253	440.766	454.615	421.618
PE(P-37:3)	78.299	85.2801	82.832	79.6812	68.2895	104.477	103.804	104.993	112.184	107.032	98.3763	73.7854	75.0278	69.7706	81.4263	72.9224	104.791	100.531	90.4942	96.2178	95.0489	96.6741
PE(P-37:4)	32.5477	31.2234	32.0513	36.6038	32.7437	37.1659	35.6977	40.5028	39.0904	37.5347	39.9232	33.3423	26.8831	34.4414	36.4853	38.7088	38.2151	34.4324	42.4371	32.2544	47.2397	34.1878
PE(P-37:5)	16.625	18.8679	20.6423	18.2713	16.1029	40.3568	41.0003	34.9205	45.1571	41.9493	31.8643	16.2086	15.3753	17.3613	18.5502	16.4779	31.9965	32.0509	28.7672	28.6934	31.6641	29.3635
PE(P-38:1)	265.362	333.106	372.134	322.233	274.502	385.183	412.823	403.298	434.26	416.249	427.618	274.201	321.203	295.088	291.725	285.839	384.128	348.095	344.77	338.763	358.178	364.898
PE(P-38:2)	541.591	643.87	695.446	649.9	556.581	1104.46	1093.5	359.816	1187.77	1132.81	1074.46	570.406	629.948	576.635	622.929	557.478	881.834	819.41	760.974	771.652	823.451	811.996
PE(P-38:3)	1284.49	1482.06	1534.1	1404.23	1220.62	1480.68	1424.08	1329.13	1567.8	1507.14	1389.22	1267.17	1356.42	1169.39	1403.34	1273.4	1512.03	1345.81	1331.78	1284.92	1428.67	1345.05
PE(P-38:4)	1691.95	1918.37	2019.23	1856.6	1405.11	1999.92	1968.43	1774.15	2153.15	2052.45	1783.05	1621.05	1688.87	1606.76	1830.72	1872.28	2043.03	1890.99	1822.3	1797.51	1982.25	1878.24
PE(P-38:5)	1177.17	1359.36	1464.87	1324.37	1139.24	2314.3	2269.93	1984.35	2484.9	2358.8	1976.44	1156.81	1132.99	1135.55	1287.1	1177.92	1910.42	1794.02	1732.62	1724.07	1851.91	1797.32
PE(P-38:6)	15.3625	18.3674	21.0028	17.5067	16.5755	44.1343	45.4521	37.4056	49.4705	42.9856	32.0311	16.5107	14.0127	16.6212	19.3164	16.7436	28.4757	28.5382	28.5886	26.3355	28.057	27.9031
PE(P-39:1)	15.4829	21.8908	25.1245	19.9827	18.0569	20.8943	24.8923	24.2076	27.3531	26.252	27.8589	15.1776	18.9042	17.3005	16.4842	15.8529	23.2819	21.8937	20.1529	19.9124	20.3359	22.1764
PE(P-39:2)	36.5356	42.4592	49.9676	46.3856	42.5435	86.5094	98.3536	89.8468	101.174	89.9659	94.9496	37.1999	43.2849	39.5751	40.2539	36.0995	69.7749	61.9932	61.6427	62.2409	62.41	65.6073
PE(P-39:3)	60.0432	59.2696	67.6703	63.6781	54.6625	84.2421	83.7156	75.9521	92.2426	86.9268	86.3153	54.5412	60.2798	49.7493	60.225	52.8521	77.6569	67.1156	63.9097	64.4715	69.5538	68.7674
PE(P-39:4)	58.3725	87.9768	92.0869	85.1857	75.4735	189.335	191.448	169.004	205.794	187.237	173.025	72.4634	76.8149	75.3595	81.8191	73.2299	33.0559	168.895	14.2058	20.4898	171.8	167.37
PE(P-39:5)	88.5651	79.0561	77.2522	72.1772	62.0923	134.009	134.289	115.85	150.216	134.217	125.203	62.0273	61.3468	55.9537	64.9412	80.2013	110.889	101.531	152.258	99.8905	105.4	97.1005
PE(P-39:6)	10.4048	12.6675	13.9137	11.5799	10.6414	29.5199	29.7242	23.4767	30.3583	28.0686	23.7242	9.40189	8.36056	10.2532	9.50848	9.5153	22.0194	20.814	19.7004	18.5986	19.0136	20.9591
PE(P-40:1)	2.52105	4.61713	4.40111	3.58711	4.47261	5.98276	5.51968	5.62676	5.80917	4.85436	5.34644	2.81518	3.54253	3.18051	2.94099	2.9817	4.87069	4.50261	4.23951	4.04172	4.61662	4.57185
PE(P-40:2)	8.76114	11.3625	14.3942	10.8929	9.87022	16.5771	18.1816	18.9125	20.1634	18.2921	19.4638	9.18698	10.9868	10.8503	10.1962	8.84346	17.2555	12.4244	13.6292	13.8307	13.7674	14.5761
PE(P-40:3)	25.6836	26.9557	35.6902	32.7516	22.432	55.0883	47.6886	44.7589	44.072	51.378	48.4184	24.9075	31.9605	24.0154	26.2398	24.462	36.4935	30.3765	39.0396	36.0814	39.6961	31.2329
PE(P-40:4)	11.7016	13.0193	14.211	15.1158	11.3595	27.418	26.8714	25.9984	25.7934	26.9328	24.6988	11.453	15.8844	11.9123	16.4056	13.2664	20.9037	20.0294	21.9454	19.0255	21.2048	19.1826
PE(P-40:5)	19.5063	22.4981	25.0906	23.0751	20.3325	43.5581	45.8773	42.4302	50.0738	44.7087	41.0012	21.6658	20.9611	20.4833	19.822	18.456	32.4944	29.7497	29.3802	33.2837	35.4014	36.2342
PE(P-40:6)	7.67391	8.53432	9.24187	8.7931	7.81529	31.9436	28.8994	24.1363	29.2947	30.2317	22.8655	8.62027	7.9705	8.76851	9.81725	8.63927	20.4703	18.1994	19.5143	18.7206	19.9883	19.4549
PE(P-40:7)	0.628939	0.418879	0.935512	0.916098	0.555554	3.70648	4.12126	3.82162	4.03572	3.91159	2.85871	0.822375	0.75351	0.972596	1.13107	1.15884	2.01922	1.72845	2.17081	2.23771	2.40974	2.26018
PE(P-41:3)	0.111269	0.26857	0.200853	0.378913	0.370824	0.613529	0.867779	0.259259	0.577766	0.249962	0.412688	0.25969	0.207519	0.106357	0.142606	0.176862	0.28348	0.154016	0.264189	0.292106	0.287207	0.274527
PE(P-41:4)	0.330478	0.280945	0.391061	0.173878	0.294907	0.845001	0.764217	0.563885	0.832281	0.49668	0.339219	0.275101	0.171808	0.277877	0.413791	0.190629	0.568261	0.393583	0.543641	0.378018	0.562274	0.620492
PE(P-42:3)	0.0453734	0.0849293	0.0354214	0.209215	0.0654431	0.213726	0.138836	0.340849	0.148632	0.106787	1.74213	0.0867299	1.81209	0.024572	0.176247	0.0285576	0.289075	0.1209	0.105818	0.126955	0.344011	0.239374
PE(P-42:4)	0.303624	0.0416714	0.0839923	0.304835	0.17191	0.110997	0.277437	0.497788	0.321925	0.274923	0.878101	0.123865	0.942847	0.0794668	0.292235		0.196299			0.0634848	0.199604	0.113688
PG(30:0)	0.0664904	0.0630992	0.196608	0.0943198	0.0866459	0.133384	0.0745368	0.132427	0.197036	0.179767	0.0947828	0.110803	0.110022	0.137429	0.127151	0.148628	0.162412	0.218252	0.193659	0.21081	0.135367	0.15555
PG(30:1)	0.0523589	0.0993627	0.140222	0.0958957	0.0817556	0.242975	0.192553	0.193623	0.209384	0.24762	0.12279	0.120202	0.144695	0.0998848	0.108874	0.098299	0.221952	0.283821	0.231698	0.291421	0.320377	0.239085
PG(31:1)	0.250502	0.185749	0.249698	0.20317	0.153186	0.245042	0.111179	0.183509	0.318967	0.293101	0.152877	0.211012	0.174177	0.152471	0.232087	0.145848	0.229946	0.187173	0.21625	0.264548	0.366913	0.191839
PG(32:0)	0.121541	0.170276	0.0948583	0.09203	0.0487733	0.238077	0.137971	0.157566	0.232303	0.166569	0.0694474	0.122253	0.17729	0.121517	0.115434	0.166761	0.235112	0.19517	0.197723	0.293528	0.213923	0.166685
PG(32:1)	0.797658	0.930624	0.872077	0.603106	0.806359	2.4911	1.91488	1.91141	2.83904	2.44957	1.69407	0.874453	1.01763	0.746381	0.909604	0.869328	2.56885	3.78776	2.68654	2.55789	3.76649	2.59521
PG(32:2)	0.220344	0.249327	0.205823	0.150425	0.272575	0.189459	0.233661	0.143184	0.228427	0.200074	0.14572	0.181094	0.198663	0.168691	0.248061	0.192518	0.234865	0.283659	0.320289	0.216988	0.356459	0.244691
PG(33:1)	1.18886	1.34112	1.21453	0.977271	1.2932	2.87046	2.65899	2.12817	3.4726	3.10799	1.76031	1.81828	1.66531	1.40257	1.72518	1.33399	3.008	3.69559	3.07793	2.94285	4.58873	3.21684
PG(33:2)	0.474758	0.474713	0.40405	0.397195	0.439852	0.214972	0.186308	0.239928	0.235479	0.137956	0.143381	0.320705	0.454198	0.369118	0.434238	0.426699	0.400247	0.456013	0.406782	0.424876	0.425826	0.326888
PG(33:3)	0.146276	0.127087	0.0911546	0.0866181	0.126399	0.0293115	0.0168793	0.0112295	0.0171			0.0650129	0.10269	0.111692	0.0814753	0.0814763	0.11331	0.126357	0.0544225	0.0164561	0.074415	0.0838736
PG(34:1)	1.1855	1.36016	1.21267	1.05979	1.18477	2.44933	2.02328	1.87811	2.56762	2.51951	1.57343	1.16458	1.309	1.27319	1.21229	1.1512	2.64651	3.31225	3.00672	2.38919	4.08821	2.57986
PG(34:2)	0.823417	0.867445	1.11762	0.754146	0.931312	1.09717	0.981645	0.890028	1.20993	1.10693	0.787672	0.99444	0.883313	0.830964	0.793273	0.884562	1.32404	1.72085	1.34599	1.07607	1.98811	1.34276
PG(34:3)	0.227488	0.318556	0.301035	0.227149	0.255419	0.0836911	0.0850938	0.0908746	0.12224	0.155957	0.0761801	0.223995	0.258845	0.210993	0.302871	0.221912	0.236678	0.225081	0.235299	0.14932	0.209052	0.243636
PG(34:4)	0.124961	0.0693031	0.0611573	0.163481	0.10143			0.0403654	0.0146782	0.0226943		0.143113	0.114755	0.111125	0.118304	0.0975268	0.101819	0.0703295	0.0420446	0.0470429	0.0925649	0.107405
PG(34:5)	0.206509	0.202805	0.171414	0.183858	0.142802		0.0144545	0.0320289	0.0300807	0.0319078	0.0248173	0.161035	0.140054	0.168115	0.184891	0.212187	0.162214	0.130596	0.0954615	0.121928	0.103359	0.115363
PG(35:1)	2.68958	2.90535	2.6963	2.64448	2.59648	2.11044	1.89199	1.59759	2.40535	1.97968	1.63993	2.34299	2.48053	2.66939	2.3468	2.24607	2.42262	2.45488	2.3785	2.33404	2.60122	2.60876
PG(35:2)	1.261	1.39671	1.41981	1.18727	1.29079	0.859772	0.87161	0.723198	1.01661	0.890243	0.705362	1.28467	1.2249	1.29774	1.21973	1.19953	1.57502	1.59043	1.59955	1.1845	1.78443	1.4467
PG(35:3)	0.597474	0.610292	0.697721	0.571911	0.627067	0.109945	0.230052	0.172378	0.212543	0.223645	0.174998	0.586903	0.49497	0.604597	0.525014	0.59164	0.456369	0.52801	0.529239	0.41323	0.568981	0.461606
PG(35:4)	0.373452	0.430513	0.369809	0.338206	0.453479	0.0371296	0.101528	0.0567049	0.0796874	0.0858697	0.058667	0.294314	0.334536	0.3579	0.304782	0.320808	0.251609	0.257513	0.270239	0.206743	0.241995	0.189161
PG(35:5)	0.80437	0.89629	0.87837	0.795576	0.902963	0.13703	0.191899	0.163713	0.171289	0.218154	0.189932	0.75809	0.668294	0.806237	0.688746	0.728079	0.581691	0.604213	0.468107	0.519146	0.608112	0.591808
PG(36:1)	108.392	123.376	110.57	117.844	114.338	51.7161	53.718	42.9965	58.4949	54.9647	47.8679	100.038	95.4482	107.035	104.619	97.6694	70.2952	67.961	66.5737	67.4941	74.8137	67.5996
PG(36:2)	5.94149	6.76339	7.74196	6.41664	6.50388	4.64441	5.04211	4.02949	5.44881	4.96041	4.16627	6.7615	6.02178	6.66678	7.29812	6.2501	6.18621	6.36277	5.85604	5.7598	6.66513	5.81034
PG(36:3)	2.13691	2.2449	2.30766	2.07696	2.11406	0.936059	1.02208	0.8056	1.00008	1.04029	0.94412	1.9935	1.93216	2.11647	2.0112	1.82595	1.87859	1.84933	1.60277	1.50518	1.81817	1.73911
PG(36:4)	0.892684	0.9402	0.957215	0.847722	0.95681	0.292261	0.419541	0.302411	0.403748	0.47686	0.270897	0.7877	0.828492	0.836744	0.822794	0.82603	0.831386	0.913939	0.729184	0.612481	0.780879	0.795006
PG(36:5)	0.927553	0.994906	0.932998	0.741547	0.94316	0.40244	0.512485	0.38147	0.50075	0.538748	0.409965	0.752296	0.892136	0.876353	0.856462	0.794933	1.07098	1.00474	0.949472	0.916903	1.11253	0.976278
PG(36:6)	0.591326	0.599865	0.577079	0.530987	0.586712	0.151057	0.149733	0.141641	0.141473	0.209486	0.103962	0.506641	0.512498	0.581775	0.581853	0.564402	0.480925	0.518014	0.465221	0.369505	0.493896	0.521349
PG(37:1)	0.554354	0.574287	0.533298	0.611085	0.611705	0.321294	0.214882	0.188934	0.383715	0.289214	0.237443	0.464598	0.440957	0.604787	0.483726	0.527101	0.344751	0.405769	0.291974	0.302166	0.365708	0.35614
PG(37:2)	0.922734	0.966211	0.879134	0.894783	0.923828	0.555401	0.6334	0.494626	0.587367	0.674909	0.508506	0.702854	0.793374	0.870358	0.799036	0.807454	0.804402	0.842543	0.804681	0.802263	0.940922	0.719423
PG(37:3)	0.501575	0.591102	0.476677	0.511846	0.554984	0.24959	0.286613	0.235637	0.308592	0.381533	0.267245	0.39563	0.436036	0.471676	0.361743	0.420027	0.452363	0.557713	0.437245	0.361215	0.458589	0.40088
PG(37:4)	0.643342	0.770507	0.647145	0.534541	0.626673	0.295725	0.353868	0.286759	0.345852	0.370898	0.326256	0.54041	0.512495	0.585476	0.49721	0.506555	0.60053	0.660223	0.570458	0.497682	0.644454	0.598812
PG(37:5)	1.43029	1.71044	1.44012	1.30849	1.50105	0.825461	0.747214	0.74309	0.867656	0.898481	0.784751	1.26907	1.2348	1.35117	1.25928	1.263	1.72694	1.93904	1.58808	1.31996	1.55228	1.77787
PG(37:6)	0.949511	1.12368	1.19406	0.954374	1.09429	0.274942	0.373219	0.312528	0.343997	0.364602	0.261955	0.819148	0.87692	0.949278	0.877276	0.974137	0.979078	1.15518	0.907544	0.798508	0.861594	1.00909
PG(38:1)	0.0533014	0.0660826	0.051436	0.0363518	0.0841404	0.0228035	0.012974	0.0050362	0.02247	0.0289848	0.0188354	0.0792644	0.0522778	0.0288752	0.106903	0.0604174	0.0127556	0.0419713	0.0356187	0.0226479	0.0115654	0.0485432
PG(38:2)	0.278619	0.327919	0.212577	0.297008	0.262876	0.231658	0.261492	0.130654	0.228281	0.283549	0.180244	0.305344	0.28333	0.180474	0.219416	0.160486	0.240387	0.228491	0.31819	0.290775	0.263321	0.24509
PG(38:3)	0.616547	0.773371	0.604689	0.647301	0.566589	0.592182	0.477686	0.328858	0.608083	0.498174	0.492193	0.577626	0.526743	0.531847	0.556911	0.508891	0.60827	0.549664	0.506214	0.503476	0.554696	0.599172
PG(38:4)	2.30859	2.40757	2.29752	2.28962	2.10917	1.27356	1.52541	1.22993	1.73231	1.47632	1.32836	1.74141	1.88185	1.9757	2.01258	1.97205	1.75429	1.70623	1.81625	1.44739	1.9933	1.70922
PG(38:5)	4.0284	5.06738	4.14548	3.89791	4.14862	2.53539	2.66202	2.24227	3.03153	2.96249	2.6166	3.76178	3.98111	4.20452	4.06795	3.88396	4.03779	3.98854	3.80977	3.43768	3.68399	3.77599
PG(38:6)	4.8501	5.51422	5.4216	4.64426	5.11739	2.53627	2.62977	2.22269	2.62034	2.89198	2.22514	4.97559	4.94515	5.0686	4.90724	5.00377	5.63137	6.01099	5.16918	4.25006	4.98288	5.25819
PG(38:7)	2.5891	2.87837	2.58429	2.24138	2.70987	0.705898	0.860122	0.694544	0.777549	0.771062	0.666909	2.04767	2.2944	2.39318	2.2214	2.31693	2.05864	2.2099	1.88898	1.63952	1.82119	1.80143
PG(38:8)	0.573529	0.674337	0.626967	0.513537	0.672464	0.155462	0.158744	0.161906	0.134501	0.154471	0.124975	0.540347	0.557633	0.52899	0.50456	0.575756	0.45789	0.524196	0.462733	0.410832	0.497971	0.47606
PG(39:4)	0.172512	0.212948	0.18532	0.220504	0.175174	0.0906619	0.123472	0.0933936	0.167438	0.169792	0.0786969	0.168364	0.160734	0.194891	0.170363	0.149229	0.179669	0.176395	0.193951	0.18873	0.199051	0.129804
PG(39:5)	0.515537	0.603781	0.544005	0.402064	0.491498	0.189362	0.241773	0.219535	0.276316	0.200408	0.188939	0.417927	0.37912	0.448125	0.342012	0.374327	0.469627	0.416378	0.409676	0.39014	0.455724	0.439212
PG(39:6)	0.999579	1.2305	1.05108	1.01949	1.11773	0.390607	0.38495	0.390235	0.4059	0.404276	0.35876	0.833289	0.874708	0.995771	0.805761	0.893743	1.02433	1.05018	0.870761	0.777008	0.874389	0.904544
PG(40:10)	3.78896	4.08684	4.12283	3.49417	4.01992	1.26096	1.45475	1.22941	1.34552	1.77444	1.26474	3.26525	3.51809	3.73629	3.34269	3.53649	4.10618	4.37527	3.42348	2.91062	3.91964	3.74842
PG(40:5)	0.0693394	0.0926438	0.0693222	0.0838271	0.0741041	0.0505133	0.0702014	0.0493021	0.0694632	0.0500771	0.0586305	0.0921248	0.071797	0.100196	0.115309	0.116947	0.128563	0.119137	0.0995716	0.0896813	0.106025	0.111623
PG(40:6)	2.26621	2.60829	2.12281	2.11657	2.1651	0.727772	0.798875	0.697627	0.91913	0.851187	0.797205	2.0298	2.00163	1.95937	2.10261	2.06658	0.950902	0.9557	0.98348	1.01415	1.05332	0.97285
PG(40:7)	2.42788	2.84601	2.71713	2.34228	2.48881	1.56555	1.54064	1.43211	1.58448	1.80468	1.37684	2.18128	2.20667	2.20368	2.37257	2.22921	1.9829	1.83391	1.58446	1.63521	1.80996	1.81067
PG(40:8)	3.02088	3.41727	3.35996	2.83805	3.00156	1.7092	1.71096	1.45516	1.9116	1.93681	1.53572	2.73813	2.75355	2.74116	2.77894	2.75395	2.56239	2.40348	2.41869	1.99746	2.7433	2.16975
PG(40:9)	3.43473	3.80622	3.66074	3.20374	3.74077	1.05207	1.07035	0.965882	1.03397	1.24452	0.998981	3.25632	3.35481	3.233	3.271	3.49196	2.82163	3.13602	2.59385	2.25293	2.83794	2.66935
PI(29:0)	0.187275	0.303395	0.333602	0.212066	0.181019	0.110119	0.138364	0.115167	0.148784	0.156293	0.115297	0.110667	0.236865	0.33804	0.27636	0.277804	0.176938	0.269154	0.188498	0.234723	0.291353	0.243177
PI(30:0)	4.58389	6.81332	6.3249	5.36914	5.56296	7.28772	8.81539	8.54581	9.94146	9.51246	7.39539	4.9927	5.34155	6.34392	5.37074	5.69494	8.63327	7.91948	8.05362	8.15901	8.07685	8.38176
PI(31:0)	23.6731	34.2962	31.9911	28.9119	29.0478	40.6542	44.8048	40.7394	52.3566	45.7052	36.5548	23.4584	24.1392	30.0144	25.3841	26.0079	41.6713	37.5014	37.5681	37.5212	37.5679	39.2696
PI(31:1)	0.276177	0.261744	0.312784	0.186102	0.437812	0.222858	0.183583	0.128478	0.328823	0.175443	0.151604	0.152876	0.334338	0.360734	0.207263	0.25333	0.188681	0.361757	0.21491	0.170837	0.224191	0.265356
PI(32:0)	68.0171	97.3906	96.391	81.0762	84.0528	86.969	98.9583	90.2653	107.941	101.94	78.6288	68.0873	71.5035	86.4283	78.337	77.5224	97.6635	86.6068	89.3558	84.8275	89.6096	92.9028
PI(32:1)	4.23862	6.23673	5.70567	5.39463	5.60103	6.36805	7.02132	6.48347	7.37183	6.98883	5.26886	4.85999	5.28096	6.18233	5.84863	5.39277	6.65175	6.00222	5.93643	5.66136	6.30976	6.23213
PI(32:2)	0.462733	0.816981	0.728445	0.548559	0.656237	0.357929	0.715699	0.474353	0.631402	0.672603	0.551855	0.342103	0.577669	0.523571	0.544887	0.580453	0.430511	0.40654	0.620807	0.631641	0.341619	0.591141
PI(33:1)	2.88903	3.49161	3.59856	3.67572	3.47314	1.89013	1.97287	1.92304	2.20781	2.40271	1.77224	2.78728	2.8514	3.06606	3.33986	2.9083	2.62986	2.47244	2.11917	2.38517	2.42547	2.40717
PI(33:2)	0.278255	0.526694	0.412945	0.433245	0.356215	0.100899	0.158635	0.138394	0.207695	0.138025	0.122561	0.26556	0.273269	0.233067	0.452723	0.411442	0.11169	0.213947	0.216977	0.186269	0.332214	0.0537679
PI(34:1)	7.07085	8.13929	6.96424	7.96225	8.67909	4.8727	5.03746	5.75041	4.97189	5.12474	3.96178	6.38111	6.11344	6.98724	7.00648	6.5253	6.71588	6.29332	5.63577	5.83565	9.11856	5.56206
PI(34:2)	4.83318	5.52042	4.98589	6.02187	4.99978	3.90255	3.82645	2.98751	4.18807	3.75061	2.90128	4.90201	4.32653	4.84385	5.42719	4.99093	4.54827	3.99902	4.05197	3.51633	4.84743	4.00211
PI(34:4)	1.09829	0.824017	1.05111	0.909857	0.374375	1.00722	0.977387	0.967545	1.37984	0.752367	0.945843	0.847508	0.375029	0.83458	0.755409	0.92208	1.06336	0.647718	1.03906	1.12136	1.11507	1.1998
PI(34:5)	0.668922	0.781091	0.732748	0.49656	0.534277	0.416789	0.445445	0.520903	0.556281	0.796694	0.292802	0.493563	0.499338	0.694508	0.551893	0.650147	0.562455	0.467176	0.689776	0.536983	0.614767	0.71784
PI(35:1)	9.07953	9.81618	8.8568	9.8059	8.73094	6.12073	5.58222	4.58432	6.83986	6.22281	4.92439	7.77149	7.33275	8.581	8.87376	8.04878	7.36204	7.24017	7.30701	8.06858	7.89959	6.47607
PI(35:2)	6.87328	7.16471	6.16067	7.69394	6.53026	3.97508	4.00416	3.37453	4.79923	4.25736	3.48224	5.8776	5.80679	6.28795	6.45926	6.02904	5.40431	5.23939	5.10057	5.20499	5.4976	4.827
PI(35:3)	0.545183	0.542901	0.599604	0.884792	0.597714	0.385062	0.385933	0.368008	0.473816	0.277738	0.362194	0.41549	0.534588	0.584505	0.591915	0.275406	0.563928	0.549137	0.464481	0.556144	0.365595	0.449405
PI(35:4)	0.989033	0.961971	0.786821	0.910153	0.861381	0.414201	0.388733	0.292389	0.450881	0.438165	0.243364	0.693192	0.687284	0.900385	0.794527	0.657793	0.622337	0.609588	0.774814	0.67577	0.715114	0.536894
PI(35:5)	2.13513	2.69942	2.39854	2.72797	2.33989	1.86057	1.59763	1.34476	1.80352	1.77888	1.45683	2.27462	1.66064	2.11429	1.95871	2.0282	2.04135	1.90236	1.83094	1.85534	2.02762	1.77405
PI(36:2)	65.7197	71.2756	63.9317	74.4389	64.1672	47.8685	43.972	34.9605	47.8352	47.5469	35.255	63.0975	57.6995	64.6531	69.5755	63.9557	57.06	54.9307	56.6882	56.2228	64.136	53.1455
PI(36:3)	25.928	29.2283	25.515	30.5935	25.768	22.5955	20.932	16.3394	23.3934	22.4291	17.4621	25.7011	22.8978	26.5961	27.7504	25.3609	25.2495	24.4405	24.3742	25.4365	27.6131	23.1114
PI(36:4)	8.74829	9.57197	7.68325	9.70709	8.49007	6.32847	6.93337	5.29648	6.98972	6.69724	5.40803	7.08775	7.11117	8.36284	8.38292	8.33912	7.55981	7.92529	7.57999	7.40506	9.62727	7.51935
PI(36:5)	19.8503	21.355	19.74	23.1247	18.4348	22.5989	23.2841	17.491	25.4178	23.5713	18.6969	18.1453	15.2834	18.3726	18.896	17.0369	22.9534	22.3097	23.4599	23.0094	24.5018	21.3828
PI(36:6)	0.786833	0.928368	0.730474	0.895631	0.812556	0.624689	0.596097	0.556482	0.566469	0.653779	0.418479	0.924899	0.780779	0.836217	0.939396	0.988776	0.446905	0.693413	0.507943	0.827748	0.738478	0.675984
PI(37:2)	10.5463	11.8722	10.2254	12.1238	10.7377	6.10792	6.71064	4.52398	7.25799	6.09788	4.78906	8.77288	8.60507	9.91383	9.8377	9.30823	8.63386	8.87034	7.91721	8.45285	9.39831	7.635
PI(37:3)	8.02595	8.05028	6.70962	8.84568	7.96923	4.97178	4.83957	3.60542	5.26321	4.41851	3.88213	5.81162	5.11231	6.14011	6.37432	5.43017	6.18637	5.82558	5.58313	6.6159	6.60518	5.5001
PI(37:4)	13.4218	14.0865	12.3931	15.012	13.3846	10.1985	10.4232	7.62434	10.8236	11.3678	8.39797	11.648	10.4448	11.9618	12.0635	12.0052	11.9687	11.9318	11.2803	11.338	13.0281	10.5658
PI(37:5)	41.5179	44.9257	38.8827	46.3388	40.2312	57.1143	56.6277	40.816	59.6677	57.9873	44.0897	35.9714	31.5556	37.1634	39.0239	34.5825	50.2142	50.9843	51.6344	50.2374	52.6885	46.3301
PI(37:6)	2.16753	2.20356	1.96791	2.47109	2.20886	2.0105	2.26157	1.51861	2.55804	2.15065	1.73849	2.21571	1.72746	2.47122	2.23296	1.75262	2.47878	2.51624	2.74877	2.40252	2.7678	2.51685
PI(38:4)	161.858	354.006	298.839	346.926	306.381	245.627	232.701	185.154	160.171	12.3503	129.688	158.478	258.871	290.749	258.64	269.659	256.567	251.013	228.159	115.867	281.201	227.317
PI(38:5)	720.718	760.957	669.934	800.464	676.067	931.021	898.43	652.635	933.996	946.983	720.196	645.304	562.774	662.851	719.325	631.88	797.029	792.554	818.062	789.775	850.58	752.363
PI(38:6)	164.345	173.659	157.458	183.628	154.5	237.635	223.493	162.039	229.952	235.99	177.652	163.076	138.737	162.474	183.992	155.854	207.816	205.188	215.127	208.033	223.039	196.664
PI(38:7)	5.73099	6.35406	5.66781	6.5096	5.58314	7.74753	6.89143	5.24896	7.64531	7.21967	5.64459	5.5396	4.83949	5.39022	6.27392	5.03219	7.12003	6.90149	7.1589	7.28778	7.38621	6.71585
PI(38:8)	0.576629	0.392506	0.455962	0.416322	0.21462	0.417934	0.273005	0.374215	0.42671	0.570129	0.396545	0.274967	0.309284	0.408395	0.295626	0.362325	0.525296	0.484839	0.549538	0.643231	0.455954	0.35369
PI(39:3)	1.09368	0.806833	0.674528	1.25004	0.901346	0.684119	0.554142	0.469018	0.688197	0.895145	0.456982	0.560702	0.587529	0.579977	0.883838	0.682098	0.478073	0.551159	0.872561	0.854712	0.732257	0.708657
PI(39:4)	7.68998	8.23558	6.71329	8.60078	7.9459	4.97334	4.42787	3.61152	4.88259	4.82414	3.89475	5.90658	5.60132	6.80228	6.38247	6.67775	5.10075	5.59334	5.16614	5.59221	6.11455	5.09511
PI(39:5)	39.6248	44.019	36.181	46.2765	41.2816	42.4822	41.6464	29.7025	44.3218	41.8767	33.8779	31.6328	28.8872	35.434	36.0912	31.3887	40.5721	41.8005	41.7733	42.4536	42.8505	38.8498
PI(39:6)	61.0607	66.5475	55.7964	67.0065	60.1758	59.0829	57.9986	41.8034	61.504	60.2643	46.9258	46.1368	40.2152	49.4843	50.4712	45.3282	60.8555	60.7924	61.77	62.7413	65.0473	58.3393
PI(39:7)	0.100274	0.185019	0.15126	0.0768079	0.207403	0.316188	0.192697	0.295075	0.410004	0.300278	0.211128	0.159701	0.139214	0.0519314	0.225283	0.0982003	0.310052	0.327718	0.375935	0.381895	0.501633	0.39506
PI(40:10)	3.0819	3.3146	3.3606	3.66847	3.34629	9.54643	8.85938	7.25655	10.0934	9.57218	7.97066	2.92075	2.65213	3.35932	3.21532	2.88242	7.19285	6.9924	7.22289	6.66548	7.38732	6.55173
PI(40:4)	0.906242	0.868691	1.14452	1.37265	1.26763	0.571364	0.376971	0.328682	0.626123	0.89237	0.681798	0.706486	0.682747	1.0876	1.20202	0.823061	0.794515	0.603017	0.890407	0.702983	0.770142	0.623486
PI(40:5)	4.01004	4.24551	3.9375	4.27249	3.99438	4.1684	4.25477	3.1957	4.63202	4.61832	3.87144	3.41514	3.21458	3.72878	3.90317	3.34437	4.13772	4.33002	4.3006	4.27895	4.55539	3.69992
PI(40:6)	2.27695	2.74247	2.23443	2.8729	2.40877	3.54616	3.56392	2.6697	3.55183	3.58118	3.08385	2.19188	2.20307	2.49426	2.68847	2.21263	3.12769	3.48964	3.24261	3.05292	3.33734	2.83416
PI(40:7)	2.25743	1.98004	2.15961	2.6512	2.22393	3.79857	3.87429	3.07493	4.13132	4.07479	3.37364	2.08799	2.11383	2.38203	2.4988	2.53603	3.31551	3.07421	3.06199	2.92165	3.3755	2.85404
PI(40:8)	4.00181	4.93145	4.26135	4.98664	4.45254	6.10575	5.97936	4.14059	6.19527	6.22954	4.79043	3.7528	3.51332	4.0991	4.20952	3.66914	5.03463	4.99852	5.22726	5.06593	5.32508	4.78323
PI(40:9)	4.22117	5.05405	3.85605	4.85265	4.29508	8.74255	8.01876	5.6278	8.07232	8.31715	6.6944	3.85948	3.33054	3.93343	4.39508	3.73204	6.27524	6.49275	6.55459	6.28862	6.70153	6.29358
PI(41:4)	0.126156	0.355477	0.160092	0.165735	0.140283	0.355428	0.144059	0.294192	0.260651	0.201956	0.215441	0.126977	0.137778	0.193017	0.108566	0.143813	0.205051	0.258818	0.193659	0.225162	0.299185	0.126853
PI(41:5)	0.71683	0.848699	0.851384	0.93096	0.658437	2.69141	3.14291	2.16905	3.0558	2.86358	2.75854	0.664515	0.702987	0.803264	0.749825	0.729179	2.27233	1.95151	2.06855	2.18435	2.25513	1.61378
PI(41:6)	0.526269	0.78615	0.542578	0.620331	0.6995	0.393046	0.576468	0.397219	0.584378	0.498428	0.541038	0.385748	0.554866	0.616384	0.493396	0.459572	0.557523	0.706665	0.801012	0.771258	0.568946	0.518808
PI(42:4)	0.196785	0.21177	0.147722	0.233554	0.247171	0.225304	0.338014	0.304297	0.34201	0.392841	0.307644	0.15565	0.185804	0.1541	0.234122	0.185994	0.272536	0.249543	0.274992	0.331491	0.360455	0.239407
PI(42:5)	1.20816	1.25981	1.19393	1.28865	1.12205	5.57439	5.34864	4.17865	5.76416	5.3119	4.69303	1.16506	1.13316	1.44261	1.1769	1.10817	3.75819	3.65352	4.1361	3.71215	3.99335	3.35521
PI(43:5)	0.260085	0.328013	0.261941	0.310003	0.29048	1.55749	1.43261	1.27246	1.80362	1.7263	1.51154	0.268419	0.253497	0.260206	0.328098	0.22154	1.25265	1.0164	1.24333	1.00022	1.29255	1.0283
PI(44:5)	0.100331	0.115281	0.158078	0.123288	0.105152	0.952247	0.738454	0.72072	0.980248	1.0207	0.835371	0.164915	0.190116	0.147614	0.185639	0.111397	0.550546	0.673158	0.764083	0.61567	0.582751	0.486849
PI(45:5)	0.014714	0.0553329	0.0417221	0.026561	0.0145822	0.506542	0.523504	0.472462	0.572722	0.611971	0.419168	0.0422241	0.0168	0.0364162	0.067238	0.0455446	0.297081	0.326425	0.40606	0.292787	0.344942	0.268109
PI(46:5)	0.105898	0.165409	0.144522	0.131728	0.122351	0.82899	0.53781	0.528985	0.751227	0.758629	0.678991	0.0975554	0.115808	0.11442	0.121035	0.0847325	0.610363	0.64075	0.573789	0.428391	0.549044	0.526222
PI(47:5)	0.28154	0.273521	0.294251	0.330467	0.238329	1.42279	1.38916	1.13922	1.71478	1.49189	1.30889	0.23762	0.249717	0.224011	0.243471	0.239194	0.980127	1.07151	1.23324	1.15833	1.0551	0.9733
PS(31:0)	0.209688	0.180322	0.161003	0.240231	0.183641	0.067203	0.0885181	0.0848022	0.105534	0.0900641	0.102075	0.12256	0.0756771	0.162244	0.231362	0.193324	0.0919846	0.163572	0.195892	0.0771351	0.123838	0.103253
PS(31:1)	0.0985636	0.146995	0.143616	0.0656329	0.0921781	0.0840838	0.0413625	0.0424295	0.0521443	0.0661296	0.0156218	0.074247	0.0802513	0.117128	0.127081	0.0931752	0.0910694	0.0671278	0.047339	0.0270677	0.0269578	0.0450176
PS(32:0)	0.615764	0.824305	0.549627	0.79243	0.464527	0.764686	0.411532	0.3539	0.628315	0.782029	0.443619	0.324529	0.507406	0.289233	0.43261	0.476418	0.614875	0.274582	0.768431	0.562113	0.538488	0.578385
PS(32:1)	1.37547	1.76138	1.58631	0.898654	1.40981	1.00381	1.48683	0.559342	1.95012	1.49035	1.21491	1.38355	1.4493	1.63484	1.76128	1.48139	1.27739	1.14118	1.23329	1.0253	1.46876	1.62746
PS(32:2)	0.16468	0.250476	0.238321	0.244214	0.139349	0.0600431	0.0638245	0.147714	0.155947	0.133801	0.131046	0.163144	0.227461	0.272493	0.121555	0.194072	0.264062	0.158786	0.190371	0.146345	0.0873542	0.192019
PS(33:0)	0.591446	0.90468	0.801474	0.679139	0.514261	1.01078	1.33127	0.829831	1.04106	1.05009	0.569041	0.618663	0.358826	0.447302	0.486399	0.496305	0.617093	0.806046	0.477009	0.865048	0.756938	0.524318
PS(33:1)	6.87671	7.79485	6.78876	5.57239	4.23425	7.54153	6.27463	5.35129	7.33991	6.6879	5.59415	6.55638	5.6235	7.3736	7.91981	6.27739	6.74406	6.52356	6.47779	6.54384	5.10163	7.62759
PS(33:2)	0.641814	0.711159	0.668203	0.56333	0.381333	0.366599	0.513734	0.234579	0.89439	0.492745	0.621867	0.74119	0.60833	0.727504	0.29208	0.785864	0.701364	0.445081	0.46741	0.384476	0.601359	0.722478
PS(33:3)	0.0988167	0.270262	0.356989	0.174065	0.130413	0.0881618	0.0633302	0.095322	0.143177	0.13535	0.0976639	0.183498	0.182555	0.1627	0.0886242	0.162955	0.14783	0.0837089	0.169269	0.0979673	0.103077	0.186444
PS(34:0)	1.35701	0.448877	0.638606	1.07006	1.16228	1.26746	1.00118	0.876064	1.19537	1.25156	0.90153	0.842945	0.706189	0.682651	1.16609	0.870442	0.645616	1.15071	0.739797	1.05848	0.790875	0.993211
PS(34:1)	36.2859	33.437	32.8559	29.9242	29.2585	35.5406	30.5117	23.4804	31.6211	32.5508	21.2096	27.7352	24.5702	30.0895	36.3183	28.1325	30.9866	30.6983	28.6841	35.2981	31.4348	34.2381
PS(34:2)	4.66481	5.37575	5.21271	5.0698	4.84591	6.55671	6.41793	4.86582	7.01354	7.039	4.5112	4.98671	4.91076	4.89935	4.82286	5.18459	5.89072	5.37966	5.69935	5.75489	6.92729	6.08059
PS(34:3)	2.77619	3.44789	3.10664	2.66636	2.01175	2.63938	2.12058	2.14473	2.9658	2.75242	2.30774	2.69945	2.56538	2.96077	3.05989	2.46206	2.79313	2.69004	3.18608	2.75744	3.17409	3.12255
PS(34:4)	0.837065	1.37608	1.44294	1.06878	1.15432	0.760171	0.783837	0.661259	0.836047	0.857884	0.711815	1.2847	1.35887	1.23927	1.41722	1.22851	1.07142	0.940538	0.905631	0.947624	0.991095	1.19344
PS(34:5)	2.26076	2.54885	2.91516	2.14002	1.6744	1.32952	1.49009	1.5567	1.39486	1.79574	1.628	2.61316	2.31147	2.43389	2.32369	1.98522	1.99139	2.19489	2.27423	2.13626	1.95162	2.12119
PS(35:1)	102.461	138.497	130.093	110.688	103.665	123.897	124.164	91.4332	134.813	139.104	99.2257	102.186	94.9485	105.829	125.875	119.738	127.091	121.839	122.441	107.968	123.69	139.349
PS(35:2)	32.981	33.8102	30.5685	33.2733	32.4663	43.4917	39.4513	28.6074	44.3982	45.1646	28.8676	29.3209	24.5562	29.6195	33.0929	28.1313	32.9926	33.8909	32.6459	34.0516	34.9832	36.8506
PS(35:3)	11.5654	13.7692	13.3503	12.7944	12.6754	12.1567	13.2668	10.1704	14.4683	13.6249	10.8459	11.9406	10.5462	11.8639	11.4992	10.6392	13.1946	12.6049	12.3743	12.2732	12.8483	13.0756
PS(35:4)	3.66579	4.78932	4.52996	4.29801	3.89712	3.77656	3.39285	2.89471	3.75825	3.98453	3.49851	4.02887	4.03663	4.45492	4.07457	4.32769	4.35175	4.39727	4.45968	3.94833	4.36055	3.73456
PS(35:5)	5.42708	6.02087	7.19167	4.72476	4.72031	4.86371	4.72452	4.17411	5.00192	5.41638	4.62186	5.20574	6.05117	5.32905	5.61462	4.80652	5.77949	5.01357	5.52313	4.86862	5.48552	6.10567
PS(36:0)	0.722057	0.570582	0.497737	0.335311	0.44642	1.06213	1.02764	0.56277	0.684275	0.746388	0.26463	0.488683	0.453661	0.646606	0.741591	0.702785	0.543795	0.380779	0.591968	0.483844	0.802398	0.738226
PS(36:1)	120.335	145.605	145.619	129.155	126.259	109.209	102.56	97.4774	113.514	130.961	86.2711	119.087	107.536	126.203	137.539	120.332	122.335	110.329	118.822	102.471	121.768	130.568
PS(36:2)	117.62	139.034	132.26	123.859	122.299	112.814	113.017	93.9265	123.107	129.073	84.2394	115.732	99.4176	117.867	127.507	116.185	111.647	107.856	106.042	106.629	111.148	125.107
PS(36:3)	34.2512	39.6261	42.089	35.0779	35.6485	33.0061	30.2539	23.1233	33.3931	33.8231	25.7449	32.9166	29.2107	32.9876	36.843	32.8602	31.8304	32.8268	32.2539	30.9727	33.2957	35.3513
PS(36:4)	25.3896	28.5353	32.1049	26.7029	28.9593	30.2417	32.7424	32.0019	35.4072	34.7671	28.4446	24.5353	25.4627	27.1539	28.2297	26.2665	30.8286	34.9325	31.3195	27.2081	35.4169	32.2118
PS(36:5)	77.2932	89.1431	82.893	80.5259	71.5595	143.198	133.119	111.542	152.715	153.462	115.805	76.7305	75.187	83.2407	84.7609	77.305	126.13	122.42	121.336	118.336	128.243	133.803
PS(36:6)	0.891457	1.12689	1.21083	0.868856	0.828234	0.869592	0.826651	0.736195	1.04793	1.05749	0.85038	1.15532	0.996166	1.00613	1.08349	1.08504	1.10463	0.900973	1.08	0.789653	1.03966	1.30025
PS(37:1)	68.1373	76.817	72.356	75.057	71.233	57.0622	50.129	40.8398	52.3716	53.2862	44.5762	60.7013	57.413	67.5683	68.6732	60.8759	59.3632	54.9591	52.7136	52.9787	55.444	63.1797
PS(37:2)	35.8186	42.0617	40.6404	39.4818	38.2002	39.8259	39.2606	30.4198	39.507	42.3972	30.327	34.6476	30.1079	36.6547	39.5086	33.9586	36.9285	37.788	34.6994	35.4089	36.1305	38.8199
PS(37:3)	65.7384	70.4491	67.6895	68.5154	67.2594	69.472	68.5734	52.0522	73.6307	73.7827	53.0129	57.178	48.7577	56.5208	64.7233	57.9982	62.4184	59.8141	54.435	59.0938	62.5234	66.3602
PS(37:4)	124.351	132.558	116.502	123.397	125.906	159.246	145.995	109.22	158.254	160.973	111.306	105.642	92.185	108.538	119.428	111.864	126.788	131.755	121.253	123.837	138.662	137.645
PS(37:5)	304.88	360.102	361.61	327.159	312.922	572.014	565.014	454.66	624.632	618.635	449.843	281.392	268.311	313.025	316.72	287.647	480.197	464.534	460.716	448.768	486.88	510.749
PS(37:6)	2.11611	2.8266	2.74284	2.36466	2.19186	2.48529	2.66461	2.49682	2.98509	3.0073	2.47456	2.2272	2.5707	2.27259	2.29969	2.15566	2.71372	2.63471	2.56862	2.85116	2.77132	2.82793
PS(38:0)	277.63	215.434	176.262	226.01	195.08	464.328	368.6	268.557	389.646	386.087	194.465	227.385	180.308	187.505	258.611	214.624	309.306	336.391	296.308	307.18	297.116	288.835
PS(38:1)	40.2318	40.7482	38.8124	41.7154	41.5182	38.8957	36.0012	29.9786	36.1359	38.5394	28.2736	33.3275	41.2083	38.2371	42.3791	35.1779	35.8668	36.8893	32.6638	37.0293	43.5489	39.0641
PS(38:2)	44.4897	47.3066	45.2208	42.1574	44.3978	42.9266	34.9294	29.9825	38.6714	41.9336	31.431	44.9457	42.6262	45.4184	44.8351	41.4893	39.8082	33.9752	35.0478	34.0101	36.2179	41.2692
PS(38:3)	203.413	230.229	221.678	205.638	197.766	139.979	137.647	127.188	150.969	162.45	114.611	189.394	162.697	194.102	206.414	191.723	157.983	140.615	139.944	132.382	145.994	155.938
PS(38:4)	644.685	773.301	713.369	666.547	728.038	533.945	533.39	491.182	568.201	587.963	409.556	627.652	535.601	653.92	680.906	651.435	564.891	532.588	503.514	492.013	652.951	592.771
PS(38:5)	822.101	934.039	898.572	830.908	820.237	1173.08	1125.94	876.267	1205.69	1272.58	839.088	791.707	669.491	803.78	902.987	795.863	984.001	984.663	973.702	951.173	1019.93	1087.82
PS(38:6)	61.0945	70.811	70.8283	64.0743	63.6424	98.842	94.7985	78.0359	104.459	107.78	77.3079	67.1522	62.5108	69.0414	73.8515	66.9778	83.8612	81.8404	82.2209	76.8925	92.7804	90.534
PS(38:7)	6.92058	9.82983	10.2541	9.20173	8.12141	9.55985	9.88275	9.24979	9.74233	10.6831	8.81153	8.30333	9.47114	8.58254	9.53229	8.5577	10.4171	8.09008	8.46329	8.67679	10.1334	10.2725
PS(38:8)	1.19692	1.80011	1.90817	1.51692	1.47816	1.04815	1.22792	1.19756	1.39007	1.40888	1.28609	1.42212	1.70041	1.53553	1.58244	1.69843	1.7416	1.48466	1.51194	1.20746	1.57196	1.56718
PS(39:1)	61.1894	60.8237	48.0095	60.3509	59.9065	84.7182	62.851	43.0049	77.7573	66.1214	47.0466	49.9207	47.3292	48.5402	56.7545	51.5004	62.7278	60.0901	60.6617	65.4426	70.88	66.5805
PS(39:2)	30.1782	33.5201	27.2461	31.9956	31.8991	36.229	32.0944	22.3622	33.1811	31.901	23.8665	19.4579	23.7932	29.1355	34.3106	27.5938	30.7045	33.5508	28.4922	29.5367	36.0586	32.3778
PS(39:3)	58.09	61.8949	59.2138	60.0872	54.9185	43.6758	36.7004	32.266	42.9347	42.2267	32.7062	49.2225	45.5089	57.5298	56.5042	49.4285	44.8155	42.2481	43.2931	38.5383	40.7762	43.7045
PS(39:4)	166.436	187.595	170.131	173.102	170.909	130.823	126.649	111.512	137.345	142.417	110.005	147.121	130.638	157.556	163.994	149.072	148.112	134.223	136.781	133.983	138.604	147.071
PS(39:5)	227.277	261.243	241.756	241.388	235.563	330.208	308.536	253.922	348.838	346.952	240.092	206.642	172.915	215.209	226.065	209.133	292.459	286.693	269.03	275.082	285.712	308.693
PS(39:6)	10.6097	10.7618	9.32987	10.6007	11.1585	12.2362	12.098	8.54409	13.5028	13.2616	9.13017	9.18354	8.4395	8.95474	10.4223	8.8754	10.3021	11.2651	10.5525	11.4231	12.0969	11.7977
PS(40:1)	83.8198	6.83057	73.9017	17.6018	9.46538	34.3356	26.5238	83.4829	12.8236	126.279	7.14895	7.37457	7.95352	7.18565	6.31717	10.7153	96.5375	26.0237	9.26456	94.6318	108.479	66.8163
PS(40:10)	4.24603	6.10989	6.59848	5.00221	4.8131	10.3895	9.63975	9.08441	10.4682	10.8279	9.92075	4.90939	5.20088	5.37621	5.66343	4.72006	8.81347	7.84013	8.72864	7.40952	7.7117	8.83892
PS(40:2)	69.4312	59.9686	30.8965	68.0193	65.1815	87.1918	62.5374	44.9325	61.7706	38.5144	49.4772	59.6241	56.129	53.1908	69.5978	56.5732	66.1932	73.3351	63.6557	66.8403	76.0144	61.6895
PS(40:3)	55.274	58.0028	55.1373	54.2525	53.4529	30.9182	26.9592	22.7131	29.405	34.556	24.0195	47.5894	46.9681	48.9449	52.0399	48.818	34.5589	32.2162	32.3267	32.5031	36.4232	36.0663
PS(40:4)	132.62	162.588	152.398	141.469	136.84	83.4492	79.5864	69.8661	89.5256	94.3343	70.1886	127.573	117.566	134.371	135.638	129.081	108.806	96.0654	92.6438	91.0702	103.323	104.506
PS(40:5)	182.146	218.018	211.23	204.605	187.55	187.369	183.93	163.939	199.026	210.789	170.494	168.363	156.935	185.651	195.271	170.687	206.612	180.703	185.001	171.9	188.252	209.794
PS(40:6)	15.2239	10.3662	15.995	9.65648	48.0118	20.7139	13.6846	32.5908	20.721	24.3107	17.2404	14.3715	12.0968	15.7723	18.1066	9.34625	12.5599	9.85492	15.7403	18.0732	57.0619	18.9916
PS(40:7)	4.76605	6.37654	5.75217	5.76427	5.64818	10.2139	9.74621	8.31891	10.2717	10.8322	8.01367	5.11234	5.00277	5.37691	6.06451	5.3388	7.34181	7.84844	7.62614	7.27486	7.04653	8.3602
PS(40:8)	5.75142	6.49555	6.02321	6.00326	5.88994	8.51761	7.79388	6.19755	7.95092	8.26555	6.22182	5.49443	4.93791	5.84437	5.999	5.75618	6.43528	6.32653	5.94039	5.82132	6.77091	6.65406
PS(40:9)	5.82926	8.32771	9.2954	6.91217	6.72966	8.82504	8.74068	8.32568	10.0755	9.96919	9.28316	6.27882	7.30962	6.76316	6.56433	6.41435	8.585	7.85476	8.0156	7.54615	7.8307	9.08409
PS(41:1)	68.2925	44.3048	37.4844	52.0702	42.0362	88.827	56.8179	33.8294	69.8369	44.0308	36.6236	49.6003	34.1464	41.7317	51.7534	42.8739	47.267	59.2952	46.9093	53.931	58.216	44.6117
PS(41:2)	14.456	30.7426	20.5945	13.0219	28.1885	38.1991	13.4819	3.15754	35.6189	15.4608	9.65705	22.0159	6.48955	7.88681	11.0314	8.84819	12.3429	3.61081	25.3902	4.47863	5.79219	3.95025
PS(41:3)	32.2676	31.7113	27.6905	32.0051	30.7291	38.9754	29.879	20.6011	34.8152	30.1056	23.1655	18.5682	25.5151	27.983	29.4231	25.5164	28.6524	31.856	27.4096	29.6212	32.0725	30.6406
PS(41:4)	69.9706	70.5012	66.8132	68.8472	64.9147	85.8181	76.1184	53.6981	90.2197	88.3011	72.0103	58.3755	58.2331	63.2011	65.4541	58.7435	58.0941	73.4309	61.606	73.1132	75.8864	72.6861
PS(41:5)	62.2998	79.3855	75.8606	71.3482	65.4951	94.5406	97.4968	95.6092	109.062	109.244	104.111	64.1565	60.0282	70.4544	69.0464	59.4901	109.831	94.7843	92.5744	92.7357	93.5557	125.294
PS(41:6)	1.37378	1.90636	1.46302	2.0198	2.83856	1.12006	1.75006	1.91324	2.51878	1.41674	1.42712	1.25388	1.03687	1.74032	1.91888	1.73037	2.27031	1.66065	1.9222	2.2537	2.01891	2.39497
PS(42:0)	4.46684	4.9066	4.44461	4.35255	5.11036	9.54806	6.62262	5.21649	7.15516	8.41706	3.19599	4.60742	2.41211	4.34374	4.80958	3.57238	5.41745	5.90216	5.56648	6.37473	7.60738	7.10071
PS(42:1)	8.78178	8.74909	6.77384	7.62874	8.22313	9.92299	8.32405	5.81664	9.5264	10.1981	4.61549	6.81242	4.00838	6.29107	7.55226	6.32655	7.86291	8.29307	7.15556	8.49036	9.17547	8.28593
PS(42:2)	15.7311	15.6861	13.5305	15.2608	14.3521	34.6919	23.3231	14.7228	27.1474	25.2665	15.9423	19.6842	12.0319	14.7388	18.7004	14.657	17.1802	18.6675	17.273	21.9374	24.4358	20.459
PS(42:3)	26.3226	24.2454	20.1212	24.7103	24.0591	24.9625	19.3581	13.7318	21.8291	22.1514	14.5289	21.1014	18.3883	19.659	22.4825	20.734	20.1441	21.5704	19.5371	20.4539	23.817	21.2322
PS(42:4)	73.9246	74.8421	72.071	74.0192	71.4467	74.3205	54.1507	40.6992	65.977	61.0017	51.2458	62.8723	68.1773	69.0873	72.1347	67.2737	66.1579	60.4057	57.0005	60.73	69.2514	67.6796
PS(42:5)	95.1866	112.604	115.924	104.557	94.1754	123.243	117.908	102.722	135.325	140.115	112.977	86.4287	87.2045	97.3093	100.559	90.0757	134.733	122.879	123.189	124.148	131.134	139.465
PS(42:6)	36.9402	26.3105	20.9835	26.2343	32.6612	32.7747	29.1315	19.1675	33.9256	34.2157	23.2008	25.7895	23.2628	25.6731	34.8016	22.3777	27.0773	31.9424	28.5663	28.8461	32.0137	28.0538
PS(42:7)	1.36664	1.15188	0.977082	1.39125	1.17101	1.80922	0.90736	0.470316	0.822556	1.02179	0.732982	1.16212	0.996106	0.782642	1.18995	1.071	0.912797	0.69065	1.44109	1.02154	1.08675	1.16089
PS(43:3)	4.87554	4.65537	4.40761	4.76929	5.19472	5.23003	4.59702	2.48322	4.50665	4.1494	2.97755	4.3076	3.36189	3.92516	4.52475	3.45471	4.20957	4.16307	3.68339	4.2416	4.36548	4.00639
PS(44:6)	5.51816	3.44013	2.24527	4.58971	4.17785	6.28274	3.62606	2.37881	4.12047	4.2434	2.87305	4.25743	2.9682	3.50427	4.83487	13.0815	4.39693	4.13174	3.1191	3.59198	3.6227	3.65663
PS(44:7)	3.2354	2.18006	1.33917	1.96329	1.61167	2.81562	1.97237	1.50136	2.15544	1.6676	1.16576	2.0287	2.05466	1.52882	2.28288	2.00917	1.84229	1.74318	1.93101	2.08775	2.33065	1.50896
PS(44:8)	18.8376	9.23545	6.75352	9.80532	9.46672	18.9114	12.3653	6.9694	15.4781	13.6349	9.96195	9.29422	5.80576	7.79419	10.8725	8.65019	8.08518	12.9487	11.3517	11.6902	11.5628	10.6612
PS(44:9)	5.36437	4.00432	3.67785	3.44956	4.86209	10.6544	8.6302	4.36745	8.55812	8.71789	4.01502	4.20523	2.65635	3.0992	4.39941	3.06309	5.60918	6.65033	6.1965	7.50769	8.65065	7.20826
SM(d31:1)	0.416885	0.671549	0.602449	0.635875	0.564527	0.49644	0.386483	0.378158	0.650258	0.576742	0.408449	0.529969	0.544308	0.535141	0.565552	0.587485	0.441606	0.511367	0.462701	0.460676	0.497281	0.352113
SM(d32:1)	0.419633	0.437189	0.434497	0.463369	0.456551	0.519262	0.43339	0.283139	0.564373	0.312726	0.330563	0.534258	0.400336	0.39434	0.514385	0.372905	0.289093	0.302724	0.280952	0.363	0.252058	0.369607
SM(d33:1)	15.4316	18.1435	16.572	16.3869	14.055	26.7623	25.6387	20.5292	28.458	26.1495	22.294	17.8303	16.6327	16.2476	20.0634	16.8876	24.2587	25.0145	23.1062	21.7839	24.5622	22.6911
SM(d34:0)	0.650075	0.789826	0.859056	0.763318	0.621112	1.78427	1.54098	1.37281	2.13936	1.93257	1.42055	0.590438	0.607243	0.646913	0.722564	0.642028	1.08928	1.29781	1.36659	1.3816	1.26333	1.26133
SM(d34:1)	44.1054	54.0048	50.3049	49.0795	45.2297	57.9056	55.7347	47.2826	64.2792	57.6769	50.5753	48.5264	46.4398	47.6981	53.3515	45.2689	56.6786	55.9232	51.1557	52.7841	57.6487	52.8288
SM(d34:2)	0.214616	0.300296	0.207226	0.156196	0.11409	0.0869042	0.272981	0.158684	0.217254	0.307611	0.227901	0.227866	0.15826	0.167137	0.148591	0.209959	0.21252	0.172011	0.160312	0.204368	0.123418	0.185951
SM(d35:0)	0.4431	0.709569	0.566236	0.579047	0.436951	0.706282	0.714029	0.647361	0.900192	0.79229	0.547151	0.441097	0.393378	0.531729	0.515973	0.501351	0.643014	0.569146	0.565276	0.403517	0.615552	0.582508
SM(d35:1)	17.3086	22.8636	22.3926	19.2146	17.0812	17.8139	17.6013	16.3984	20.8543	18.4961	16.25	19.0494	18.9254	18.2695	20.4199	18.1082	18.146	16.5087	16.7833	16.0836	18.2293	17.0256
SM(d35:2)	0.393164	0.630046	0.533165	0.415732	0.381801	0.547001	0.524113	0.573516	0.800868	0.796815	0.604628	0.443347	0.502906	0.553615	0.478276	0.444786	0.569572	0.55395	0.497771	0.481726	0.610566	0.629181
SM(d36:0)	0.379447	0.384791	0.271203	0.26283	0.311464	0.392672	0.36749	0.318431	0.519364	0.560827	0.400025	0.375497	0.351782	0.288876	0.415947	0.250833	0.326567	0.392446	0.389692	0.273496	0.38995	0.483926
SM(d36:1)	7.70989	10.1997	9.42625	9.01023	8.30362	7.17009	6.84012	6.48791	8.15607	7.46836	6.65599	8.01119	7.57001	7.90567	8.21395	7.38489	7.11059	6.86723	6.75067	6.61658	7.09322	6.87337
SM(d36:2)	0.264751	0.198179	0.25067	0.23932	0.200849	0.23708	0.343324	0.174404	0.288035	0.209594	0.164641	0.239611	0.101045	0.174835	0.158761	0.161241	0.159254	0.159711	0.159939	0.316776	0.15282	0.148796
SM(d37:0)	1.85319	2.10809	1.99511	1.82034	1.70462	1.587	1.54026	1.43827	1.91059	1.73011	1.4295	1.73962	1.69542	1.68674	1.91956	1.75757	1.67119	1.50191	1.56495	1.37482	1.62559	1.60679
SM(d37:1)	20.2204	27.6031	27.1469	23.3511	21.6236	20.9358	20.4966	17.9979	24.9991	23.4882	18.614	23.308	23.2589	22.919	24.4104	21.5263	20.042	19.2721	19.305	18.5643	20.4929	19.416
SM(d37:2)	0.0947329	0.097292	0.125136	0.038363	0.0813834	0.119681	0.0595821	0.0852334	0.0550868	0.0463084	0.0812328	0.0552002	0.0772078	0.0605833	0.096235	0.0667206	0.045869	0.0221572	0.044973	0.11562	0.0716348	0.0563111
SM(d38:0)	4.88834	6.8551	6.72995	5.39457	6.17786	8.0034	7.61502	7.90293	9.37613	8.0229	7.11885	5.88229	6.08376	6.38578	6.1237	5.59278	7.89381	7.28995	6.92597	7.01385	7.4638	7.23342
SM(d38:1)	107.174	123.884	120.76	112.545	108.629	182.541	169.175	142.463	202.958	186.322	151.327	115.396	109.558	110.263	115.319	102.589	147.558	156.493	148.097	146.554	154.993	150.848
SM(d38:2)	0.278627	0.318678	0.353432	0.248015	0.267909	0.411526	0.419018	0.357145	0.510086	0.542266	0.268502	0.302322	0.273956	0.299995	0.297389	0.256476	0.379913	0.330682	0.297571	0.240898	0.272585	0.372344
SM(d39:0)	31.895	42.3371	45.7459	34.6025	39.1541	39.0107	40.5672	41.2082	46.6121	42.8702	36.4282	33.6568	36.1342	40.2835	37.0369	33.7504	43.8045	38.6605	38.3614	38.1508	39.6874	41.1732
SM(d39:1)	737.691	817.091	787.032	754.013	724.841	946.591	858.849	713.95	1022.47	949.148	757.614	740.657	685.355	690.261	734.914	666.589	862.483	881.927	844.967	853.443	909.051	870.996
SM(d39:2)	3.42315	3.69436	3.93689	3.72839	3.7569	4.60777	3.85532	3.23282	4.62076	4.20563	3.4318	3.5402	3.17525	3.14205	3.48716	3.02747	3.81341	3.91433	3.71778	3.95505	3.86728	3.7566
SM(d40:0)	5.13392	7.96422	8.61448	6.37028	6.69376	9.0011	8.69358	9.70393	10.2243	9.43332	8.33848	6.31918	6.85913	7.65993	7.07249	6.56104	9.7097	8.26455	8.17789	8.06432	8.66451	8.64656
SM(d40:1)	113.594	125.152	118.742	115.903	113.59	171.194	158.007	130.61	184.921	171.203	138.156	116.279	107.807	110.136	116.186	102.936	152.392	156.939	147.103	149.075	160.115	152.429
SM(d40:2)	0.507433	0.440737	0.584326	0.533741	0.43225	0.560334	0.316611	0.48112	0.603502	0.498437	0.494365	0.436763	0.39022	0.439698	0.609757	0.323252	0.546038	0.558172	0.596045	0.407612	0.520954	0.426946
SM(d40:3)	0.0606358		0.0200217		0.0434961	0.0846004	0.0941937	0.0152038	0.126627	0.0977622		0.0846875		0.0439803	0.0220842	0.0406231	0.0251265	0.0669881	0.0687786	0.158486	0.168748	0.0525463
SM(d41:0)	9.4799	13.6712	15.1072	10.7352	12.2099	8.517	9.68719	10.5538	10.9363	9.77141	8.53218	10.6451	12.2139	12.6642	11.3768	11.2525	11.2713	9.34958	9.06928	8.8817	9.8879	9.72019
SM(d41:1)	167.735	193.186	182.058	170.14	166.402	180.829	172.66	151.822	202.594	185.304	152.924	161.853	155.393	164.351	167.225	155.097	178.551	171.838	160.404	166.891	176.31	168.079
SM(d41:2)	0.787726	0.696243	0.782522	0.643323	0.560019	0.577891	0.606017	0.500569	0.571156	0.596713	0.553619	0.613331	0.713971	0.62338	0.76079	0.648894	0.592563	0.564715	0.55177	0.452874	0.559353	0.595878
SM(d42:0)	1.60086	2.38915	2.5375	1.81427	2.05214	1.66307	2.03954	1.97978	2.20947	1.86225	1.58265	1.67536	2.09279	2.11273	1.77059	1.84751	1.95767	1.49481	1.59572	1.62816	1.78375	1.61962
SM(d42:1)	35.1334	43.1202	41.695	36.6497	37.5284	30.8446	31.1176	28.888	36.1496	32.5524	27.6737	35.3509	35.7935	37.4531	38.6114	34.0648	34.567	30.8187	30.1688	30.7261	33.1739	32.1128
SM(d42:2)	0.0817282	0.322908	0.126017	0.166713	0.344755	0.128208	0.164516	0.216862	0.166724	0.126374	0.0802279	0.185273	0.173917	0.107606	0.125356	0.14452	0.194259	0.21224	0.0810025	0.134873	0.290017	0.0248326
SM(d42:3)	0.0678982	0.0510825	0.01587	0.0489964	0.0416268	0.115712	0.140302	0.0957031	0.113099	0.127403	0.0264015	0.0315446	0.0539763	0.0642841	0.0513414	0.0502371	0.0674491	0.0447663	0.0858167	0.106184	0.26306	0.0772569
SM(d42:4)	0.278307	0.424817	0.310264	0.599761	0.850361	0.777785	0.486199	0.500869	0.82255	0.974704	0.37212	0.43663	0.301778	0.270981	0.455988	0.340518	0.271197	0.350073	0.634315	0.738467	0.440737	0.662002
SM(d43:0)	1.08431	1.75149	1.72262	1.36579	1.60006	1.24459	1.57872	1.5125	1.63779	1.4754	1.17406	1.22835	1.44829	1.53282	1.32664	1.52267	1.46044	1.2374	1.22579	1.19158	1.35189	1.34859
SM(d43:1)	23.3627	30.2887	31.1381	25.1363	26.5919	21.5305	22.8246	22.4307	25.8275	23.9943	20.5264	23.782	25.3358	26.5414	25.5483	24.5733	26.0688	23.9529	21.9844	23.0808	24.7496	23.7566
SM(d43:2)	0.241065	0.266934	0.314318	0.185636	0.234176	0.259812	0.187619	0.205408	0.192016	0.219699	0.208453	0.279171	0.255948	0.293002	0.202033	0.215574	0.260328	0.163757	0.236768	0.205198	0.230096	0.225289
SM(d44:0)	0.288113	0.501835	0.601801	0.333162	0.478006	0.365888	0.42388	0.431461	0.500475	0.414853	0.335336	0.308518	0.371763	0.446532	0.296052	0.383243	0.447625	0.429982	0.401149	0.42066	0.388245	0.402345
SM(d44:1)	9.44888	12.4214	13.1318	10.1243	10.5105	5.96103	6.69895	7.02192	7.46077	6.8183	5.864	10.0886	10.4746	10.8267	10.416	10.1377	10.4893	8.76309	8.84934	9.08127	9.595	9.70134
SM(d44:2)	0.0385811	0.0174189		0.0366195	0.0377263	0.0144293	0.0247766	0.0144348	0.0545749	0.0403596	0.0106172	0.0364718	0.00953719	0.0363514		0.043593	0.0245732	0.0573118	0.0227078		0.0217472
SM(t32:1)	0.0285306	0.0592095	0.0745324	0.0301825	0.0309991	0.0196867		0.0334518	0.0328624	0.0327023	0.0351799	0.0107926	0.0244642	0.0486993	0.0198497	0.0449745	0.0392599	0.0325367	0.0163676	0.00857502	0.0116517	0.0169392
SM(t33:0)	0.509014	0.708932	0.860208	0.651318	0.65995	1.47686	1.46185	1.10392	1.45086	1.35946	1.21262	0.804823	0.731528	0.668279	0.703985	0.706258	1.05211	0.899446	1.0361	1.00267	0.981925	0.992665
SM(t33:1)	1.84056	2.38281	2.42999	1.74136	2.33763	4.57989	5.17319	4.47238	5.26488	4.68178	3.87886	2.08396	2.24327	1.64397	2.31104	2.47602	4.13955	3.87005	3.67659	3.66392	4.50219	3.75561
SM(t34:0)	2.45117	2.81099	2.32914	2.53873	2.43408	3.65145	3.46923	2.70297	3.54276	3.30705	3.0444	2.09369	2.27208	2.38745	2.63432	2.17455	3.36419	2.90256	2.97769	2.82778	3.10422	2.76649
SM(t34:1)	1.71294	1.757	1.57907	1.40138	1.86291	2.29284	2.40128	2.23468	2.56068	1.85671	2.0624	1.5114	1.36058	1.86399	1.87228	1.85916	2.37996	1.61865	2.04214	2.09639	2.34312	2.22446
SM(t34:2)	0.0277662	0.00666238		0.0103448	0.0348716	0.017169				0.0146665						0.0114954				0.0350997		0.00859716
SM(t35:0)	2.23634	2.66064	2.26251	2.22003	2.5603	1.58893	1.21405	1.16593	1.66538	1.38708	1.31792	2.14807	2.04599	1.99265	2.56407	2.09883	1.47692	1.674	1.48925	1.41641	1.7107	1.50853
SM(t35:1)	3.70545	4.46292	3.88792	3.20559	3.64606	2.84755	3.25361	2.76283	3.1766	3.03235	2.69003	3.05815	3.25336	3.04909	3.53309	3.47429	2.81294	2.97386	2.43999	2.73401	3.28919	2.74127
SM(t36:0)	1.44065	1.68021	1.35769	1.38309	1.32752	0.970271	1.08536	0.776493	1.08836	0.91451	0.863947	1.36538	1.31673	1.23314	1.70476	1.20885	1.07361	0.945371	0.973611	1.10206	1.05974	0.971781
SM(t36:1)	0.879039	0.890172	1.03975	0.830817	0.838758	0.701783	0.754943	0.659478	0.925193	0.710765	0.651891	0.760544	0.724187	0.890141	0.825525	0.798831	0.706124	0.172951	0.684457	0.695587	0.688878	0.688703
SM(t36:2)	0.013171			0.0251867	0.0216834	0.0513202		0.0329476	0.0645782	0.0727101	0.0334333	0.00795734	0.0222972	0.0433018	0.0155105		0.0648244	0.0120348		0.0652067	0.051683	0.0970424
SM(t37:0)	2.37859	3.03691	2.57319	2.49268	2.63204	1.44931	1.21362	1.16137	1.4676	1.41079	1.15174	2.4638	2.30045	2.33435	2.42434	2.27009	1.66885	1.56198	1.51654	1.54673	1.83398	1.39348
SM(t37:1)	16.3352	19.0419	16.6706	17.1673	15.6233	12.5066	12.1655	10.0946	13.4319	13.5032	11.6017	14.8196	14.5328	16.0149	16.1964	14.6555	11.952	11.6853	12.3138	12.0535	12.575	12.3225
SM(t38:0)	4.17889	5.41821	4.59486	4.43255	4.43902	5.12073	5.51332	4.63538	5.9592	5.50989	4.81235	4.25628	4.27085	4.79044	4.53194	4.12625	5.11467	5.24795	4.76626	4.90747	4.85494	4.90847
SM(t38:1)	90.2948	99.3363	86.524	96.2264	86.2549	130.263	123.184	97.1845	135.553	126.105	110.141	86.2809	83.1161	91.2728	94.8558	83.2447	110.571	112.053	108.733	106.674	116.566	106.176
SM(t38:2)	0.20793	0.224523	0.187563	0.230457	0.0874896	0.312717	0.394151	0.295266	0.43818	0.271775	0.2551	0.143369	0.13578	0.194969	0.261809	0.190608	0.194849	0.253124	0.17443	0.262006	0.288258	0.151008
SM(t39:0)	32.0411	43.3076	41.5699	38.6933	35.582	38.3543	36.4718	33.8232	42.6344	38.9816	34.3387	34.4516	34.5293	36.9075	37.3846	33.3383	41.6127	38.3171	37.9585	39.3899	42.2335	38.392
SM(t39:1)	779.24	823.791	722.251	805.298	736.835	944.034	866.868	656.071	951.581	900.792	749.268	714.053	662.181	710.948	796.8	676.678	856.019	887.583	838.042	832.093	928.073	819.342
SM(t39:2)	3.52688	3.53299	2.96556	3.55128	2.97071	4.02781	3.54848	2.60785	4.25178	3.92726	3.25702	2.88422	2.95556	2.96606	3.41733	2.77626	3.38883	3.75272	3.26207	3.16856	3.62291	3.39257
SM(t40:0)	5.44299	7.32734	6.91916	6.65769	6.80979	8.91481	8.59921	7.79048	10.0748	9.59285	8.38549	5.92363	6.04757	6.65182	6.44566	6.0022	8.84275	9.46487	8.31922	8.82178	9.32137	8.55975
SM(t40:1)	137.519	146.59	127.635	143.329	130.494	197.742	181.085	135.451	202.117	187.513	156.504	131.345	121.25	127.996	144.475	122.899	173.473	184.688	167.215	173.923	186.991	168.934
SM(t40:2)	0.540615	0.716349	0.617471	0.529856	0.65867	0.708853	0.681961	0.516974	0.620614	0.626157	0.397287	0.507911	0.435733	0.507063	0.522684	0.491923	0.664466	0.397293	0.601156	0.67993	0.509761	0.434174
SM(t41:0)	18.7276	22.3271	22.2203	20.5569	19.7944	14.6767	13.4159	11.8315	15.9757	15.696	12.5555	18.3059	18.4021	18.2003	18.927	17.5928	16.007	15.6629	15.4506	16.0645	17.1722	15.8958
SM(t41:1)	404.532	451.086	406.418	424.307	391.638	400.934	381.409	300.735	426.654	396.233	329.297	370.643	355.32	365.178	413.815	361.284	388.713	400.813	375.72	381.289	421.134	371.178
SM(t41:2)	1.87821	2.2247	2.02607	2.0179	1.77849	1.6201	1.62797	1.20866	2.04304	1.82145	1.40255	1.81079	1.54585	1.55691	2.15417	1.69455	1.72641	1.86917	1.71418	1.74699	2.06666	1.57093
SM(t42:0)	3.83616	4.27981	3.93291	4.06346	4.02617	4.37853	3.67666	2.95426	4.95436	4.21489	3.24006	4.0379	3.47958	3.74199	3.8044	3.56545	3.78877	4.21571	3.65422	3.71918	4.34173	3.97766
SM(t42:1)	84.9551	98.7175	90.0379	93.2106	85.3929	82.5819	79.7309	68.652	92.9601	84.3231	72.1175	80.9132	80.6946	83.2125	91.6491	80.9918	85.2667	87.1717	80.9057	82.8522	90.309	80.1196
SM(t42:2)	0.392204	0.708443	0.459665	0.852036	0.544161	0.4279	0.514165	0.417089	0.37046	0.37161	0.489162	0.4773	0.559648	0.462772	0.923024	0.553688	0.670457	0.40505	0.587546	0.407605	0.500772	0.489662
SM(t43:0)	4.48751	4.8512	4.53867	4.54616	4.57797	3.93618	3.71925	2.95434	4.2008	4.07117	3.13377	4.31622	3.87603	4.33358	4.37239	4.10101	4.16656	4.21845	3.5737	3.98511	4.4128	4.08007
SM(t43:1)	51.2783	64.874	60.3839	59.3208	54.0337	49.774	49.1822	44.0931	57.896	50.7492	45.3834	50.1318	50.9628	51.2981	54.3784	50.0535	53.4588	52.6976	49.1998	49.9249	55.5112	49.2946
SM(t43:2)	0.78182	0.866532	0.861857	0.852546	0.787504	0.993926	1.00688	0.748663	0.947928	0.892343	0.658383	0.732707	0.763305	0.75876	0.846169	0.67495	0.715387	0.826707	0.827187	0.724267	0.953818	0.823999
SM(t44:0)	1.71847	1.91734	1.88657	1.95021	1.71328	1.49655	1.32131	1.17012	1.67212	1.35039	1.06476	1.78288	1.51009	1.62143	1.67788	1.73309	1.94019	1.79692	1.4269	1.74578	1.94028	1.6504
SM(t44:1)	13.3665	17.02	16.5807	15.7418	13.9664	10.3269	10.2964	9.28543	12.3067	11.3514	9.78465	13.8513	14.7236	15.185	15.8506	13.9567	14.1318	14.0503	13.0217	13.0774	14.7728	12.7209
SPH(d16:0)	0.798633	0.668697	0.610336	0.662968	0.64168	0.701618	0.573479	0.3924	0.761853	0.671712	0.484268	0.823677	0.541322	0.595806	0.748644	0.64924	0.790383	0.787218	0.695501	0.742836	0.821246	0.568064
SPH(d18:0)	0.638644	0.518443	0.53769	0.497206	0.523507	0.685367	0.594488	0.446535	0.619602	0.710842	0.480999	0.505038	0.443436	0.436619	0.509752	0.445857	0.631321	0.601223	0.616515	0.720053	0.612575	0.531433
SPH(d18:1)	0.886872	0.69761	0.587942	0.762501	0.670998	0.993069	0.680151	0.459801	0.727976	0.715383	0.525145	0.692943	0.514747	0.540373	0.698899	0.60348	0.711865	0.601728	0.719162	0.743948	0.814813	0.594273
SPH(d19:0)	2.78238	2.50795	2.30253	2.41657	2.25922	4.26887	3.32369	2.27318	3.6251	3.50871	2.84548	2.32757	2.0104	2.59718	2.33217	2.12585	3.01528	3.70645	2.98689	2.86725	3.35575	2.77188
SPH(d20:0)	1.05654	1.1418	1.06939	1.05854	1.01539	1.11992	0.876934	0.629504	0.915666	0.963146	0.892698	1.0179	1.14777	1.19948	0.95907	0.887588	0.905807	1.04674	0.879177	0.935836	1.00315	0.760243
SPH(d21:0)	0.134571	0.187183	0.155331	0.201396	0.120395	0.120887	0.114949	0.109929	0.157835	0.140806	0.110373	0.135748	0.103661	0.11974	0.137171	0.152467	0.134271	0.126155	0.169371	0.107489	0.150825	0.107498
SPH(d22:0)	0.200478	0.29482	0.227234	0.178436	0.192463	0.185958	0.180693	0.167512	0.173986	0.207524	0.127791	0.235769	0.184447	0.208392	0.223491	0.203213	0.181004	0.168029	0.18418	0.207776	0.194482	0.179419
TG(32:0)	0.825175	1.11853	1.37814	2.63193	0.751096	1.04832	0.711754	0.361005	0.493951	1.01679	0.669372	0.910541	0.845841	0.69697	1.02684	0.929576	0.638349	0.52698	0.930864	0.739585	1.02137	0.564909
TG(33:0)	0.784581	1.00525	1.13135	0.888355	0.831982	0.210368	0.187505	0.137935	0.221447	0.22833	0.153087	0.887539	0.853921	0.853568	1.00955	0.839312	0.273619	0.262809	0.19989	0.318244	0.306363	0.298569
TG(33:1)	0.272036	0.396548	0.457415	0.354589	0.327285	0.104701	0.0581484	0.0553581	0.0289595	0.0806364	0.061195	0.393668	0.317489	0.311026	0.332598	0.367534	0.11132	0.148	0.0742672	0.0582927	0.0798248	0.0867902
TG(34:0)	4.4762	6.48786	7.06373	8.52419	4.74494	2.95994	1.90122	1.13399	1.56747	2.6308	2.21018	4.8573	4.7818	4.52392	5.35412	4.67951	2.28703	2.01214	3.04205	2.52573	3.25161	2.3041
TG(34:1)	2.0254	2.8768	3.07261	2.42354	2.23379	0.723576	0.707334	0.604131	0.71987	0.795755	0.612589	2.32825	2.48535	2.38633	2.71371	2.56855	0.947542	0.96669	0.811573	0.903032	0.952452	0.929818
TG(34:2)	0.190012	0.291193	0.286972	0.295998	0.207026	0.0631424	0.0639171	0.0197782	0.0878012	0.0716467	0.0370309	0.219648	0.222252	0.226482	0.298085	0.236321	0.0460646	0.136081	0.0817788	0.0581256	0.0882247	0.0978521
TG(35:0)	9.35348	13.0857	16.8153	10.2523	10.3543	1.55005	1.66509	1.45693	1.68733	1.7561	1.49198	10.2406	10.6699	10.7445	11.2219	10.6208	2.6973	2.66096	2.14961	2.6682	2.87622	2.55315
TG(35:1)	5.89368	7.81587	8.63407	6.2	6.25969	1.58622	1.71906	1.49103	1.73897	1.85279	1.47239	6.97721	6.82871	6.77094	7.8451	6.7173	2.63031	2.47268	2.05113	2.4332	2.6159	2.58272
TG(35:2)	2.18018	2.77759	2.90589	2.3368	2.15313	0.628447	0.755414	0.483755	0.805858	0.64872	0.752748	2.25129	2.53366	2.36566	2.76648	2.31911	1.03513	0.941403	0.782547	0.916246	1.14879	1.11507
TG(36:0)	10.3927	14.6261	15.871	15.1716	11.0706	5.04244	3.93977	2.64793	3.44744	4.89126	3.77767	11.2689	11.4939	11.0935	12.487	11.1899	4.73395	4.2743	5.32673	4.77808	6.06583	4.58445
TG(36:1)	19.3971	27.3237	29.954	21.4885	21.3841	6.51035	6.85142	6.16914	7.2522	7.14095	6.10878	23.4089	23.7708	23.5121	25.6154	23.6792	10.0573	9.71937	9.86769	9.295	10.1109	9.8218
TG(36:2)	6.23815	8.71771	9.49025	7.07936	6.89552	3.69725	3.91485	3.39459	3.9721	4.16227	3.42865	7.46344	7.63218	7.62335	8.31138	7.43624	4.8492	4.84692	3.83965	4.52687	4.78612	4.97433
TG(36:3)	0.70871	0.855736	0.916552	0.730087	0.64353	0.293762	0.3162	0.23459	0.333635	0.285541	0.202412	0.824503	0.787318	0.803005	0.902815	0.779256	0.48737	0.537746	0.358253	0.526761	0.536231	0.592529
TG(37:0)	14.6254	19.5235	20.8938	16.2099	15.956	4.30372	3.89461	3.51178	4.01907	3.89491	3.71205	14.9935	16.1235	16.3379	16.7123	16.0532	5.96678	5.40448	4.5267	5.69952	6.13088	5.76112
TG(37:1)	41.7014	57.2124	61.699	45.528	45.7383	13.5742	15.0482	13.1089	16.2877	15.3362	13.653	48.9782	50.6821	50.6516	53.7031	49.9724	21.2469	19.8419	16.0466	19.2126	20.6512	20.2069
TG(37:2)	17.7682	24.9814	26.7939	19.8724	19.5142	8.39971	8.98904	7.88013	9.04066	9.04921	8.20018	21.2841	21.8809	21.9031	24.0133	21.0284	11.85	11.9438	9.28541	11.1747	11.9522	11.8302
TG(37:3)	2.84438	3.87952	3.9799	3.15385	3.12611	1.32415	1.29315	1.19439	1.56604	1.5104	1.25967	3.35188	3.26641	3.34317	3.57356	3.24019	1.8895	1.84956	1.38044	1.69911	1.75265	1.91613
TG(38:0)	11.3058	15.3156	16.2955	14.2873	11.9571	4.39723	3.67132	2.63713	3.46741	4.39068	3.47321	12.1614	11.8604	11.7364	13.0569	11.9689	4.59438	4.32309	4.42454	4.54995	5.41178	4.41055
TG(38:1)	46.3766	62.8567	68.5427	50.13	48.963	15.9374	16.8893	15.0475	18.3622	17.9068	15.7813	54.9601	56.5308	55.5637	60.544	57.2469	25.7469	24.0383	19.8021	22.8896	25.3929	24.4693
TG(38:2)	48.3578	66.2343	73.9703	53.8781	52.6349	30.9284	31.9611	27.2345	34.0049	33.1297	27.8235	63.0533	64.1114	62.6785	69.6325	64.0708	43.5595	42.0244	34.4846	39.2398	43.2444	42.7443
TG(38:3)	15.8386	21.5723	23.834	17.6629	16.914	11.0228	11.5069	9.701	12.0517	11.861	9.8968	21.4791	21.139	20.8966	23.5915	20.0777	16.795	17.09	13.4558	15.3676	16.6645	16.1725
TG(39:0)	17.7772	23.3328	24.3269	18.8046	19.2539	5.0756	5.1871	3.7617	5.58072	5.36984	4.0131	18.062	19.1969	18.582	19.394	18.6442	5.59413	6.60994	3.98555	6.22903	7.45086	8.40851
TG(39:1)	56.1444	75.1357	79.3968	59.882	60.2558	22.3147	24.4422	21.4182	26.0861	24.9342	22.5455	62.7163	64.7616	64.9625	68.2545	64.517	31.6918	30.0523	24.6043	28.8369	31.3849	29.9754
TG(39:2)	73.9234	102.048	107.949	80.4033	80.5814	40.647	46.3262	41.0311	49.6213	45.5897	41.8271	82.9135	88.1281	89.2619	92.535	87.2272	56.6412	52.8432	42.7586	51.7233	55.129	54.2195
TG(39:3)	12.8653	17.8779	19.4293	14.3508	14.0877	5.79888	6.06048	5.39567	6.61868	6.14518	5.29714	14.2393	15.1209	14.9277	16.3849	14.9659	8.37924	8.21357	6.55705	8.09502	8.48711	8.35151
TG(39:4)	2.8367	3.87584	4.1996	3.19056	3.18236	1.47583	1.58261	1.37795	1.63881	1.59181	1.41135	2.9982	3.16967	3.21953	3.51907	2.96248	2.05174	1.9627	1.60398	1.82433	1.97006	2.01335
TG(40:0)	13.873	17.6905	17.9965	15.4966	14.5111	4.42097	3.87253	3.04858	3.69646	4.38834	3.36176	14.0069	14.1733	13.5699	15.7813	14.301	4.92829	4.50123	4.07023	4.66493	5.43852	4.49708
TG(40:1)	61.1883	82.3601	87.39	65.6503	65.668	25.1158	27.158	29.0252	28.1807	27.8101	24.8783	71.1918	73.8448	71.6703	78.7882	73.3385	35.0307	34.2673	27.7513	31.6661	36.2545	33.7664
TG(40:2)	70.5647	96.2144	104.809	76.9886	76.5347	32.6434	35.8139	31.7853	38.7056	36.6894	32.2235	86.3591	89.2926	88.7458	95.3134	88.9225	48.5372	44.6454	37.7316	44.1173	46.9995	45.3446
TG(40:3)	27.2942	37.866	41.3251	30.7149	30.4623	13.8657	15.4134	13.5986	16.3863	15.6619	14.0674	31.9808	33.6365	34.0378	35.4543	32.6787	20.1592	18.9035	15.2175	18.104	19.3343	19.2637
TG(40:4)	8.02296	10.7646	12.0312	8.60187	8.85273	4.40089	4.81025	4.12777	5.03841	4.77621	4.32784	8.59625	9.17202	9.19484	9.98394	9.10312	5.84619	5.89563	4.64016	5.54261	5.86844	5.66087
TG(40:5)	6.65329	8.90235	9.63632	7.17331	7.03173	4.63117	4.82415	4.32265	5.08817	5.24972	4.27176	6.87289	7.28268	7.02588	8.24362	6.99283	5.36778	5.15527	4.11795	4.51579	5.18036	5.08719
TG(41:0)	20.9199	27.6212	27.6467	22.0197	21.8232	6.52983	6.39734	5.53431	6.54692	6.79207	5.79815	21.4586	21.9803	21.1488	24.2432	21.9038	7.1526	7.52142	6.10412	7.14566	6.40666	7.16228
TG(41:1)	67.1288	87.6877	91.7886	71.3617	71.6076	25.3198	27.7892	25.2043	28.7188	28.8125	25.6745	78.3179	78.0275	77.284	85.1998	78.9407	36.192	33.6113	27.2348	31.8332	35.853	33.0821
TG(41:2)	102.834	138.737	149.524	110.425	109.585	56.1639	61.1766	53.772	63.2638	62.6857	54.7922	125.291	130.659	128.157	139.755	129.491	75.2214	70.5246	58.3414	67.6652	75.3137	72.1329
TG(41:3)	33.8457	46.2928	52.4605	37.572	36.9896	18.568	20.9337	22.6705	22.1668	20.5184	18.5159	40.5629	42.9274	43.4448	46.9028	43.4098	26.5104	24.0443	20.1579	24.1437	26.3107	25.4875
TG(41:4)	11.0995	15.4055	17.0211	12.2487	12.3732	4.59544	5.18131	4.42666	5.53656	5.13185	4.60333	12.1141	13.2916	12.971	14.0591	12.7888	7.01272	6.45795	5.29443	6.26614	6.80556	6.6915
TG(41:5)	6.23409	8.79177	9.42252	6.97168	6.99639	3.54802	3.86427	3.54279	4.126	3.90603	3.31545	6.34089	7.19252	6.75087	7.53055	6.91909	4.34887	4.18052	3.41048	3.84956	4.37535	4.20468
TG(41:6)	4.19017	5.98401	6.49963	4.89338	4.70556	3.46789	3.55774	3.32017	3.85447	3.70647	3.20149	4.18176	4.79342	4.68739	5.39218	4.37449	3.59972	3.42877	2.73395	3.15004	3.62793	3.37655
TG(42:1)	61.705	81.3349	84.3678	65.7937	62.0559	19.4297	20.5716	17.7068	20.7356	22.0731	18.9639	72.7858	72.202	70.1922	80.124	73.574	28.8858	26.6115	21.3883	24.398	27.3733	26.3378
TG(42:2)	83.1105	112.049	119.114	90.0375	90.2241	34.6347	38.4748	34.164	39.3212	39.5828	35.1005	106.893	106.349	104.153	117.639	106.281	51.9029	48.7412	39.5385	45.4472	51.6882	48.1493
TG(42:3)	27.2517	37.1308	39.9733	29.695	29.6035	12.3682	13.8855	12.0678	14.3937	13.8814	12.7889	32.1301	32.8253	33.0621	35.1213	32.6709	17.9141	17.2453	13.6904	16.4457	17.3676	17.0775
TG(42:4)	8.02634	11.0213	12.35	8.63997	8.68112	3.20059	3.57792	3.25739	3.95211	3.71614	3.35657	8.59609	9.04808	8.79366	9.49878	9.27797	4.96003	4.53238	3.68771	4.30021	4.87227	4.69113
TG(42:5)	9.43733	12.8605	13.9506	10.2055	10.4989	5.14908	5.78236	5.16192	6.4532	5.93226	5.22629	9.29656	10.4014	10.1372	10.6414	9.76135	6.71756	6.13379	4.9829	6.11887	6.61919	6.22422
TG(42:6)	7.67393	10.9075	11.8615	8.57051	8.57189	4.9278	5.23832	4.91053	5.77364	5.30468	4.88635	7.64813	8.58339	8.29622	9.02636	8.07856	5.90233	5.61124	4.53947	5.39008	5.92315	5.58755
TG(43:0)	33.669	41.1582	38.7765	35.928	34.2343	8.50575	8.79886	7.41018	8.81141	8.8303	7.51653	33.5533	32.0116	32.9208	36.7905	32.8073	11.5899	11.2886	8.43581	10.9523	12.1041	10.3143
TG(43:1)	68.3902	85.3431	85.2385	87.21	67.4376	20.599	21.4031	17.2427	21.6827	21.7904	19.7358	98.269	74.6626	93.4274	86.2504	75.3938	28.152	27.902	26.1323	26.0476	28.4036	25.73
TG(43:2)	91.2979	122.349	128.375	99.8856	95.2266	45.0249	48.4815	42.8407	50.2321	50.5307	44.603	118.103	116.991	116.696	130.34	119.573	60.7933	55.9633	45.3189	52.352	57.7209	56.4749
TG(43:3)	29.3425	39.5844	43.5299	31.9879	31.5791	18.2539	19.6931	17.1138	20.7476	19.7603	18.1333	38.915	39.2062	38.7031	43.0159	38.796	21.4921	20.8474	16.8004	19.3421	21.4239	20.7031
TG(43:4)	11.4432	15.6211	17.6769	12.3101	12.4478	5.49549	6.02017	5.47436	6.51005	6.303	5.44477	13.1077	13.9464	13.4208	15.2424	13.8993	7.22563	6.67291	5.64398	6.74899	7.2263	6.90138
TG(43:5)	14.3994	19.8837	21.8881	15.8888	16.0495	6.01606	6.46921	6.22863	7.45348	7.09499	6.01627	13.8011	16.3996	15.5971	17.3596	15.9822	8.12951	7.27342	6.50933	7.29656	8.55024	7.84916
TG(43:6)	20.623	28.4328	31.9704	23.6023	23.7534	11.8954	13.032	11.9755	14.2042	13.4379	11.6813	20.2239	24.1933	23.1073	26.3546	22.978	14.0152	12.7722	10.6633	12.5846	14.1706	13.0821
TG(43:7)	10.2491	13.9632	14.3915	11.021	11.5898	3.66569	3.97173	3.45655	4.26077	4.17887	3.63172	8.48093	10.7156	10.6606	11.5776	9.86662	5.14192	4.8903	3.94703	4.75415	5.30655	4.68994
TG(44:0)	49.8836	56.7334	52.629	50.4166	49.5339	14.105	13.8317	10.8845	14.0285	13.7738	12.0893	48.2053	44.2632	45.6816	50.9704	46.2686	19.3964	19.0208	13.8249	17.9299	24.4966	16.9073
TG(44:1)	98.5678	122.184	117.105	102.626	98.0468	32.3733	33.5465	27.6502	34.6184	34.3619	29.7248	110.329	105.439	105.045	120.322	106.178	44.3968	42.3211	32.5732	40.1555	44.1063	41.0308
TG(44:2)	121.343	127.951	131.66	103.813	99.4269	45.366	46.6143	39.8055	48.8901	49.2764	43.6763	126.554	122.538	121.694	142.053	125.124	61.1216	59.3028	46.0697	67.4573	59.9696	57.8429
TG(44:3)	38.8431	52.6195	56.4361	44.5591	41.0906	27.1746	28.8988	25.2402	30.1303	29.3965	26.4746	54.4853	52.1504	53.3678	59.7765	53.6277	32.0689	30.4266	24.2091	27.9965	30.1597	30.1432
TG(44:4)	10.2653	14.0793	14.9086	10.8198	10.9243	5.15761	5.403	4.80437	6.07635	5.54889	5.05967	12.0498	12.079	11.8792	13.4014	12.3988	7.08804	6.67533	5.34904	6.12036	6.74697	6.36573
TG(44:5)	6.71614	9.36248	10.0836	7.11217	7.28654	3.04843	3.27885	3.0756	3.62023	3.3104	2.98736	8.71774	7.54497	7.34588	8.12535	7.49014	4.40247	4.13427	3.42189	3.85051	4.12758	4.0552
TG(44:6)	5.78994	8.021	9.01174	6.35856	6.46092	2.90982	3.46159	3.22957	3.74086	3.38785	3.0252	5.79985	6.22655	6.21702	6.62889	6.22252	4.32124	3.83965	3.26534	3.84123	4.16718	3.99283
TG(44:7)	1.20415	1.60245	1.91232	1.35977	1.32415	0.401132	0.398791	0.370423	0.465916	0.421207	0.396409	1.25614	1.25559	1.29152	1.46437	1.24675	0.687185	0.603766	0.456339	0.592956	0.684147	0.620612
TG(45:0)	83.798	90.974	79.4453	82.943	81.8446	30.1756	29.2344	21.6748	31.0591	30.1308	25.4183	75.8906	72.4994	74.4299	83.8662	72.2569	37.7225	37.3171	27.2372	35.7301	39.066	33.7427
TG(45:1)	153.454	183.082	170.132	159.978	153.212	57.7829	57.2506	46.2723	61.07	58.8836	50.7375	170.196	157.595	164.567	185.528	163.931	76.5203	74.0808	55.3525	68.7687	77.3807	68.8584
TG(45:2)	144.068	179.722	176.069	151.43	144.114	74.7272	76.2811	63.22	82.7552	78.5681	69.8959	177.909	169.608	172.193	193.942	171.718	93.1432	90.3796	67.9462	83.7366	91.1354	85.4977
TG(45:3)	68.4524	89.7075	94.598	74.2653	70.1287	48.8421	50.5599	42.9259	52.2628	51.3192	46.4918	91.7857	88.7358	92.3176	102.962	90.5394	56.0515	53.8334	42.2497	50.0316	53.7866	53.1903
TG(45:4)	11.5752	15.2979	16.5887	12.5095	12.1391	7.01192	7.61955	6.62157	7.46648	7.80541	6.93373	15.3459	14.9692	14.7954	16.8434	15.1479	8.78222	8.32953	6.94457	7.66164	9.02338	8.49832
TG(45:5)	6.73255	9.21979	9.62177	7.1553	7.05835	3.52085	4.01552	3.48869	4.10834	3.94384	3.45909	8.07175	8.29903	7.73706	8.8419	8.11498	4.73181	4.46091	3.72105	4.27233	4.62465	4.46755
TG(45:6)	4.99713	7.00876	8.00112	5.56984	5.53207	2.5631	2.73821	2.63215	3.09517	2.89603	2.43497	5.49109	5.82059	5.83334	6.49327	6.09207	3.30766	3.03823	2.51568	3.02577	3.19521	3.09407
TG(45:7)	7.11776	9.67542	10.398	7.93732	7.92606	2.34906	2.65502	2.3929	2.84114	2.68766	2.46256	6.02276	7.71665	7.31504	7.97592	7.10639	3.32016	2.99292	2.51059	3.06826	3.46821	3.08779
TG(46:0)	46.1036	48.8115	39.0865	44.0687	43.8476	21.7092	20.206	14.5171	21.3706	21.6719	17.5582	38.9319	36.1269	37.3097	43.4982	37.7208	25.4377	26.6591	18.3193	25.55	28.3405	22.4304
TG(46:1)	216.482	246.053	216.492	217.225	210.157	97.7386	93.8168	73.2284	98.9335	95.0571	81.6768	228.525	207.623	213.019	254.01	215.686	122.444	118.929	89.9571	112.091	124.396	109.108
TG(46:2)	202.433	251.012	241.549	216.665	203.526	119.474	118.661	96.5205	125.664	150.866	105.894	248.828	229.845	236.994	271.403	238.844	144.761	139.053	106.605	129.782	142.443	131.751
TG(46:3)	87.866	111.182	111.743	94.5985	88.4839	73.6385	74.2621	59.1922	77.929	73.6536	66.552	117.829	109.556	114.7	129.289	110.666	77.7936	75.8083	57.7977	71.4316	76.925	72.8837
TG(46:4)	19.3663	26.4246	27.819	20.972	19.8982	15.4476	16.3512	14.1641	17.0006	16.6903	15.3027	25.1077	24.7317	24.5453	27.6529	24.538	17.159	16.4045	13.3493	15.0137	16.7022	16.352
TG(46:5)	9.33066	12.3407	12.8869	9.66333	9.66451	6.13617	6.29106	5.83076	6.84641	6.98771	5.81674	11.2671	10.6355	10.7451	12.3464	11.3432	7.37543	6.99135	5.70389	6.55304	7.06566	6.89493
TG(46:6)	5.35576	6.95456	7.70383	5.4907	5.51395	3.69768	4.02852	3.57347	4.28903	3.98175	3.55648	6.07497	6.33896	5.95104	6.80688	6.02869	4.62256	4.38416	3.57159	3.97647	4.52143	4.26335
TG(46:7)	0.0477199	0.0756982	0.27773	0.0834798	0.0607612	0.0262701	0.0273107	0.0758076	0.147361	0.142308	0.0796087	0.119834	0.164292	0.106354	0.109466	0.136289	0.0905126	0.0336489	0.0612805	0.0529237	0.0288911	0.67825
TG(46:8)	0.580375	0.818273	0.884578	0.674248	0.585676	0.0665575	0.013938	0.0746753	0.0470622	0.0661231	0.0174625	0.571505	0.552081	0.492284	0.659892	0.522651	0.208763	0.242716	0.190023	0.201968	0.28279	0.244934
TG(47:0)	73.8341	73.938	56.9312	72.8909	70.8338	41.7998	38.3952	32.6764	40.0157	37.7304	32.9683	58.2921	53.2348	55.4804	64.737	54.2663	41.9863	44.6801	31.639	42.6019	47.7943	38.1434
TG(47:1)	308.658	320.638	269.842	304.383	295.093	170.298	160.032	116.232	172.111	163.702	139.369	289.918	271.374	282.846	333.302	275.678	194.001	198.07	177.682	184.955	203.092	173.584
TG(47:2)	323.639	369.452	334.802	326.819	315.455	200.459	194.154	150.442	206.817	198.032	169.755	365.386	336.116	346.025	402.2	347.084	236.359	231.808	173.367	213.088	236.108	215.958
TG(47:3)	160.626	198.958	191.409	175.749	164.305	147.247	147.066	117.666	157.357	147.618	129.609	245.635	187.114	201.098	219.355	193.374	157.638	152.61	114.679	142.98	152.502	145.134
TG(47:4)	24.8026	32.0195	33.1501	26.9317	25.1561	19.5012	19.6484	15.4485	20.4277	20.2598	17.2023	31.8124	30.0538	31.0975	35.8839	31.1287	20.9769	20.493	15.9906	19.134	20.935	19.6551
TG(47:5)	15.6795	21.0588	21.9384	16.5498	16.2683	10.6543	10.8573	9.98479	11.4471	11.4422	10.1099	19.0722	18.7304	18.6415	21.46	19.0263	12.5446	11.4114	9.78288	10.8891	11.8959	11.9662
TG(47:6)	14.774	19.0977	19.5539	16.0179	15.5821	12.6416	13.4801	11.5338	14.2641	13.3584	12.4508	16.0938	16.6232	16.4312	18.4004	16.2739	13.8092	13.5506	10.8159	12.6086	13.7592	12.9785
TG(47:7)	3.43943	4.59368	5.0733	3.7335	3.62077	2.81012	3.09228	2.70578	3.19688	3.12843	2.77539	3.73632	3.97625	3.80197	4.21005	3.70675	3.70205	3.59092	3.04828	3.34169	3.68207	3.59004
TG(47:8)	1.42633	1.93451	2.16905	1.57331	1.4472	0.782279	0.871546	0.793718	0.965083	0.873999	0.771433	1.48765	1.60597	1.45362	1.64796	1.54972	1.32799	1.22347	1.07105	1.14946	1.28472	1.30161
TG(48:0)	31.1466	29.5239	21.6967	29.6958	28.2166	20.5861	18.0023	11.8045	19.6406	17.5424	15.1698	23.7925	21.3831	21.9565	27.1957	22.5674	21.5064	22.2434	15.301	20.7119	23.7934	18.5112
TG(48:1)	243.525	242.277	194.694	234.651	223.39	162.676	143.07	102.322	153.934	146.964	123.219	223.585	199.89	209.926	252.523	206.505	167.626	175.074	123.597	163.342	183.147	153.44
TG(48:2)	435.172	469.615	406.957	432.456	416.934	310.838	291.698	217.585	315.847	303.565	254.736	464.888	418.579	436.966	521.481	437.749	345.97	351.966	255.571	322.766	440.935	313.293
TG(48:3)	230.348	275.326	252.698	241.724	230.586	224.738	214.92	168.135	231.143	222.316	187.854	278.936	256.91	272.705	309.623	269.044	241.636	238.086	174.785	220.295	239.009	223.057
TG(48:4)	54.5296	68.0571	67.3443	59.0386	55.1853	52.4156	52.9344	43.4861	56.241	54.1486	47.5454	66.2092	61.1971	64.8584	73.4559	62.9678	53.7365	51.6411	39.573	49.8509	53.4295	51.2094
TG(48:5)	22.0944	28.5636	28.6065	23.3024	22.255	17.3101	17.2989	13.7038	18.0945	17.4253	15.9198	26.542	24.4022	25.1704	29.1704	24.8809	18.4531	17.4849	13.3262	16.1844	18.1476	16.5384
TG(48:6)	12.6028	17.0137	17.5455	13.8881	12.31	10.073	10.8024	10.3416	11.8413	12.0144	9.63768	14.4953	14.6412	14.271	16.5035	14.8015	11.2983	10.3043	8.42902	9.72163	10.8759	10.6781
TG(48:7)	3.38276	4.40929	4.89185	3.70966	3.71788	3.9562	4.24804	3.6751	4.49986	4.40796	3.8202	3.9676	3.82922	4.02586	4.44439	3.86052	3.68668	3.48385	2.81327	3.46196	3.72367	3.5008
TG(48:8)	1.03498	1.37386	1.53422	1.13995	1.05191	0.754945	0.796707	0.728603	0.840774	0.857215	0.697633	1.16177	1.13998	1.04775	1.24889	1.13516	0.961303	0.959069	0.798883	0.808494	1.00941	0.96412
TG(48:9)	0.664938	0.921727	0.951904	0.698645	0.680844	0.388977	0.368328	0.416124	0.49165	0.459877	0.377597	0.658052	0.650827	0.624061	0.705672	0.632865	0.579266	0.490454	0.379883	0.490594	0.502813	0.525883
TG(49:0)	47.1058	45.0001	33.1652	45.2967	43.9097	39.2141	31.9822	21.2479	34.5975	31.734	28.2492	34.313	31.0567	32.934	38.801	32.3782	33.3034	35.1645	25.4785	34.9421	38.1362	29.3104
TG(49:1)	265.054	248.952	190.925	251.805	245.548	212.132	180.235	123.642	198.645	182.36	155.06	219.944	193.526	205.389	244.233	202.997	197.315	210.238	147.641	196.363	219.136	176.42
TG(49:2)	604.321	608.482	494.753	586.436	561.898	497.591	448.338	315.743	490.64	462.245	388.075	589.801	530.327	574.889	671.333	554.971	501.085	530.805	373	493.927	540.634	459.402
TG(49:3)	340.223	376.679	327.727	345.647	326.053	334.109	307.937	227.931	332.374	315.728	265.887	374.525	342.011	367.232	426.273	354.346	343.192	352.174	253.149	324.187	349.091	318.678
TG(49:4)	80.7798	98.1795	93.0977	85.3841	80.1272	78.643	74.2694	59.4137	79.2002	77.3075	66.2436	97.4838	88.7787	94.8699	105.949	92.2009	83.4396	81.0236	61.8766	76.5409	81.9795	77.1252
TG(49:5)	44.9382	56.2494	55.8786	47.0167	44.7096	37.0667	36.0805	29.9122	38.6723	37.2193	32.2818	50.6132	48.2167	48.9896	55.4832	48.4621	39.231	37.9483	29.3195	36.7948	39.6266	36.6862
TG(49:6)	18.964	24.6333	25.837	20.1993	19.341	17.7255	17.6299	15.1527	18.7201	17.905	16.1589	22.2508	21.5054	22.0122	25.1792	22.2335	17.3885	17.0524	13.1733	15.8523	17.0566	16.5605
TG(49:7)	6.61558	8.82964	9.31837	7.38654	7.16168	9.23433	9.37006	8.37469	9.72941	9.51992	8.57396	7.88588	8.04879	7.84422	8.77014	7.9649	8.35677	7.82017	6.26787	7.39387	7.98449	7.89618
TG(49:8)	3.61499	4.7856	5.08173	3.69587	3.91215	3.4167	3.68825	3.26089	3.86344	3.6159	3.35706	3.70334	4.01241	3.80643	4.16092	3.76885	4.37927	4.22396	3.47125	4.30231	4.53679	4.25087
TG(49:9)	3.00816	4.12615	4.30035	3.1639	3.34669	2.34231	2.55942	2.5056	2.84035	2.74187	2.49042	2.96294	3.3953	3.0855	3.33775	3.21573	3.40138	3.33192	2.70201	3.05504	3.47392	3.3271
TG(50:0)	31.5043	30.2639	23.0065	28.6517	28.8363	23.3727	20.6975	13.8674	22.146	20.814	16.7364	24.5008	21.8683	23.2018	27.1919	22.7683	23.2202	23.4529	16.913	22.5468	25.7075	24.0556
TG(50:1)	226.469	208.784	161.052	208.535	201.634	195.558	161.433	110.777	173.913	167.498	138.813	190.957	165.417	174.067	213.319	176.276	177.904	186.257	133.223	175.218	199.944	158.874
TG(50:10)	0.941664	1.34541	1.53389	1.04811	1.02948	1.04191	1.1006	0.989716	1.21236	1.15724	1.01643	1.00431	0.958644	0.962069	1.09901	1.00779	1.00388	0.945438	0.842105	0.928617	1.06753	1.01738
TG(50:11)	0.0747381	0.107026	0.145241	0.072832	0.080701	0.25479	0.199757	0.233769	0.244337	0.208313	0.212642	0.0724831	0.0727065	0.0736018	0.105451	0.0754958	0.221342	0.184535	0.123938	0.169677	0.174847	0.187114
TG(50:2)	518.446	501.38	397.052	500.441	471.8	482.893	411.644	360.042	452.597	422.165	355.906	494.002	435.65	458.361	555.897	450.543	565.669	485.267	342.669	454.181	509.87	515.335
TG(50:3)	478.28	495.323	414.948	471.025	450.837	503.487	464.252	335.916	497.825	478.303	394.628	498.646	449.478	475.932	573.023	465.509	499.582	526.383	373.576	485.347	535.689	465.407
TG(50:4)	157.579	179.096	159.162	161.922	153.173	159.2	151.162	116.55	162.121	153.114	130.495	172.852	157.67	167.122	191.826	164.08	166.874	164.477	122.3	154.054	167.613	153.005
TG(50:5)	98.2987	119.557	110.633	104.417	100.613	87.2845	84.2647	68.59	88.425	86.8232	74.4886	103.992	98.032	103.578	114.331	102.212	96.7709	91.8485	69.8691	87.1218	96.6088	87.8334
TG(50:6)	43.9364	55.0746	53.532	45.568	42.6974	44.1844	44.3362	36.4014	47.0598	44.9931	39.5328	49.7582	46.4261	46.9254	54.3325	46.1962	42.3363	41.1923	31.5608	39.08	42.243	39.6856
TG(50:7)	13.2583	17.5251	18.4349	14.5326	13.8053	17.7114	17.8924	15.3043	18.9118	18.6803	15.9416	15.7523	14.6373	15.2483	17.7248	15.3273	16.029	15.2605	12.2423	13.9597	15.1429	14.8809
TG(50:8)	2.66443	3.77585	3.85068	3.04078	3.01444	3.07773	3.28771	2.91849	3.20446	3.27172	2.82205	3.20338	3.04036	3.04208	3.44636	3.07116	3.08418	2.8518	2.43761	2.6629	3.11613	3.00584
TG(50:9)	1.57589	2.22843	2.16768	1.69969	1.70934	1.38861	1.54249	1.25728	1.65165	1.49007	1.34995	1.68532	1.64551	1.61881	1.91714	1.75175	1.44385	1.47062	1.21409	1.30411	1.52542	1.47415
TG(51:0)	30.0022	31.8607	23.7438	30.0638	30.2279	33.7637	29.4919	21.051	31.9194	30.4935	25.7116	24.9147	22.8593	23.6941	26.984	23.2581	29.7884	30.7066	21.9547	28.8957	32.1962	26.5105
TG(51:1)	245.168	237.497	177.138	234.259	231.836	246.415	209.169	142.215	232.046	214.459	180.119	204.148	182.551	189.528	233.651	193.552	215.94	230.068	163.154	217.976	241.031	192.482
TG(51:10)	1.67159	2.18053	2.44011	1.73833	1.7614	2.81012	2.89865	2.57803	3.17138	2.97467	2.55741	1.6963	1.77082	1.72614	1.77168	2.03198	2.40704	2.44077	1.90764	2.17375	2.43361	2.245
TG(51:11)	0.215142	0.304965	0.300481	0.247103	0.312908	1.06079	1.12885	1.29138	1.22426	1.17704	1.02781	0.250664	0.272415	0.287366	0.313844	0.233878	0.827666	0.833407	0.693875	0.849359	0.823922	0.828904
TG(51:2)	662.999	625.041	478.625	627.984	597.065	666.852	559.47	383.964	613.034	570.912	474.237	599.857	514.133	557.516	670.832	553.959	603.753	635.953	450.831	600.971	670.727	535.221
TG(51:3)	739.102	713.21	556.007	714.177	676.656	790.162	680.217	464.042	752.508	689.961	579.503	701.734	626.929	679.663	792.16	653.608	736.565	792.946	551.363	737.465	809.233	675.995
TG(51:4)	183.585	193.443	166.919	185.924	175.713	198.597	182.787	134.682	196.561	189.051	155.355	195.979	176.487	189.721	223.265	182.626	195.636	201.726	146.578	188.856	207.372	182.476
TG(51:5)	107.282	121.734	109.058	109.96	104.698	108.515	101.605	79.123	109.74	106.737	89.4329	115.079	105.399	109.741	124.25	109.119	115.754	112.473	86.517	105.753	119.877	104.632
TG(51:6)	111.913	112.62	132.494	97.6396	93.4496	97.209	92.8272	77.1395	99.5947	96.3707	84.4539	103.165	96.2182	98.7493	112.318	99.0325	99.8076	95.0181	75.0018	89.2088	98.9599	91.9522
TG(51:7)	23.6598	29.6176	29.2921	25.1366	24.2214	36.6356	34.4464	28.4732	37.7198	35.178	31.8576	26.7513	25.8339	26.0894	29.7086	25.1821	29.7133	29.5637	22.4793	28.1815	29.4664	27.6445
TG(51:8)	6.25969	8.34553	8.34046	6.66472	6.78333	10.4732	10.5526	9.38237	11.3565	10.9934	9.56379	6.7126	6.91389	7.05116	7.39695	6.73236	9.18604	8.81691	7.10139	8.2515	9.11441	8.85153
TG(51:9)	2.71438	3.41969	3.54125	2.95461	2.93063	3.92209	3.93939	3.58089	4.34423	4.17411	3.63404	2.71459	2.8807	2.98488	2.9752	2.68551	3.43626	3.43002	2.64982	3.12811	3.33702	3.15374
TG(52:0)	27.094	28.7935	24.9298	27.8743	26.4642	23.8216	21.9672	17.19	23.1024	22.6543	19.7968	23.0672	22.2152	23.0651	25.7429	23.2526	25.1855	24.6243	18.0549	23.4622	25.6155	21.7637
TG(52:1)	207.938	215.784	166.421	203.049	200.723	253.288	221.604	157.701	236.955	230.053	190.294	193.823	170.547	179.657	214.594	178.982	220.001	225.667	164.622	211.281	237.5	196.893
TG(52:10)	3.22193	3.84418	4.29265	3.34099	3.22446	4.254	4.13861	3.80169	4.52572	4.52608	3.83351	3.41287	3.19893	3.21717	3.67042	3.06853	3.73725	3.52932	2.85625	3.40562	3.64707	3.52471
TG(52:11)	0.405944	0.483323	0.70907	0.485459	0.433697	1.44513	1.56121	1.3571	1.70494	1.45339	1.26823	0.453389	0.467312	0.475713	0.532291	0.418067	0.967213	0.923909	0.913352	0.876849	1.00243	0.831844
TG(52:12)	0.0736964	0.0185436	0.058632	0.0725913	0.0312084	0.165167	0.13689	0.157829	0.165125	0.110678	0.110651	0.0645986	0.0411024	0.0372474	0.0421604	0.0314646	0.0787408	0.0911145	0.0844215	0.0866033	0.098233	0.0730702
TG(52:2)	647.959	519.154	402.078	512.092	491.613	632.012	526.115	443.15	584.526	542.632	453.475	500.831	443.505	466.949	573.907	464.26	539.916	583.15	408.626	541.197	610.195	491.871
TG(52:3)	602.79	573.231	443.318	575.957	547.675	764.893	640.954	441.306	703.198	659.824	544.813	587.83	503.915	542.077	654.393	543.225	665.524	704.607	495.015	661.668	735.044	600.003
TG(52:4)	262.572	264.618	213.961	257.642	245.56	341.255	303.11	212.998	326.039	310.951	255.097	258.897	226.783	247.761	293.452	236.755	296.445	314.452	222.316	291.046	324.291	271.996
TG(52:5)	167.692	177.297	152.313	165.394	164.741	182.967	171.026	128.66	183.783	174.46	145.8	162.445	147.836	156.466	182.789	154.192	180.676	185.74	134.813	172.76	195.895	167.802
TG(52:6)	162.41	189.404	167.054	166.204	159.808	192.484	182.223	145.834	195.413	189.996	161.281	169.762	154.542	162.906	185.538	159.357	194.581	192.41	143.192	177.989	195.644	176.877
TG(52:7)	66.7068	81.9078	80.5545	71.3677	65.9437	93.7574	91.0055	77.2606	96.9302	96.5394	80.6917	75.5591	68.7336	71.4492	82.2748	71.8264	89.0465	81.7747	81.7516	96.0867	85.648	81.19
TG(52:8)	13.958	17.3398	17.4343	14.2777	13.8369	15.8942	15.6356	12.8163	16.4421	16.57	13.825	15.0489	14.1736	14.866	17.1973	14.2958	16.8717	15.5271	12.7164	15.189	16.5426	15.3838
TG(52:9)	5.82201	7.78058	7.82101	6.27853	5.94804	7.13441	7.20398	6.35131	7.47466	7.74937	6.40263	6.08307	6.32287	6.16357	7.12158	6.18935	6.75224	6.25047	5.3459	6.05222	6.97959	6.57153
TG(53:0)	17.1569	18.9868	16.2961	17.5052	17.7421	15.7179	14.4491	11.5188	16.6491	15.4876	13.3032	14.8043	14.2692	15.0886	16.4481	15.4957	15.7076	15.7662	12.0082	14.8747	16.181	13.5273
TG(53:1)	215.985	234.712	229.789	220.596	209.402	268.576	238.852	187.66	261.532	252.99	215.873	207.486	187.554	202.196	225.634	193.979	240.564	240.599	176.635	219.86	297.08	213.91
TG(53:10)	6.63806	8.82794	9.12423	7.51041	7.19931	12.1023	12.4442	11.1397	13.6071	12.9016	11.1456	6.49415	6.8917	7.025	7.64604	6.45432	9.95068	9.4726	7.55112	8.96778	9.75659	8.99484
TG(53:11)	1.6856	2.09479	2.11656	1.94334	1.81895	7.22857	7.23036	6.7669	8.31424	7.30639	6.75253	1.64991	1.67432	1.88663	1.83051	1.58415	4.55747	4.42783	3.43855	4.22307	4.28394	4.16209
TG(53:12)	0.0372474	0.036327	0.0159649	0.0414432	0.010877	0.12142	0.19082	0.111846	0.186054	0.192363	0.203292	0.0558948	0.00830398	0.0126746	0.0171617	0.0141445	0.0681151	0.108002	0.0599076	0.0763029	0.1037	0.104571
TG(53:2)	636.392	639.818	499.736	615.426	606.052	770.714	671.385	464.403	722.632	690.731	562.14	611.991	535.194	565.797	677.208	568.656	670.338	709.7	511.086	658.095	728.435	617.884
TG(53:3)	761.744	731.707	559.282	716.071	687.077	878.613	720.19	487.735	797.242	745.796	612.806	736.772	630.057	677.698	821.135	672.91	766.543	820.456	581.692	774.281	854.994	697.676
TG(53:4)	245.612	232.245	183.661	239.594	224.127	322.88	271.987	245.285	294.866	276.712	232.344	240.316	207.366	221.96	269.55	218.067	271.699	285.884	203.141	270.276	299.631	249.59
TG(53:5)	157.798	160.97	133.051	155.464	147.111	183.319	165.97	119.513	178.866	169.002	143.941	151.497	136.104	143.899	170.044	140.692	168.442	179.647	128.666	168.549	183.63	157.766
TG(53:6)	194.066	212.299	186.556	195.756	190.106	246.845	231.39	177.604	307.682	238.817	199.625	196.73	177.697	188.98	221.038	186.311	237.344	238.382	222.81	220.642	249.516	216.232
TG(53:7)	157.035	185.334	169.669	163.579	157.091	208.919	201.12	157.007	213.705	207.19	175.971	166.08	151.589	160.702	176.596	155.658	207.342	200.361	153.171	187.372	205.218	187.256
TG(53:8)	41.9166	51.517	49.5039	45.0489	43.1587	57.5122	56.9978	45.6376	60.2619	57.5918	51.3226	42.8377	41.0733	42.3633	46.7202	40.2862	55.7089	53.4946	42.076	52.109	55.8324	52.8832
TG(53:9)	11.483	14.6005	14.4452	12.2767	12.2892	14.6211	14.644	12.0296	15.4076	14.9067	13.0023	11.4808	11.2828	11.8096	13.288	11.3532	14.6512	14.5357	11.2427	13.9571	15.0214	13.7777
TG(54:0)	15.5461	18.1844	16.0227	16.194	15.752	17.4337	16.9107	13.7048	17.866	17.4798	15.4466	13.694	13.347	13.9722	15.2247	13.5933	15.846	15.9318	11.1333	14.8052	16.0706	14.1896
TG(54:1)	147.576	166.519	144.505	147.615	146.039	150.01	137.074	112.101	150.449	148.704	122.307	142.511	135.929	143.675	161.043	143.227	147.431	147.91	107.762	135.25	151.635	131.439
TG(54:10)	21.7779	27.1544	27.1025	22.3333	21.2746	31.1646	30.0603	25.5782	32.3832	32.1247	27.1989	23.5461	21.9681	22.4836	26.7618	21.6723	30.8213	29.8545	23.4958	28.3884	30.9559	28.8777
TG(54:11)	4.11548	5.4697	5.89478	4.68477	4.36836	9.57356	9.46677	8.67347	10.1372	10.2278	8.65126	4.24247	4.36918	4.51169	5.02522	4.25551	7.17341	6.4718	5.5322	6.25544	6.88061	6.47945
TG(54:12)	0.390303	0.479429	0.455952	0.405111	0.404838	1.52958	1.39909	1.35778	1.62581	1.50423	1.30538	0.415926	0.361651	0.354606	0.395583	0.358452	0.887661	0.893413	0.733372	0.806952	0.84565	0.903806
TG(54:13)	0.116296	0.133498	0.138883	0.12108	0.137749	0.607072	0.533388	0.581748	0.649953	0.59625	0.622382	0.0880314	0.0957243	0.0918832	0.103801	0.0934841	0.350605	0.310442	0.274375	0.308838	0.327299	0.352959
TG(54:2)	480.075	517.213	431.757	486.312	465.958	596.761	520.25	393.799	566.834	554.055	466.815	489.621	440.792	465.15	544.912	463.5	537.691	545.222	397.611	507.019	574.632	491.774
TG(54:3)	607.245	599.851	473.024	577.82	561.13	794.674	670.537	457.687	725.323	696.318	561.539	613.037	530.117	560.716	688.445	566.545	682.195	714.517	515.697	669.403	743.158	623.726
TG(54:4)	243.744	231.84	179.782	233.164	218.919	320.085	266.098	178.499	286.548	271.765	224.636	227.293	189.264	209.919	254.396	201.196	258.318	270.948	193.906	257.869	288.616	232.677
TG(54:5)	140.088	138.227	109.501	138.177	132.193	181.416	153.574	106.356	166.901	156.59	130.47	128.732	110.338	119.132	143.337	117.957	153.997	158.556	116.845	150.322	173.15	140.66
TG(54:6)	168.192	171.556	140.839	166.069	158.386	255.42	228.225	167.364	246.915	236.378	197.913	153.367	137.705	146.691	173.632	143.102	215.943	227.451	163.134	209.887	232.982	196.156
TG(54:7)	170.609	186	163.308	170.527	164.296	295.719	279.068	213.953	299.484	290.808	238.081	174.19	156.753	164.677	198.272	163.66	254.985	257.407	190.203	236.976	266.175	237.654
TG(54:8)	64.8049	79.4737	74.674	68.5113	66.6697	93.3178	89.077	90.1155	92.155	93.8841	77.9644	72.1487	65.1984	68.6643	78.9447	68.7792	90.8815	85.8945	68.3586	81.993	91.2736	86.8523
TG(54:9)	32.7811	41.1299	38.8435	35.4772	32.4341	38.6735	37.4678	31.9625	40.8707	40.2138	34.0323	34.8224	33.1847	33.6031	39.1929	33.1058	41.4602	39.5216	31.4623	38.2591	43.9076	39.5788
TG(55:0)	9.27444	10.7087	9.16038	9.38922	9.45847	12.2303	11.9348	9.80883	12.6191	12.1242	11.2261	8.57557	8.58345	8.89359	9.12067	8.50273	10.6082	10.287	7.10761	9.88852	10.4102	9.29407
TG(55:1)	95.6399	115.034	100.256	101.119	97.3182	110.614	105.575	102.926	116.351	110.809	96.1991	96.267	93.7758	97.0124	107.969	97.4638	109.047	106.994	77.7899	97.258	109.306	96.5546
TG(55:10)	78.1955	94.2454	109.685	82.6509	78.2987	123.944	120.506	101.508	130.208	124.027	110.413	78.0973	89.7688	77.4994	82.615	70.9067	119.942	115.204	88.699	111.102	121.533	110.728
TG(55:11)	8.8762	11.3674	11.0328	9.42511	9.40884	23.7312	23.4409	19.3121	24.8656	24.1028	21.6481	8.48346	8.58661	9.21109	10.1459	8.2262	16.8748	16.9367	12.5841	15.6171	15.9273	15.2884
TG(55:12)	0.0858372	0.107453	0.0905172	0.107012	0.0448805	0.292187	0.278709	0.281651	0.281737	0.320309	0.275093	0.0703294	0.116397	0.071604	0.105258	0.0838117	0.132349	0.199279	0.122735	0.191338	0.178213	0.180049
TG(55:2)	347.029	403.142	344.543	354.681	359.001	413.734	384.58	296.429	412.213	396.352	337.372	360.815	330.811	347.886	398.202	350.734	391.186	394.612	285.687	371.446	398.683	356.249
TG(55:3)	516.055	542.94	444.884	514.897	491.636	576.861	515.074	370.437	559.469	533.499	443.22	520.684	462.125	495.31	574.046	485.05	543.724	559.625	404.329	521.798	582.037	498.76
TG(55:4)	164.186	159.423	126.085	157.135	150.717	219.178	181.84	121.397	196.87	184.275	153.808	159.698	137.923	146.656	182.175	144.068	176.063	186.658	130.905	215.238	194.757	156.325
TG(55:5)	115.819	108.579	87.0211	111.466	106.138	143.613	119.34	82.7043	162.579	123.714	103.6	104.494	89.9226	93.9356	115.633	94.4653	119.22	123.637	111.095	116.991	131.445	106.142
TG(55:6)	156.108	150.803	147.478	147.643	143.758	349.609	221.435	156.846	242.875	227.555	189.435	137.684	120.155	128.56	152.777	125.054	198.193	207.484	154.612	194.385	288.374	182.612
TG(55:7)	201.473	208.799	174.044	200.071	189.958	377.64	340.565	251.214	364.301	351.718	295.876	189.469	170.319	180.388	211.103	174.832	296.615	312.504	224.898	288.363	318.46	271.717
TG(55:8)	139.918	157.244	136.033	142.676	139.084	237.364	221.682	171.904	241.594	226.164	196.772	136.722	125.28	131.343	149.119	125.737	208.699	211.545	156.805	198.089	214.863	192.819
TG(55:9)	87.1459	103.835	94.7488	91.6591	90.3801	117.915	113.432	91.7146	120.46	116.789	100.976	85.6877	80.6788	84.6406	90.9758	82.5493	122.401	118.799	90.6953	112.093	124.421	112.237
TG(56:0)	8.05254	9.56381	8.82081	9.07894	8.50498	12.6103	11.963	10.6661	12.9868	12.6069	11.2572	7.60399	7.3729	8.18656	8.20792	7.32769	10.4415	9.86432	10.1706	9.91491	14.136	9.31347
TG(56:1)	84.6348	104.153	106.205	88.1195	85.3178	116.718	111.538	109.678	120.48	120.078	102.672	88.6084	88.6741	89.9268	97.1822	89.3853	109.221	105.633	76.5436	97.7894	104.599	98.4441
TG(56:10)	60.5628	73.2156	70.1155	65.4055	61.7111	118.19	112.112	95.4557	122.649	120.13	99.0086	63.295	58.6855	61.8889	70.4321	60.3674	109.845	102.726	82.1221	97.4493	111.181	103.229
TG(56:11)	35.4787	44.3763	43.4175	36.2261	34.5338	69.9291	67.7515	57.5337	71.4351	72.0049	59.7794	38.2491	35.1176	36.3303	42.0306	35.3761	61.1955	57.9584	46.7226	56.3841	62.1202	59.0026
TG(56:12)	4.48095	5.6463	5.90786	4.86075	4.50212	8.70843	8.28267	7.48433	8.73977	8.97474	7.81989	4.59972	4.36108	4.90363	5.55327	4.53703	8.24663	7.53028	6.55329	7.1602	8.53744	7.92958
TG(56:13)	0.53739	0.798373	0.794443	0.632939	0.569839	1.78363	1.78995	1.61374	1.79944	1.82904	1.64559	0.572413	0.572321	0.668684	0.648748	0.587491	1.39657	1.32196	1.13082	1.22094	1.34891	1.23696
TG(56:2)	211.184	247.811	219.046	221.612	210.961	251.527	235.39	191.672	258.45	247.038	209.757	224.731	215.691	225.791	250.019	224.485	251.094	252.807	182.771	227.965	252.594	227.377
TG(56:3)	321.436	360.603	305.932	335.595	311.861	387.169	352.023	272.787	380.012	366.169	313.553	337.377	303.071	332.674	367.73	318.742	368.28	372.081	267.569	352.508	380.918	338.312
TG(56:4)	135.937	139.426	110.548	133.853	130.535	179.758	156.537	106.488	165.894	158.804	130.289	131.526	113.375	121.069	143.406	118.519	144.667	151.305	108.935	144.053	158.205	134.315
TG(56:5)	86.005	82.2719	64.5727	79.5558	75.8846	104.961	85.9038	58.6731	94.4675	87.9521	72.2437	77.8537	66.0657	68.0161	86.4794	69.3304	84.0811	86.631	63.1359	82.5546	93.1873	76.452
TG(56:6)	105.108	99.6154	78.5937	97.1313	94.911	157.205	131.955	92.6361	143.943	135.353	111.72	91.8929	78.2173	82.2347	102.348	83.643	120.291	124.972	93.4967	118.689	137.225	108.118
TG(56:7)	138.426	137.443	112.002	134.598	126.649	286.727	239.219	175.948	256.589	253.828	206.106	132.386	114.368	118.24	147.752	119.485	206.164	208.281	159.962	196.444	225.171	190.203
TG(56:8)	110.995	116.335	102.125	112.353	106.829	223.151	203.041	152.264	213.54	211.837	172.525	112.516	101.874	106.18	128.946	103.377	174.671	176.216	132.906	163.469	186.898	159.814
TG(56:9)	73.9022	87.1731	76.6375	78.4024	73.6859	125.254	143.963	93.2073	125.885	123.049	100.311	77.9441	70.9775	73.7336	83.3122	71.4686	115.08	111.382	87.3682	107.014	117.542	106.915
TG(57:0)	4.28102	5.70378	4.8455	5.183	4.81819	5.42706	5.46396	4.61874	5.67794	5.65765	4.98841	4.13983	4.36265	4.73306	4.53793	4.3181	5.09982	4.7761	3.56526	4.69478	4.80363	4.8012
TG(57:1)	59.6376	72.0631	66.5057	62.4601	60.5233	107.311	102.259	88.1068	108.486	107.464	95.2608	63.5614	63.1491	66.9259	68.7615	62.4529	92.4574	87.4617	63.7013	83.2402	88.4497	83.0825
TG(57:10)	101.46	112.283	98.3296	103.361	100.25	233.41	216.617	170.664	235.492	218.798	190.228	94.3983	85.5712	94.3132	100.83	87.8831	193.783	196.74	146.268	182.377	200.811	179.9
TG(57:11)	73.9422	90.0547	81.7472	80.7547	76.483	207.93	202.67	163.838	214.236	206.865	180.685	74.9687	70.7082	75.4918	79.0221	70.3931	170.891	169.5	126.361	156.909	168.51	154.431
TG(57:12)	1.47853	1.79328	1.72807	1.40878	1.48922	3.30469	3.23155	2.51274	3.50219	3.37027	3.06262	1.46642	1.37877	1.50887	1.74237	1.46242	3.00863	3.00689	2.30605	2.85649	3.07506	2.78896
TG(57:13)	0.15106	0.17086	0.197818	0.132228	0.127383	0.334953	0.319194	0.262645	0.38305	0.318382	0.28061	0.114792	0.171452	0.177264	0.16932	0.128484	0.356862	0.304816	0.253414	0.287279	0.362325	0.302629
TG(57:2)	149.626	181.599	164.386	160.268	150.56	204.929	194.515	165.79	212.735	209.324	176.185	166.427	163.107	165.909	183.801	162.787	202.83	198.069	143.315	183.436	199.593	187.38
TG(57:3)	147.622	172.261	148.83	154.792	149.524	163.494	150.679	120.786	165.999	157.469	134.074	148.811	138.998	149.507	165.618	142.994	159.14	161.663	117.297	150.462	163.441	146.191
TG(57:4)	64.6881	70.0615	58.1819	66.977	60.9229	91.5262	83.6719	62.0478	88.8082	84.1161	72.4851	68.9172	60.4841	65.9708	75.088	62.9701	76.9094	78.7912	68.6978	72.7712	82.1698	70.0533
TG(57:5)	51.1803	52.6794	41.607	51.1951	48.4542	57.5445	50.1841	35.6571	54.8293	62.2423	43.2624	48.1205	42.3725	43.788	52.4964	43.1943	49.0763	51.0567	45.6166	47.6	53.3263	44.9023
TG(57:6)	53.0306	51.5645	39.8895	48.6806	47.7262	65.2382	55.3331	37.9525	60.33	56.0712	46.7682	44.9513	38.7427	40.2505	48.7344	40.8405	52.2474	55.1931	39.4137	51.6031	57.8597	46.5353
TG(57:7)	59.5261	56.889	44.1766	57.7649	56.1524	102.556	88.0864	60.9218	94.8044	88.7374	74.5342	49.0009	43.1359	45.6804	54.0273	45.4337	74.6543	78.9138	56.7832	74.0572	83.8427	66.5244
TG(57:8)	55.7549	56.9734	46.166	56.6142	55.2109	98.4981	86.5074	61.7701	95.0918	87.4499	75.6827	46.23	41.4537	44.9802	50.9291	41.8298	77.5985	81.3449	58.3848	75.383	83.7699	70.458
TG(57:9)	67.8453	69.8293	58.5543	66.5549	65.7622	116.979	108.832	79.6614	117.602	110.272	92.6594	56.7	51.2493	54.9718	63.36	53.8123	99.7399	107.754	76.7355	97.7802	110.309	93.4131
TG(58:0)	2.29756	3.26908	2.78863	2.93613	2.50787	3.20901	2.7019	2.47317	2.78299	2.69323	2.64193	2.26751	2.34764	2.58244	2.53722	2.41882	2.90367	2.7824	2.06002	2.5129	2.74089	2.56922
TG(58:1)	48.4627	64.7645	55.8201	54.3103	51.6791	85.7399	84.3375	76.207	93.6893	91.9533	82.5471	53.301	54.06	64.5864	58.7334	52.56	84.7051	72.6792	53.1295	65.0239	65.823	69.4356
TG(58:10)	73.8888	78.4369	69.6469	73.3069	70.4981	159.292	143.444	112.603	151.936	149.396	123.518	67.9455	63.2094	65.2522	77.371	64.0962	117.807	119.639	91.5776	109.961	127.841	109.644
TG(58:11)	105.682	122.182	112.833	109.485	103.67	287.866	266.347	214.375	278.953	280.992	231.495	108.749	97.2624	102.097	114.144	99.8507	215.021	208.049	162.986	192.842	215.719	194.478
TG(58:12)	61.3315	75.3453	72.8979	67.2325	62.1256	135.321	129.754	108.151	139.446	134.987	118.74	61.514	58.0572	61.5588	66.0715	57.4454	109.19	106.048	84.1349	103.661	110.769	100.253
TG(58:13)	13.644	17.015	16.8801	14.6204	13.7849	26.0021	24.8712	20.732	26.6709	26.5243	23.0349	13.7539	12.5023	13.6577	14.9659	12.9254	24.6905	24.0911	18.8384	23.1105	25.7477	23.1981
TG(58:14)	2.87726	3.63694	3.74357	3.24423	2.94175	7.09116	6.86891	6.16049	7.25104	7.40181	6.34626	3.06067	2.86628	3.26615	3.16622	2.89907	6.88295	6.46982	5.19438	6.07919	7.01306	6.44661
TG(58:2)	121.582	149.31	134.813	129.265	121.85	181.303	170.573	146.678	184.162	183.795	157.25	137.86	136.445	143.233	151.295	135.081	181.972	171.931	126.905	161.813	174.163	165.778
TG(58:3)	71.8399	85.1695	76.0831	78.5908	72.9899	100.43	94.7694	78.1888	104.18	100.843	84.6471	76.5623	73.6915	77.8257	87.0107	76.1897	94.4361	93.48	67.5992	87.0332	95.2303	87.4657
TG(58:4)	41.9411	48.4275	41.3957	44.266	42.2896	56.5377	52.157	40.6803	55.2739	53.3791	45.1688	42.7413	40.1584	43.8386	47.8867	41.566	49.5303	50.3331	35.9195	46.3499	49.4284	44.0957
TG(58:5)	30.1578	33.4503	27.207	30.3689	28.8236	37.8086	32.8519	25.7741	35.7656	34.8621	29.8545	28.7273	25.8241	27.0589	31.0007	27.1584	32.837	32.3695	24.6012	30.6521	34.2557	30.2785
TG(58:6)	23.7804	22.9061	19.079	22.3712	21.6139	31.5344	28.3224	19.1731	29.6529	29.1279	23.659	20.4956	18.8597	19.2967	22.464	19.6887	26.3149	26.9386	19.874	25.2492	29.3417	23.922
TG(58:7)	23.5451	21.2762	17.3315	20.729	20.0945	36.5405	30.1031	21.0909	32.4341	31.7173	25.6661	19.3871	16.4426	17.0881	21.1011	17.2783	25.9655	26.9827	19.6043	25.3428	29.4559	23.4617
TG(58:8)	22.3053	21.551	17.4703	21.4208	20.2563	48.9686	41.023	29.1594	43.8138	41.494	34.2131	20.4822	17.4995	18.1313	22.3081	19.0059	31.4739	31.1845	24.4497	30.3978	34.6244	28.5104
TG(58:9)	39.5715	41.6011	43.4814	39.3561	37.4051	76.45	68.1042	50.2173	73.3579	70.3297	58.3675	36.117	32.6991	33.2448	40.7823	33.1839	53.5138	56.1482	43.1283	53.9774	61.2458	50.5605
TG(59:0)	2.03245	2.97128	2.63297	2.6514	2.51609	2.29292	2.35911	2.12213	2.37294	2.39802	2.2132	2.1985	2.04339	2.4426	2.39317	2.21133	3.04331	2.70548	2.28272	2.66296	2.73115	2.61355
TG(59:1)	21.0609	29.9925	25.7979	25.3389	23.8734	30.8572	31.7172	29.543	45.6987	32.8719	30.7199	25.1299	24.741	27.8815	27.5334	24.8502	31.1207	29.5214	22.0309	27.9808	30.2988	33.2679
TG(59:10)	16.5732	16.5495	12.758	16.0246	15.9694	29.1131	25.8676	19.5265	28.1384	26.2381	22.1953	12.0194	10.9974	11.3755	13.0639	10.9758	24.3342	25.1068	18.1958	23.038	26.0849	21.9977
TG(59:11)	19.5219	21.5068	17.3025	19.9648	19.8898	51.1985	47.8677	35.6996	51.6307	48.7277	40.986	15.5853	14.2812	15.8571	17.6848	14.3046	38.9315	41.0003	30.8809	38.2579	41.1177	36.5236
TG(59:12)	0.842008	1.003	0.788463	0.885095	0.777717	2.29316	2.19812	1.7463	2.39038	2.32246	1.96807	0.818235	0.680713	0.79339	0.926036	0.799359	1.88976	1.72817	1.38159	1.70183	1.755	1.48939
TG(59:13)	0.546181	0.667992	0.65677	0.68087	0.526876	1.17722	1.1684	1.02601	1.22871	1.21435	1.09556	0.56427	0.583137	0.566843	0.668903	0.509972	0.985302	1.04478	0.771963	0.964039	1.08586	0.912117
TG(59:14)	0.536637	0.668073	0.563928	0.559931	0.507321	1.09426	1.26992	0.949205	1.31327	1.21907	1.04635	0.505665	0.558853	0.545629	0.617394	0.499711	1.20414	1.02078	0.918861	1.06299	1.23475	1.00357
TG(59:2)	69.1609	88.4188	78.4675	75.2656	71.7927	108.622	107.15	92.8679	114.38	113.203	100.6	78.3663	77.6375	91.8162	85.3386	77.5363	109.793	107.329	77.7411	99.62	104.642	101.541
TG(59:3)	44.1983	53.3709	48.6405	47.4493	45.279	59.2386	56.9713	47.0368	61.8121	59.6812	52.4454	46.7885	45.2523	46.9939	50.3965	44.43	58.19	56.6802	41.24	54.8728	56.3177	54.1533
TG(59:4)	19.948	23.2918	20.0631	20.6234	19.9488	26.18	25.192	20.1877	27.4313	26.4031	22.2865	20.1706	19.9072	20.3303	22.6292	19.4854	25.2013	24.6229	18.1027	22.537	25.4538	22.4877
TG(59:5)	19.0558	21.319	18.9667	19.4753	18.3213	30.1976	27.84	22.2369	30.7795	29.5615	24.6081	19.6612	17.872	19.2032	21.0911	18.8694	26.4136	27.0256	19.6659	24.7077	27.4205	23.5633
TG(59:6)	14.4984	15.1204	12.7264	14.5062	13.8318	25.6669	21.7704	17.0281	23.9833	23.2661	19.5199	14.0464	12.9182	13.1533	15.6591	12.6275	20.9362	21.7476	15.7883	20.088	22.3395	19.363
TG(59:7)	7.02944	6.95791	5.39016	7.07646	6.6024	11.2324	9.45389	6.26531	9.93022	9.31652	8.03774	6.01529	5.2148	5.72795	6.57191	5.34735	7.78656	8.48252	6.44811	8.10318	8.82681	7.31113
TG(59:8)	8.35176	6.99426	5.47372	6.93845	6.80112	11.5744	10.3424	6.98206	11.2781	10.0949	8.5684	6.07048	5.07135	5.37404	6.21213	5.33975	8.38815	9.44685	6.37004	8.93717	9.22968	7.34288
TG(59:9)	10.2475	9.58552	7.55578	9.66411	9.85735	14.0067	13.4419	8.69931	14.0743	12.4064	10.9333	7.62341	6.67766	6.67355	7.78904	6.51459	12.1863	12.8821	8.84072	11.9931	13.6701	10.5909
TG(60:0)	0.996531	1.56894	1.1848	1.3835	1.20588	1.4922	1.41691	1.3544	1.6363	1.58547	1.42873	1.1063	1.02383	1.16407	1.21815	1.16901	1.96243	1.7627	1.32686	1.55469	1.62821	1.62278
TG(60:1)	14.1635	21.2191	18.4712	17.3631	15.6993	19.7006	23.0144	20.462	21.8593	23.8795	20.6716	15.5141	16.1119	19.4747	19.2274	17.5263	22.0943	21.3612	15.574	20.217	21.0432	20.5963
TG(60:10)	4.45587	4.28614	3.46851	3.94614	4.02272	9.11131	7.98817	5.61041	8.03293	7.86854	6.66946	3.91708	3.12407	3.30994	3.99041	3.41384	6.21834	6.1912	4.30077	5.62383	6.65502	5.31771
TG(60:11)	8.46105	10.606	7.50514	8.23821	7.95884	19.3872	17.5226	12.7331	17.9785	17.6995	14.8759	7.39873	6.64578	7.00097	7.82556	6.59641	11.7131	12.7821	9.27098	11.629	13.3412	11.211
TG(60:12)	17.4909	20.4885	17.2409	18.022	17.0054	39.2275	35.599	27.9495	37.772	36.8891	31.4142	16.3818	14.2135	14.8992	16.9869	14.689	27.5387	26.6121	20.7787	25.2458	28.0473	24.5531
TG(60:13)	32.3865	38.2016	34.5465	33.0322	32.397	57.3433	54.6335	45.0817	57.729	57.7561	49.1011	29.8314	27.4417	28.656	30.5588	27.7936	46.3206	45.4567	33.9185	42.6617	46.7806	42.3389
TG(60:14)	46.9282	56.2692	53.7659	48.4907	45.9816	96.6558	90.9626	76.9598	98.3516	94.629	84.2147	43.8917	42.1531	42.8431	45.9129	39.1444	76.785	74.601	57.2753	70.4605	77.0124	70.0019
TG(60:15)	44.3157	55.0266	57.2458	46.8862	44.3837	133.685	126.764	108.798	134.947	134.002	119.427	47.4573	40.8332	43.4413	47.5076	40.6811	102.113	98.9176	78.4838	94.4725	100.12	93.514
TG(60:16)	0.194654	0.318116	0.353169	0.219069	0.175776	0.797525	0.831739	0.782934	0.830695	0.754152	0.792578	0.253909	0.150674	0.225275	0.189886	0.21433	0.655218	0.608151	0.483072	0.563	0.591402	0.493458
TG(60:2)	43.6049	59.9922	53.0404	51.7313	48.5042	61.5601	61.6566	54.9596	66.6367	66.5934	57.9838	52.8759	52.0132	57.84	57.7978	53.0399	67.24	65.009	47.6054	60.1936	63.8656	63.0588
TG(60:3)	19.5118	23.1243	21.4835	21.1548	19.4724	33.5536	31.0731	26.8924	34.4262	33.0981	29.6286	22.0095	21.162	22.1018	23.6445	20.2454	29.9745	29.3089	20.8709	27.087	29.3389	27.6718
TG(60:4)	13.3875	14.9044	13.816	13.6548	12.6754	18.2282	17.2689	14.5028	18.3794	17.7601	15.3031	13.9358	13.6136	13.191	14.9456	13.2717	17.2687	16.4672	11.8175	15.7306	16.7788	16.1971
TG(60:5)	13.9751	15.4	13.7602	14.1348	13.2101	22.0618	19.9325	16.728	21.888	21.5939	17.626	13.8924	13.3687	13.4115	15.199	13.4548	19.039	19.1567	14.0892	17.3077	19.9235	17.8341
TG(60:6)	10.9735	12.2865	10.5913	11.3572	10.6639	24.9707	22.1532	17.7679	23.9635	23.6764	19.2907	11.1115	10.1086	10.7348	12.2674	10.7474	20.1174	20.4717	15.2508	18.4909	19.9151	18.5097
TG(60:7)	4.01222	4.33694	3.42837	4.44467	3.97187	7.55875	6.48409	5.09014	7.22198	7.12755	5.80701	3.79423	3.39484	3.58155	4.08023	3.39378	5.95932	6.05599	4.6401	5.57356	6.35596	5.44114
TG(60:8)	2.08738	1.97913	1.71546	2.04647	1.88337	3.26928	2.82787	2.01754	3.22331	3.12916	2.39809	1.75773	1.6637	1.67668	1.99034	1.58416	2.40351	2.48722	1.96656	2.23472	2.7772	2.07947
TG(60:9)	2.63756	2.38243	1.90355	2.51515	2.16883	4.2372	3.70056	2.72441	4.57707	4.08973	3.28773	2.13329	1.85993	1.94415	2.38046	1.94486	3.09638	3.20173	2.371	3.14194	3.1322	2.71341
TG(61:0)	0.895649	1.33355	1.10039	1.20041	1.08791	1.25995	1.40219	1.24575	1.53557	1.37433	1.32449	0.976529	0.769885	1.07175	1.02946	0.998247	1.87393	1.688	0.999658	1.71472	1.72607	1.67633
TG(61:1)	10.4939	16.2315	13.5311	13.9645	13.1172	14.5258	14.9861	13.7258	16.0522	16.2267	14.9607	13.4306	12.7488	14.9729	14.3966	13.3665	18.4224	16.9826	13.8802	16.1215	16.9536	16.7881
TG(61:10)	0.498219	0.352309	0.383749	0.425087	0.476452	1.42091	1.07473	0.820385	1.2207	1.1763	1.05564	0.462276	0.286033	0.347574	0.328847	0.268417	0.926379	0.887473	0.601153	0.930473	0.993977	0.777688
TG(61:11)	0.140022	0.119604	0.112625	0.127764	0.199788	0.409897	0.494983	0.265972	0.625551	0.377048	0.413031	0.0391216	0.080944	0.0328411	0.101911	0.0717717	0.170682	0.327863	0.227303	0.326019	0.392585	0.350175
TG(61:2)	28.2422	42.3032	36.0631	35.1124	32.6733	38.9653	39.767	35.7663	43.0027	43.0002	37.5513	37.1365	36.1947	40.6777	41.1449	37.5163	46.3173	44.0309	32.0221	41.488	42.4539	42.7997
TG(61:3)	13.5688	17.6998	15.5384	15.3949	14.0847	20.5333	20.6632	17.7135	21.5039	21.3675	18.9641	15.7754	15.2513	16.3272	16.8638	14.9945	20.5712	21.8345	14.5956	19.0696	19.3217	19.6755
TG(61:4)	8.11118	9.54825	8.6271	8.1962	7.87623	9.20179	8.916	7.64119	9.74081	10.1601	8.66728	8.30903	8.58612	8.7122	9.00767	7.99934	9.98758	9.87119	7.19312	9.03572	9.91206	9.36878
TG(61:5)	8.71857	10.335	9.4045	9.06857	8.53504	11.7528	10.7948	9.38805	11.8606	11.5155	9.98708	8.63846	8.89964	8.47295	9.43912	8.20604	11.8225	11.3854	8.18306	10.5934	11.4932	10.9545
TG(61:6)	7.50498	8.4804	7.56769	7.80677	7.5663	14.6727	13.6909	10.9444	15.3291	14.5221	12.4053	7.1737	6.86207	6.87953	8.13228	6.99115	12.8113	13.2039	9.61943	12.2704	13.7759	11.8002
TG(61:7)	1.19902	1.39955	1.15512	1.10815	1.34355	3.17786	2.44968	1.98295	2.54681	2.41399	2.29304	1.1743	1.01322	1.15567	1.36604	1.00349	2.0965	2.10876	1.45054	1.78746	2.14687	1.98149
TG(61:8)	0.700443	0.790321	0.578734	0.730039	0.72214	1.29304	1.02001	0.856983	1.30503	1.00403	0.963264	0.678714	0.558506	0.587673	0.757054	0.503277	0.947447	1.08888	0.714604	0.86789	1.20083	0.996803
TG(61:9)	0.697736	0.620451	0.303757	0.379448	0.614496	1.06846	0.97298	0.700215	1.06424	1.24488	0.707246	0.655866	0.459244	0.469608	0.511031	0.282408	0.812669	0.9558	0.688252	0.783297	1.06144	0.80256
TG(62:0)	0.349688	0.62921	0.467039	0.501834	0.486193	0.474176	0.496293	0.487048	0.525998	0.538633	0.485525	0.449572	0.379592	0.472905	0.4355	0.506939	0.742884	0.628708	0.454369	0.687853	0.674279	0.614232
TG(62:1)	6.65784	10.2341	8.57552	8.70521	8.07627	10.2664	10.8094	10.2663	11.7896	12.2419	10.6087	8.35614	7.60326	9.79171	9.18762	8.5032	14.3705	12.8379	9.51517	12.0558	13.0816	13.2528
TG(62:10)	0.863247	0.71889	0.631966	0.688119	0.734683	2.42558	2.29336	1.37041	2.473	1.9438	1.75173	0.524316	0.518093	0.60934	0.724668	0.452037	1.5407	1.52535	1.20341	1.68469	1.51755	1.31034
TG(62:11)	0.114385	0.0430457		0.181317	0.0540363	0.120422	0.213295	0.135957	0.236167	0.108415	0.112641	0.0407479			0.0303577	0.031221	0.0853642	0.0820007	0.0592688	0.0507781	0.0604852	0.0846299
TG(62:12)	0.193223		0.0790701	0.152934	0.178392	0.407903	0.311585	0.264741	0.29701	0.253464	0.219541	0.12353	0.131842	0.0504804	0.162524	0.0345291	0.199469	0.250809	0.102909	0.189801	0.206396	0.153959
TG(62:13)	0.246585	0.268713	0.184012	0.341053	0.337523	0.717614	0.675624	0.379113	0.606735	0.567757	0.475667	0.252391	0.347258	0.275154	0.219032	0.273062	0.386445	0.484396	0.346486	0.338032	0.435386	0.30971
TG(62:14)	0.491804	0.410634	0.421702	0.466951	0.410322	1.12669	1.13669	0.941535	1.2294	1.06046	0.98806	0.410351	0.367858	0.339216	0.416797	0.32865	0.773448	0.74688	0.560138	0.70393	0.829981	0.539913
TG(62:15)	0.233625	0.317374	0.209683	0.234196	0.257071	1.11054	1.2683	1.00041	1.2727	1.23577	1.20091	0.19536	0.193539	0.16384	0.168352	0.189013	0.667653	0.646799	0.524824	0.684929	0.687718	0.618544
TG(62:2)	22.056	33.6094	28.6199	28.3179	26.3668	27.301	28.3309	25.2513	30.2794	30.3202	26.8305	29.7917	28.0107	32.7424	32.4544	29.4451	37.9199	34.65	25.4019	33.3034	34.6787	33.6284
TG(62:3)	9.73132	13.6972	11.7946	11.7748	11.0592	12.976	13.3914	11.5938	13.9675	13.9508	12.3672	12.1716	11.7396	13.0094	12.8395	11.2987	15.3166	14.7075	11.1455	14.0981	14.4628	14.4575
TG(62:4)	4.79126	6.08266	5.61173	5.29805	5.01353	5.80596	5.71789	4.72189	6.04938	6.02775	5.41391	5.35235	5.54746	5.50156	5.84511	5.03871	6.22804	6.20745	4.34019	5.82693	6.32035	5.86878
TG(62:5)	5.32067	6.25143	5.53953	5.22705	5.03726	6.80452	6.55426	5.84346	6.96758	7.49926	6.29151	5.64921	5.44827	5.59279	5.9482	5.17313	7.11533	6.8179	5.09762	6.28181	7.44561	6.69115
TG(62:6)	3.66348	4.32586	3.7642	3.58608	3.33772	7.45262	6.69335	5.98533	7.61455	7.32014	6.19209	3.76912	3.66444	3.39515	4.02633	3.66824	6.17613	6.11799	4.60538	5.74592	6.33379	5.56779
TG(62:7)	1.42282	1.77815	1.49204	1.50224	1.40963	3.30498	3.16572	2.62628	3.62939	3.33315	2.79532	1.44069	1.27036	1.31918	1.6308	1.29584	2.76122	2.479	2.13413	2.46279	2.4209	2.41995
TG(62:8)	1.17668	1.26034	1.08155	1.18335	1.32177	2.3794	2.09204	1.67493	2.15106	2.20547	1.8976	1.06895	1.09871	1.00624	1.02787	1.03703	1.99148	1.86385	1.38251	1.86059	2.05039	1.65681
TG(62:9)	1.24514	1.08624	0.952692	1.0009	1.00311	2.41077	2.01715	1.55562	2.44102	2.22786	1.85762	1.03766	0.839498	0.845251	1.1298	0.964532	2.04938	1.94608	1.47852	1.88753	2.21506	1.75666
TG(63:0)	0.0903428	0.280136	0.172415	0.188309	0.173449	0.203755	0.210267	0.253305	0.279158	0.23343	0.223187	0.13039	0.153616	0.195994	0.182368	0.163375	0.337462	0.348448	0.247486	0.326525	0.32827	0.336039
TG(63:1)	3.73243	6.53993	5.42968	5.23457	4.91531	5.25608	5.59441	5.89077	5.96929	5.92146	5.51271	5.06276	4.32047	5.74757	5.63275	5.2587	8.22463	7.30651	5.32539	6.91284	7.40198	7.23415
TG(63:10)		0.0698621	0.0315255	0.0297534	0.0837666	0.359841	0.421455	0.246766	0.362583	0.407509	0.327071		0.0298159	0.061137	0.0458296		0.232258	0.345845	0.280449	0.229754	0.3157	0.183871
TG(63:2)	13.8787	21.8935	18.1387	18.3824	17.1492	16.9409	17.4333	18.1166	18.9144	18.6659	16.9018	19.8352	17.559	21.5584	20.9326	19.6002	25.1913	22.2462	16.6177	21.1676	23.0066	22.5893
TG(63:3)	7.16921	11.9132	9.27041	9.14443	8.25272	9.72726	10.2771	8.78858	10.7684	10.4786	9.62869	9.72501	8.82662	10.7376	10.231	8.94324	12.9769	11.7181	8.85754	12.2368	11.7567	12.0457
TG(63:4)	4.29916	5.92553	5.23999	5.13411	4.83959	4.42031	4.3296	3.98886	4.68847	4.65669	4.03351	4.99314	4.88328	5.16851	5.28018	4.91205	5.8708	5.52435	3.99688	5.25275	5.63173	5.38943
TG(63:5)	4.91487	6.35661	5.50589	5.2828	4.8529	5.65414	5.56512	4.82065	5.86547	6.02969	5.29268	5.55878	5.51234	5.43987	5.86596	5.27069	6.65393	6.31265	4.827	6.05371	6.56104	6.15798
TG(63:6)	3.49147	3.86767	3.56882	3.35835	3.12237	4.45803	4.1797	3.79203	4.50873	4.51251	3.93478	3.63958	3.40641	3.44623	3.66899	3.14127	5.08104	4.79266	3.59851	4.44332	5.25709	4.59852
TG(63:7)	0.467891	0.473342	0.446777	0.453516	0.350368	0.917114	0.700172	0.618642	0.907079	0.89283	0.771387	0.395043	0.45922	0.407536	0.46772	0.384247	0.705035	0.823212	0.512569	0.574858	0.651505	0.671804
TG(63:8)	0.206503	0.237789	0.10695	0.215987	0.160083	0.454518	0.547906	0.336376	0.487258	0.501917	0.396145	0.137406	0.219929	0.119112	0.242198	0.191842	0.331566	0.399808	0.224875	0.282977	0.383742	0.366291
TG(63:9)	0.0865861	0.1727	0.111494	0.177402	0.180358	0.56871	0.476307	0.414714	0.583683	0.373609	0.497958	0.14004	0.172172	0.176802	0.161536	0.111748	0.349901	0.365844	0.26717	0.353683	0.43858	0.392893
TG(64:0)	0.0932496	0.15858	0.115535	0.137975	0.123203	0.120495	0.120075	0.125383	0.160911	0.128949	0.113222	0.114582	0.0797789	0.153322	0.0831788	0.126773	0.136565	0.18643	0.0995988	0.164321	0.173625	0.154718
TG(64:1)	1.18454	2.1265	1.73615	1.77586	1.57632	1.91787	2.18949	1.98683	2.27744	2.2379	2.00923	1.71788	1.45646	1.92094	1.71207	1.67864	3.12499	2.7463	2.07446	2.6562	2.91254	2.72482
TG(64:10)	0.0382639	0.128484	0.0496972	0.0820584	0.0467305	0.409354	0.373885	0.255827	0.321325	0.317334	0.198791	0.0234057		0.0962484	0.0682989	0.074126	0.264344	0.207197	0.20866	0.295974	0.336063	0.195593
TG(64:2)	6.21055	10.23	8.37272	8.54971	7.97371	7.30781	7.86966	6.97499	8.29914	8.25989	7.62875	8.77327	7.44114	9.84952	9.39786	8.8518	12.6018	11.0333	8.0388	10.5601	10.991	10.8664
TG(64:3)	4.34868	6.94225	5.64979	5.85469	5.40425	5.12185	5.46416	4.72232	5.74436	5.53774	5.39613	5.57537	5.02506	6.1352	5.79491	5.26311	8.0387	7.15426	5.31424	7.03843	7.33656	7.3
TG(64:4)	2.79411	4.38399	3.61548	3.56709	3.18163	3.03022	3.0789	2.74736	3.24639	3.24442	2.92879	3.47521	3.40724	3.93378	3.7962	3.54056	4.14303	3.94777	2.94698	3.71484	3.95039	3.71479
TG(64:5)	4.55361	6.11431	5.50052	5.23509	4.91438	5.37069	5.26003	4.89233	5.50795	5.7663	5.22278	5.23779	5.30764	5.47292	5.44622	5.02605	6.89346	6.4515	4.68838	6.17943	6.83019	6.27756
TG(64:6)	3.66111	4.17542	4.03544	3.59471	3.41109	4.57417	4.20589	3.77667	4.53648	4.61233	4.1022	3.80308	3.90671	3.83781	4.09039	3.58189	5.52425	5.23519	4.00248	4.976	5.41067	4.92549
TG(64:7)	0.623622	0.78143	0.774036	0.619878	0.594424	1.16985	1.13316	0.883205	1.11416	1.12709	0.936088	0.640079	0.583037	0.606127	0.650993	0.531089	0.957215	0.911656	0.750472	0.898628	0.99924	0.945847
TG(64:8)	0.280782	0.29311	0.286137	0.258422	0.260518	0.44866	0.479251	0.426125	0.554512	0.630204	0.440667	0.262704	0.247267	0.23807	0.279218	0.265615	0.426501	0.417647	0.342685	0.333153	0.413311	0.370826
TG(64:9)	0.189683	0.198938	0.23976	0.198124	0.254414	0.556902	0.444874	0.383788	0.521901	0.512116	0.392279	0.146652	0.161443	0.119795	0.126232	0.12358	0.286579	0.394624	0.301366	0.342158	0.392185	0.350748
TG(65:0)	0.0248439	0.0628433	0.0428548	0.0736274	0.0659846	0.0487874	0.0292316	0.0558318	0.0479503	0.0841789	0.0543483	0.031713	0.0344181	0.0516398	0.036313	0.0287888	0.0790906	0.0751162	0.0631274	0.0672606	0.0779336	0.0868624
TG(65:1)	0.641978	1.32695	0.957704	1.0164	0.872155	1.13992	1.30414	1.16	1.29173	1.24681	1.16122	0.984338	0.827182	1.06019	1.01265	1.03889	1.71596	1.59491	1.22525	1.45794	1.55753	1.53281
TG(65:2)	2.26668	4.00964	3.24107	3.33477	2.95876	2.9122	3.18963	2.90659	3.31221	3.27662	2.99724	3.41109	2.9084	3.90449	3.60883	3.48439	4.83123	4.25941	3.14595	3.92621	4.19712	4.23531
TG(65:3)	1.28993	1.96695	1.71092	1.81507	1.5682	2.27551	2.44366	2.17458	2.70518	2.61449	2.42001	1.91217	1.61746	1.96826	2.03882	1.76581	3.16202	2.91512	2.14323	2.7796	2.97463	2.90532
TG(65:4)	1.60196	2.48785	2.18387	2.06793	1.99268	1.73011	1.8078	1.65501	1.86661	1.88487	1.73383	2.02843	1.9006	2.27304	2.2121	2.07351	2.60746	2.22153	1.83693	2.24471	2.46321	2.3078
TG(65:5)	2.92358	4.49114	3.65395	3.61043	3.26314	2.81576	2.95601	2.62142	3.08092	3.22074	2.85116	3.4748	3.46307	3.86343	3.74311	3.56385	4.16453	4.02991	3.09365	3.80546	4.18523	3.86108
TG(65:6)	3.38883	4.55266	3.94821	3.92996	3.60024	3.98007	3.84498	3.41942	4.00713	4.0834	3.7109	3.94639	3.87267	3.77128	3.97083	3.50036	5.57602	5.10309	4.0359	5.07972	5.63821	5.20868
TG(65:7)	1.08038	1.23238	1.16714	1.07635	0.943146	1.03224	1.01273	0.86715	0.981816	1.04862	0.956389	1.12053	1.22798	1.00194	1.08448	0.938871	1.59893	1.45955	1.16855	1.45002	1.73231	1.37607
TG(65:8)	0.223325	0.285405	0.227745	0.210609	0.206891	0.216548	0.255101	0.196417	0.21924	0.222761	0.216152	0.189962	0.209722	0.174689	0.179201	0.156075	0.269582	0.28808	0.234742	0.338216	0.351365	0.265215
TG(65:9)	0.116342	0.115508	0.0723608	0.0227396	0.0496279	0.134974	0.133244	0.111378	0.131443	0.097252	0.133584	0.0190518	0.0756173	0.0143568	0.0819648	0.0513829	0.12738	0.181916	0.117088	0.180346	0.164031	0.0817986
TG(66:0)	0.0314221	0.0485966	0.0331901	0.0377901	0.0313151	0.0327464	0.0607994	0.05186	0.0571182	0.0581675	0.0644198	0.0410328	0.0321812	0.038487	0.0215879	0.0359562	0.0532188	0.0647311	0.0499814	0.044171	0.0683274	0.0621264
TG(66:1)	0.305488	0.575636	0.438022	0.483419	0.422327	0.55395	0.588389	0.593623	0.648003	0.632855	0.586444	0.433041	0.364874	0.523922	0.486555	0.480858	0.775647	0.722253	0.492831	0.697915	0.613942	0.719475
TG(66:10)	0.115721	0.100412	0.0982231	0.12139	0.103167	0.350188	0.232917	0.2073	0.334962	0.303477	0.277845	0.092758	0.0729825	0.0895359	0.0702895	0.068333	0.208353	0.165611	0.163281	0.163305	0.278531	0.162101
TG(66:2)	0.705517	1.31477	1.04036	1.09401	1.02826	1.22453	1.38527	1.23778	1.50904	1.39419	1.33255	1.11896	0.894596	1.23937	1.12667	1.16195	2.03347	1.83293	1.33956	1.71985	1.69599	1.84586
TG(66:3)	0.555479	1.04146	0.83834	0.813022	0.738469	0.953181	1.06093	0.916443	1.06857	1.04603	0.973451	0.859707	0.642873	0.933903	0.945682	0.798948	1.53746	1.30382	0.965318	1.32686	1.35054	1.37884
TG(66:4)	0.657641	0.964288	0.840261	0.889372	0.78254	0.650558	0.658658	0.646025	0.704053	0.759591	0.656276	0.822359	0.704192	0.884606	0.844748	0.832109	1.0834	0.848355	0.693646	0.898082	0.94655	0.923985
TG(66:5)	1.13568	1.84456	1.48612	1.54986	1.43141	1.17264	1.30748	1.15607	1.30772	1.3823	1.16771	1.48287	1.37077	1.69041	1.58302	1.46807	1.92317	1.65114	1.25564	1.70169	1.78817	1.67434
TG(66:6)	1.45412	2.1075	1.86406	1.70745	1.6337	1.53905	1.77497	1.51995	1.78159	1.82656	1.64832	1.64684	1.6012	1.85243	1.7523	1.66505	2.38031	2.35685	1.77164	2.24224	2.43413	2.29654
TG(66:7)	0.263308	0.319281	0.311733	0.30104	0.252349	0.425701	0.470413	0.308359	0.402992	0.434956	0.373019	0.271934	0.306234	0.303348	0.288522	0.269039	0.459831	0.371847	0.25889	0.300697	0.382578	0.387981
TG(66:8)	0.291644	0.295027	0.297263	0.221658	0.25661	0.262083	0.308086	0.231144	0.220431	0.272626	0.245019	0.218034	0.214792	0.206804	0.251492	0.243796	0.21643	0.295516	0.252766	0.228714	0.316112	0.285377
TG(66:9)	0.253547	0.236281	0.261949	0.20034	0.197867	0.347063	0.298521	0.303627	0.290922	0.373787	0.266031	0.190679	0.205992	0.220036	0.20575	0.144075	0.309688	0.224009	0.183077	0.274596	0.275768	0.190291
TG(67:1)	0.141576	0.335605	0.297717	0.289361	0.269104	0.347716	0.346481	0.382065	0.4272	0.377136	0.398742	0.280317	0.266161	0.33997	0.323536	0.319371	0.521407	0.407262	0.325579	0.46513	0.411693	0.46432
TG(67:10)	0.371598	0.411859	0.299146	0.303071	0.361838	0.602273	0.481726	0.51417	0.559496	0.547955	0.450675	0.301681	0.342678	0.313046	0.273032	0.29372	0.697399	0.692078	0.531135	0.707058	0.830226	0.697199
TG(67:2)	0.367868	0.657683	0.560307	0.562978	0.543567	0.618601	0.66956	0.676342	0.760234	0.698211	0.634825	0.528377	0.477223	0.616086	0.538805	0.588985	0.901251	0.817585	0.597356	0.761799	0.80803	0.834957
TG(67:3)	0.125705	0.28041	0.201701	0.211814	0.174427	0.357311	0.377521	0.361313	0.417737	0.411713	0.341601	0.226011	0.155156	0.213903	0.242218	0.219559	0.448962	0.389958	0.325825	0.388376	0.404885	0.394506
TG(67:4)	0.146102	0.288031	0.273815	0.273481	0.218653	0.253144	0.283366	0.252758	0.304769	0.26673	0.257266	0.242293	0.229721	0.265543	0.28264	0.240821	0.414795	0.34384	0.268255	0.37922	0.352999	0.378846
TG(67:5)	0.313217	0.535671	0.463575	0.405899	0.377604	0.438285	0.479203	0.45832	0.573008	0.513169	0.462257	0.433129	0.393999	0.443017	0.467029	0.452176	0.701895	0.655112	0.539683	0.619572	0.687649	0.706793
TG(67:6)	0.400875	0.559751	0.522553	0.4789	0.437011	0.712873	0.633437	0.556465	0.703551	0.689151	0.648479	0.477064	0.439149	0.516167	0.507657	0.473026	0.975424	0.900209	0.723694	0.817856	1.00068	0.909328
TG(67:7)	0.386621	0.470728	0.505394	0.395982	0.338823	0.496187	0.466815	0.465111	0.495288	0.49902	0.422845	0.414938	0.377	0.40938	0.434724	0.383319	0.729566	0.605586	0.57379	0.627144	0.753706	0.688984
TG(67:8)	0.412916	0.489499	0.472372	0.402733	0.364367	0.359575	0.304875	0.293812	0.414049	0.372296	0.337002	0.333304	0.38381	0.393099	0.428756	0.372574	0.521614	0.511606	0.402018	0.446801	0.649381	0.538238
TG(67:9)	0.492059	0.526131	0.451517	0.370688	0.443864	0.450394	0.365234	0.390568	0.36248	0.444204	0.363267	0.40729	0.497995	0.433079	0.447751	0.397064	0.745883	0.565617	0.542004	0.59955	0.721026	0.618113
TG(68:1)	0.0821385	0.188019	0.129632	0.128812	0.113955	0.142666	0.17977	0.154146	0.162714	0.166022	0.142727	0.134326	0.126377	0.162539	0.145258	0.151506	0.2187	0.173559	0.137714	0.170771	0.16945	0.176479
TG(68:2)	0.107479	0.172188	0.160082	0.138268	0.1812	0.23532	0.269768	0.317463	0.299101	0.259047	0.307612	0.153315	0.139772	0.179807	0.153239	0.150432	0.347446	0.28962	0.178745	0.26506	0.296448	0.260486
TG(68:3)	0.0564831	0.127204	0.0995007	0.0767503	0.121808	0.170029	0.172872	0.205398	0.200621	0.202081	0.181659	0.0892695	0.0706286	0.102349	0.111183	0.0967775	0.217622	0.218688	0.136818	0.18908	0.223004	0.174295
TG(68:4)	0.0477576	0.131618	0.107436	0.111928	0.107115	0.105863	0.143195	0.121327	0.102293	0.11312	0.124361	0.109974	0.081993	0.0978215	0.111426	0.101634	0.136651	0.14533	0.108091	0.148481	0.168321	0.150259
TG(68:5)	0.10556	0.171261	0.144691	0.169502	0.168328	0.213069	0.224305	0.202412	0.231925	0.226282	0.202841	0.145106	0.146744	0.156329	0.149335	0.158569	0.292832	0.274838	0.194855	0.238076	0.252259	0.270298
TG(68:6)	0.111969	0.173087	0.168506	0.129083	0.125939	0.167464	0.2154	0.174917	0.21821	0.211623	0.199565	0.145235	0.124664	0.151837	0.137721	0.117609	0.287138	0.270929	0.212554	0.280816	0.269057	0.22421
TG(68:7)		0.0225653	0.00645855	0.0289318	0.0139075	0.0400347	0.0615238	0.041985	0.0574704	0.0558982	0.0482872	0.0250895	0.0132529	0.0260388	0.0309228	0.0154277	0.0408505	0.0221458	0.041986	0.0484072	0.035772	0.0233443
TG(69:1)	0.0518309	0.0837545	0.0696985	0.0426025	0.0643915	0.0646485	0.0840608	0.0796707	0.094581	0.0895345	0.0752647	0.0744301	0.0687621	0.100022	0.0904379	0.0645295	0.103748	0.0863432	0.0676945	0.085448	0.0899026	0.103226
TG(69:2)	0.0654408	0.109572	0.0959498	0.0555997	0.107649	0.109248	0.126504	0.157476	0.157012	0.137182	0.126339	0.076068	0.073578	0.103787	0.092753	0.0780314	0.154506	0.128328	0.103435	0.139222	0.13351	0.157355
TG(69:3)	0.0221111	0.0483713	0.0424908	0.0318675	0.0427386	0.0728947	0.0731598	0.0749055	0.0713526	0.0728517	0.0610019	0.0431238	0.0318657	0.0216872	0.0307574	0.0330965	0.0935632	0.0591724	0.0536523	0.0516729	0.0574692	0.0590541
TG(69:4)	0.0191674	0.0664854	0.0526861	0.0563672	0.0408567	0.0520847	0.0636802	0.0653598	0.0691933	0.0620476	0.0564827	0.0366513	0.0318269	0.044367	0.0520487	0.0561272	0.0786792	0.0626586	0.0492532	0.0742329	0.0724931	0.0659213
TG(69:5)	0.0736907	0.108749	0.107923	0.0943837	0.0871235	0.123219	0.117388	0.120319	0.157071	0.140097	0.140805	0.0822646	0.0779178	0.103796	0.103383	0.104683	0.189265	0.161796	0.10502	0.137165	0.128469	0.121653
TG(69:6)	0.0165461	0.0224152	0.0301487	0.00970266	0.0257977	0.0783907	0.0732111	0.0797128	0.0980169	0.0904615	0.0811701	0.0395519	0.0387952	0.0342541	0.0399943	0.0228282	0.0760522	0.0614645	0.0699826	0.0726327	0.0843051	0.0820532
TG(69:7)	0.0224674	0.0406779	0.0438048	0.0164485	0.0220183	0.0560349	0.0645978	0.0537309	0.0767819	0.0640914	0.0667974	0.0333922	0.0462057	0.0168896	0.0365275	0.0264952	0.0677924	0.0689244	0.0597617	0.0732377	0.0622517	0.0747491
TG(69:8)	0.024885	0.0407666	0.021812	0.0270934	0.032043	0.0495892	0.0484823	0.0426351	0.0553209	0.0632811	0.038877	0.0551963	0.0298712	0.0409705	0.049656	0.097644	0.0744284	0.0760068	0.0502003	0.08627	0.0820301	0.0801115
TG(69:9)	0.0363016	0.0712795	0.0437818	0.0592333	0.0454578	0.0656935	0.0773104	0.0684871	0.0626556	0.0512643	0.0753453	0.0350989	0.0498729	0.0484964	0.0488352	0.0403208	0.146826	0.109549	0.085098	0.089957	0.0974026	0.118438
TG(70:1)	0.0300329	0.0453383	0.033946	0.00935917	0.0404738	0.0299008	0.0243743	0.0241837	0.0292058	0.027249	0.0354401	0.0338743	0.0284707	0.0536353	0.0335696	0.0424278	0.0356763	0.0365522	0.0219286	0.0263642	0.0299781	0.0429627
TG(70:2)		0.0307102	0.0264052	0.0154454	0.0447111	0.0434307	0.054178	0.0573098	0.0378705	0.04294	0.0573224	0.0164083	0.0115053	0.0216912	0.0247651	0.0114176	0.0442839	0.0354046	0.0351401	0.0451068	0.0633218	0.0466556
TG(70:3)		0.0221438	0.00992726	0.00983838	0.0430558	0.0127223	0.0199157	0.0531569	0.0319003	0.0286211	0.0434593	0.00434153	0.00318077	0.0127244	0.0089179	0.00290877	0.0241186	0.024804	0.0167823	0.0149458	0.0791597	0.0128499
TG(70:4)		0.0306714	0.00398396	0.0208799	0.0181151	0.00443279	0.0270134	0.0289928	0.0236571	0.0193129	0.0253696		0.00991318	0.0120243	0.00496809	0.0107972	0.0356907	0.0192343	0.0157304	0.0185375	0.046456	0.0244444
TG(70:5)	0.0135114	0.0130162	0.0179889	0.0221972	0.0199883	0.0426509	0.0365593	0.0506134	0.0516432	0.0389575	0.0333487	0.0215596	0.0114806	0.0252512	0.021736	0.0135186	0.0416051	0.0418889	0.0340253	0.0338111	0.0527226	0.043482
TG(70:6)		0.00531624	0.00777767	0.00555277	0.00429894	0.0151999	0.0295782	0.0262542	0.0169212	0.0294711	0.0243809		0.0039134	0.00399128		0.00459975	0.0259963	0.0187542	0.0105895	0.0155287	0.00567603	0.015194
TG(70:7)				0.00531765		0.00437505	0.00431444	0.0110742	0.0064398	0.00476121	0.0131153		0.00382384						0.00360747	0.00476962	0.00542062
TG(71:1)		0.024888	0.0287851		0.0199891	0.00481059	0.0114113	0.0161007	0.0138217	0.00941915	0.018454	0.00618254	0.0338599	0.0216907	0.0101957	0.0342785	0.0323249	0.033822	0.0139904	0.00378827	0.0236861	0.0328993
TG(71:2)		0.014946		0.00620789	0.0174996	0.00403152	0.0139533	0.022089	0.00509315	0.0147646	0.0240002	0.00308513		0.00880262	0.00503987	0.00311082	0.0269237	0.0127711	0.00369411	0.00333686	0.0225244	0.0127574
TG(71:3)		0.0100073			0.0199458		0.00362442	0.01167	0.00632429		0.0110027					0.0049077	0.00695961	0.00986778	0.00617958	0.0119883	0.0198992
TG(71:5)		0.00366085	0.0162549	0.00717584	0.00969482	0.0163013	0.0191119	0.0189376	0.0279141	0.0145679	0.0238518	0.00387639	0.00420362	0.0124658	0.00458555	0.00349127	0.0133829	0.0294544	0.016527	0.0298497	0.0191609	0.0311785
TG(71:6)						0.00887381	0.0136144	0.00940612	0.0162768	0.00392504	0.0126266	0.00456942					0.0048925	0.0124601		0.00343775	0.00904109
TG(71:7)	0.00408241				0.00422478		0.00775377	0.00425994	0.0126779	0.0152074	0.00836895					0.00360701		0.00634301		0.00451132	0.00421044	0.00404602
TG(72:1)		0.013809			0.0192579		0.00328068	0.006717								0.00332263	0.0131722	0.00730432	0.0150098		0.0303146
TG(72:2)		0.0155206			0.0372471	0.0040303	0.0170873	0.0235418	0.0100432	0.0119719	0.0157622		0.00627581	0.00496536	0.00798093		0.0162321	0.00829629	0.0158896		0.048732	0.00780184
TG(72:3)		0.00436381	0.00310215		0.0261638		0.00444103	0.0167975	0.00422655		0.00232215						0.00937103	0.00877486			0.0316042
TG(72:4)				0.00455761	0.017497			0.0132359			0.00460937		0.00290959	0.00618829	0.0042908		0.00742967	0.00410256			0.0271269	0.00330402
TG(72:5)					0.0180876		0.0060106	0.021793			0.00843899			0.00301463		0.00520549	0.00566586	0.0156351	0.00301375		0.0366752	0.00338735
TG(O-48:0)	0.158351	0.141161	0.127277	0.216601	0.167848	0.132927	0.0824868	0.0678262	0.102954	0.090027	0.057397	0.110671	0.135394	0.133276	0.189534	0.0977796	0.125242	0.0865834	0.101864	0.124274	0.123105	0.0797104
TG(O-48:1)	0.26519	0.267281	0.211163	0.316022	0.285097	0.108969	0.0889159	0.0688018	0.201733	0.209982	0.195188	0.315993	0.230112	0.290334	0.375056	0.260405	0.174498	0.130126	0.147223	0.24451	0.26106	0.191232
TG(O-49:0)	0.155009	0.204244	0.240922	0.205193	0.148291	0.21006	0.13934	0.119072	0.215066	0.186934	0.15776	0.244609	0.207784	0.223784	0.214229	0.238398	0.242786	0.222505	0.208956	0.18876	0.207889	0.273838
TG(O-49:1)	1.09703	1.10692	0.856955	0.935052	0.986176	0.809649	0.687339	0.457489	0.555196	0.710848	0.615523	1.12667	0.881055	0.929427	1.14134	0.894509	0.853028	0.801366	0.675658	0.958212	0.979965	0.738513
TG(O-49:2)	0.271959	0.305137	0.187513	0.291453	0.229621	0.153583	0.141873	0.104808	0.20864	0.166289	0.179082	0.250654	0.222708	0.322883	0.322797	0.311197	0.294326	0.222696	0.195419	0.135275	0.379566	0.206343
TG(O-50:0)	0.277031	0.323631	0.30143	0.311192	0.352029	0.273229	0.258602	0.280959	0.337996	0.321886	0.248868	0.364145	0.26329	0.306275	0.387034	0.344625	0.3305	0.294951	0.301582	0.31781	0.442536	0.34606
TG(O-50:1)	4.48585	5.06925	4.55024	4.60152	4.651	4.00204	3.40191	2.66339	3.77306	3.54623	3.14249	5.19488	5.2729	4.87108	5.63226	4.52535	4.5934	4.82877	3.42777	4.36598	4.9934	4.32043
TG(O-50:2)	2.24613	2.5827	2.06184	2.33727	2.15943	2.36839	2.10925	1.33132	2.21843	1.94752	2.00152	2.47873	2.13681	2.3082	2.73704	2.36035	2.42447	2.59042	1.79901	2.06654	2.48479	2.23006
TG(O-50:3)	0.115821	0.258172	0.197052	0.161221	0.248025	0.280861	0.11701	0.133572	0.150954	0.216385	0.133932	0.185858	0.225123	0.213305	0.260805	0.170342	0.194574	0.293825	0.137612	0.180778	0.226151	0.270423
TG(O-51:0)	0.261497	0.344602	0.27125	0.25341	0.266205	0.288153	0.270423	0.243796	0.296852	0.234221	0.183267	0.293398	0.234204	0.266258	0.2618	0.30145	0.297695	0.336706	0.215837	0.277102	0.313372	0.200356
TG(O-51:1)	10.0243	11.7703	10.3215	10.1377	10.5293	9.00852	8.31045	6.45892	8.99587	8.79889	7.3675	11.4245	10.2711	10.989	12.4682	11.134	10.9587	10.7789	8.22694	10.3808	11.4402	9.63028
TG(O-51:2)	9.1653	10.2231	8.66303	9.5855	9.19093	9.14047	8.52158	6.24123	9.0177	8.4841	7.32629	10.8385	9.1851	10.0759	11.4478	9.88321	10.7794	10.6966	7.85095	10.0973	11.4874	9.76546
TG(O-51:3)	1.93621	1.59559	1.40649	1.84186	1.59525	2.20699	1.84461	1.22636	2.06065	1.93869	1.61622	1.67642	1.55728	1.62102	2.07611	1.58783	1.88829	2.19483	1.52521	2.00277	2.23529	2.15751
TG(O-52:0)	0.14788	0.219495	0.201277	0.198398	0.263862	0.224883	0.200326	0.214377	0.213673	0.220495	0.200304	0.192937	0.180715	0.196006	0.223444	0.21266	0.273908	0.226106	0.191393	0.260941	0.276213	0.225598
TG(O-52:1)	12.5141	15.6657	14.0215	14.1671	13.3555	13.3735	12.38	10.4352	13.7397	13.7573	11.2925	14.3107	13.5604	14.0523	15.5238	13.9531	16.2932	15.6837	11.9051	14.3152	16.1323	14.9253
TG(O-52:2)	26.2228	29.8625	26.4387	26.4001	25.89	28.6763	26.041	20.467	29.9673	27.9005	23.1366	29.7924	26.5276	29.0359	32.2181	27.8844	31.7942	31.1116	23.3576	30.204	32.6975	29.0747
TG(O-52:3)	10.727	11.6957	9.69437	11.2569	10.2241	14.1447	12.6115	9.39494	14.0799	13.0329	10.8815	10.9969	9.99885	10.4221	12.035	10.1651	13.3382	13.6258	9.97559	12.5061	13.6706	12.1799
TG(O-52:4)	0.892384	0.64279	0.714065	1.00041	0.881694	0.651084	0.816098	0.547569	0.794476	0.812378	0.625069	0.841346	0.674117	0.802088	1.14788	0.914989	0.904392	1.07578	0.682084	0.851454	0.745617	0.856787
TG(O-52:5)	0.200724	0.292474	0.20962	0.142821	0.236489	0.200914	0.0681441	0.12469	0.248364	0.146506	0.0742198	0.208036	0.204925	0.315498	0.370931	0.150578	0.181755	0.113608	0.15838	0.279975	0.173201	0.169372
TG(O-53:0)	0.147704	0.246055	0.181391	0.16525	0.130574	0.170748	0.162813	0.121489	0.145268	0.136921	0.118878	0.158075	0.140431	0.121475	0.149688	0.163466	0.211959	0.164697	0.107838	0.127023	0.172563	0.163164
TG(O-53:1)	15.8937	19.8304	18.1574	17.3544	16.5229	16.651	15.8599	13.0829	16.6092	16.998	14.614	18.1471	16.7411	17.623	19.3582	17.5006	21.6271	19.6007	17.2619	19.037	20.5844	19.6111
TG(O-53:2)	60.8871	74.1442	67.4311	66.142	63.3117	75.8629	71.7373	57.7115	78.0982	74.7856	63.8674	73.7253	66.4679	71.7931	80.2293	72.0426	86.8264	85.9445	62.9459	78.3696	87.5456	78.2991
TG(O-53:3)	52.8212	60.3069	52.0721	56.2486	52.5384	81.1489	74.7535	57.0995	81.7309	77.3643	65.4542	58.1702	53.2243	57.2022	64.3022	56.0492	75.7167	77.0948	56.4948	71.0214	77.6451	67.9553
TG(O-53:4)	9.25765	9.50313	8.31903	10.1265	8.85495	15.3036	13.2531	9.48158	14.3185	13.5065	11.9169	9.16096	7.70763	8.86782	9.97721	8.25757	13.065	13.1776	9.3596	12.5419	13.9797	11.8717
TG(O-53:5)	1.44001	1.33614	1.18041	1.30506	1.26728	1.51015	1.09748	0.779469	1.26133	1.29682	0.925637	1.32404	0.919853	1.07687	1.33064	1.29588	1.53828	1.73714	1.16486	1.45915	1.62887	1.27858
TG(O-54:0)	0.0587476	0.106073	0.0676292	0.0763638	0.0739957	0.0801541	0.0720088	0.0875773	0.0692143	0.0657421	0.0736518	0.0639361	0.0508051	0.0692719	0.051898	0.0804695	0.0756028	0.0825547	0.193568	0.042051	0.118708	0.0823024
TG(O-54:1)	10.4633	13.3929	12.2989	11.8971	11.0591	8.81195	8.49762	7.23331	10.5166	8.95413	7.65771	11.8151	11.122	11.8753	12.631	11.6066	12.209	11.3403	8.85964	10.5531	11.9571	11.3615
TG(O-54:2)	44.8903	55.8026	52.1558	49.2682	46.721	49.1524	47.2307	38.7147	58.5453	50.5808	41.8912	53.1862	49.1731	51.01	57.5328	52.2617	57.1989	54.22	42.2139	51.0323	57.8181	53.8453
TG(O-54:3)	46.3312	55.2089	48.9528	50.1858	47.7649	69.5374	64.0891	50.259	70.4229	66.5225	56.0395	54.311	48.8446	53.9944	60.3421	51.7922	67.2677	64.9222	49.7656	59.3755	67.4165	60.5834
TG(O-54:4)	11.5746	12.8101	10.9732	12.4806	11.352	17.7746	15.6769	12.0559	16.5872	16.5724	13.5131	12.9931	11.0175	12.2074	14.3298	11.5414	16.3439	16.4561	11.5369	15.2157	16.7372	14.6128
TG(O-54:5)	2.52344	2.75262	2.03405	2.73688	2.60937	2.97433	2.68317	1.99105	2.72122	2.56742	2.3111	2.52255	2.01817	2.41024	2.53949	2.27016	3.21945	3.31632	2.49736	2.96505	3.06984	2.84071
TG(O-54:6)	0.778015	0.717697	0.627562	0.73408	0.73383	0.99307	0.859471	0.509261	1.05505	0.949134	0.700535	0.799443	0.66233	0.538021	0.793115	0.451579	1.11027	0.956062	0.812554	0.96224	1.05491	0.961085
TG(O-55:0)	0.0438317	0.044865	0.0451917	0.0739408	0.0431712	0.0705582	0.0659052	0.0567042	0.055272	0.0647336	0.0472634	0.0396404	0.04503	0.0443054	0.040855	0.0548483	0.0501034	0.0600649	0.0392651	0.044285	0.0561939	0.0354474
TG(O-55:1)	3.21485	4.37424	3.9471	3.91598	3.52563	2.7018	2.62835	2.22465	2.86907	2.75427	2.45016	3.66467	3.31967	3.82909	4.05435	3.60071	3.85892	3.47621	2.68835	3.37145	3.55535	3.45906
TG(O-55:2)	30.6682	39.3233	35.923	34.3449	32.7795	30.145	29.5855	28.2076	31.5461	31.0246	26.8068	35.1672	32.8225	35.2303	37.2655	33.1382	39.471	36.5197	27.5668	35.0652	42.9017	35.9245
TG(O-55:3)	46.084	56.3956	50.5132	50.341	47.8276	59.0832	56.3165	45.9839	62.344	58.63	50.3726	50.0796	46.4755	49.8224	54.6986	48.2579	61.184	57.9923	43.4202	55.4672	60.1013	55.9989
TG(O-55:4)	16.6106	19.7827	16.9471	17.2813	16.9859	23.4381	21.0225	16.9113	23.3707	22.1605	18.7699	17.3241	15.5603	16.5627	19.0887	15.9742	21.6689	21.6287	16.0527	21.0193	22.3135	20.339
TG(O-55:5)	8.12056	9.21062	7.74955	8.31646	8.31934	10.1406	9.14652	6.72657	9.7045	9.52526	7.94507	7.7756	7.13137	7.61724	8.90277	7.82385	10.9927	10.3936	8.10204	9.95295	11.1651	9.8359
TG(O-55:6)	4.63545	5.19919	4.14145	4.64201	4.57466	6.30466	5.88185	4.17398	6.16795	6.30667	5.11212	4.63122	4.06019	4.33216	4.93066	4.30895	6.56371	6.79629	4.88901	6.73913	7.23965	6.24756
TG(O-55:7)	1.07036	0.963954	0.924483	0.908162	0.943377	2.13169	1.78281	1.23087	2.07925	1.766	1.51778	0.82098	0.906103	0.855448	0.862913	0.959355	1.71104	1.9669	1.43594	1.98516	1.71908	1.66555
TG(O-56:0)		0.0208777	0.0142003	0.00991133	0.0375778	0.0214106	0.0291123	0.0343621	0.0360013	0.0365636	0.0244956	0.0074893	0.0037024	0.0208587	0.0127054	0.0137406	0.0263482	0.0249824	0.00933946	0.0181855	0.0588597	0.0225989
TG(O-56:1)	1.66575	2.61504	2.25413	2.15956	2.06642	1.76078	1.85462	1.6066	1.96332	1.94618	1.71452	2.26063	2.05199	2.37351	2.26938	2.1475	2.5026	2.26368	1.71934	2.17337	2.68945	2.27264
TG(O-56:2)	8.68756	11.9361	10.3982	10.1171	9.83048	8.05184	7.94402	6.78341	8.53126	8.22945	7.35973	9.85083	8.91631	10.09	10.6052	9.41871	10.577	9.73196	7.39681	9.36985	10.455	10.1536
TG(O-56:3)	16.9691	21.3924	19.3605	19.2221	18.131	20.3778	19.3391	15.9767	20.8298	19.7731	17.4532	18.9659	17.3712	18.4944	19.8392	18.1485	22.2158	20.9886	15.4498	19.8206	21.4622	20.3666
TG(O-56:4)	11.0899	13.3467	11.7745	11.7801	10.9084	13.2484	12.4729	10.1887	13.5873	13.202	11.2918	12.1321	10.9195	11.3839	12.9291	11.0747	14.1065	13.1292	9.71497	12.661	13.7945	12.6642
TG(O-56:5)	8.15096	8.83731	7.57858	8.12441	7.44296	9.7777	8.54603	6.95999	9.4038	8.91033	7.31228	8.4882	7.52553	8.1359	9.4222	8.43142	10.4903	9.85869	7.95611	9.62539	11.0972	9.88921
TG(O-56:6)	6.97424	7.20486	6.48665	7.05349	6.68705	10.5385	8.59653	6.87171	10.0453	9.36918	8.24369	7.13411	6.44246	6.5103	7.8825	6.67336	11.7478	10.9972	8.84453	10.4767	12.544	10.5011
TG(O-56:7)	3.09114	3.34709	2.76315	3.28401	3.11375	6.01869	5.26247	3.41402	5.83321	5.61951	4.19441	3.15042	2.51696	3.10749	3.76304	3.04135	5.68822	5.75802	4.63094	5.72075	6.19381	5.41088
TG(O-56:8)	0.333738	0.294955	0.172579	0.424323	0.301331	0.624095	0.431454	0.365572	0.545373	0.554673	0.592477	0.410146	0.301902	0.312728	0.292313	0.208014	0.487542	0.721567	0.576457	0.600681	0.670801	0.63821
TG(O-57:0)	0.00387576	0.00447571	0.00512133		0.0107767	0.0133835	0.0187527	0.0186197	0.0246191	0.0186099	0.0239606	0.00394571		0.00362146	0.00484308	0.00484211		0.0196667	0.0180494	0.0209505	0.0255255	0.0136774
TG(O-57:1)	1.21686	1.84794	1.63441	1.57979	1.50034	1.70228	1.79871	1.55246	1.92509	1.81526	1.6399	1.5362	1.39396	1.62851	1.63714	1.63971	2.20222	2.08729	1.55739	1.93005	2.05066	1.99393
TG(O-57:2)	2.54817	3.6841	3.3378	3.19193	3.02348	3.14774	3.21503	2.81409	3.42638	3.31597	2.97912	3.28299	2.72732	3.32278	3.36722	3.04583	4.03213	3.80677	2.78716	3.54392	3.8727	3.8623
TG(O-57:3)	5.35747	6.93303	6.21419	6.14502	5.66883	6.0359	5.80769	4.67981	6.21575	5.95687	5.36591	5.84219	5.38687	6.18824	6.2284	5.53499	6.54141	6.44943	4.6065	6.15766	7.42805	6.29546
TG(O-57:4)	5.66357	7.16345	6.15296	5.64309	5.65229	5.98571	5.75436	4.86883	6.23743	5.69439	5.09621	5.55525	5.28041	5.6903	6.31592	5.43213	6.5109	6.10774	4.45354	5.84982	6.49692	5.46087
TG(O-57:5)	5.30135	5.79214	5.21979	5.24834	5.27053	5.16421	4.92731	3.90067	5.2833	4.97417	4.42264	4.63495	4.58334	4.45154	5.27858	4.8856	5.81311	5.71094	4.01371	5.14292	5.79131	5.1224
TG(O-57:6)	4.16367	4.33391	4.02446	4.26534	4.05818	5.33995	4.61767	3.67322	5.29746	4.75361	4.08799	3.83525	3.45252	3.6998	4.10003	3.3681	5.5593	5.48065	4.38368	5.11461	6.14603	5.19107
TG(O-57:7)	1.83647	2.01854	1.70756	2.0067	2.11749	3.66593	3.11982	2.23236	3.31035	3.29505	2.60538	1.41802	1.46139	1.55321	2.24123	1.62027	3.4087	3.21513	2.43198	3.14341	3.50978	3.09436
TG(O-57:8)	0.143786	0.109327	0.138299	0.260394	0.150039	0.427252	0.318916	0.143025	0.397631	0.473767	0.178825	0.163583	0.113585	0.132824	0.212272	0.155515	0.505181	0.277235	0.180179	0.484554	0.310308	0.227262
TG(O-58:1)	1.48599	2.1948	1.93789	1.92066	1.77409	2.33186	2.46544	2.21526	2.59336	2.60742	2.36672	1.95774	1.65051	2.04492	2.06299	1.9504	2.89514	2.5943	1.8832	2.46529	2.72192	2.53618
TG(O-58:10)	0.383874	0.327802	0.242955	0.234747	0.218464	0.640908	0.408661	0.306986	0.52463	0.538431	0.371945	0.17885	0.178785	0.200668	0.333556	0.216171	0.644351	0.670287	0.439769	0.771698	0.60213	0.662088
TG(O-58:2)	2.54346	3.9057	3.35574	3.52721	3.0419	3.76169	3.89798	3.34153	4.1087	4.07777	3.80193	3.48242	2.9035	3.51781	3.75587	3.24397	4.57742	4.18865	3.28473	4.17933	4.20655	4.20071
TG(O-58:3)	1.29273	1.79211	1.68033	1.7147	1.58158	1.63709	1.71737	1.35066	1.815	1.76019	1.56868	1.55509	1.50735	1.56549	1.65601	1.42789	1.90609	1.83818	1.35313	1.75118	1.85769	1.83527
TG(O-58:4)	1.53806	2.03383	1.82531	1.6702	1.72631	1.61223	1.71217	1.29131	1.7195	1.64792	1.41895	1.70654	1.59534	1.75443	1.86407	1.58061	1.85364	1.70811	1.36073	1.4899	1.82465	1.74078
TG(O-58:5)	1.42356	1.8432	1.61769	1.6053	1.40306	1.53198	1.38614	1.12264	1.51626	1.48722	1.16248	1.43138	1.34672	1.32458	1.59125	1.43175	1.79747	1.55255	1.23514	1.45679	1.82024	1.46932
TG(O-58:6)	1.3632	1.55172	1.36815	1.4553	1.35172	1.69056	1.55404	1.27617	1.4953	1.52762	1.3293	1.31228	1.19907	1.26729	1.46638	1.26825	1.7136	1.89018	1.4213	1.6521	1.8955	1.77198
TG(O-58:7)	1.01447	1.41636	1.16176	1.26518	1.12598	1.80122	1.54718	1.20887	1.79068	1.5791	1.48395	1.10445	0.972462	0.994701	1.26949	1.03346	2.0301	1.86636	1.48035	1.83249	2.19393	1.80565
TG(O-58:8)	0.740084	0.827045	0.748274	0.766203	0.789182	0.948696	0.864756	0.636022	1.11357	0.897851	0.725042	0.705038	0.611344	0.751827	0.922497	0.680539	1.29718	1.08166	0.94491	1.08336	1.42496	1.13016
TG(O-58:9)	0.57229	0.48008	0.463305	0.404894	0.482642	0.692399	0.680676	0.49586	0.609555	0.734512	0.560062	0.350554	0.332039	0.336659	0.47112	0.465942	0.936814	0.809892	0.75358	0.800705	1.09917	0.83605
TG(O-59:1)	0.256478	0.452455	0.384053	0.338987	0.323725	0.413648	0.435386	0.370575	0.514346	0.487636	0.451856	0.346336	0.305522	0.401944	0.407629	0.381162	0.566225	0.474574	0.389898	0.452249	0.502811	0.510852
TG(O-59:2)	0.846087	1.3088	1.13914	1.13822	1.09305	1.46651	1.53849	1.39906	1.64534	1.52953	1.56876	1.14468	0.993202	1.22018	1.17352	1.07891	1.72502	1.55625	1.17164	1.46177	1.54591	1.49123
TG(O-59:3)	0.533282	0.756728	0.675182	0.732878	0.611847	0.789322	0.805125	0.656786	0.852876	0.809932	0.752039	0.606711	0.567343	0.659229	0.697068	0.607949	0.860901	0.834035	0.597684	0.827579	0.855484	0.872796
TG(O-59:4)	0.378189	0.529123	0.446066	0.469162	0.413078	0.400553	0.409936	0.400176	0.498325	0.467385	0.387246	0.424119	0.377266	0.436518	0.433129	0.383475	0.505507	0.506731	0.395895	0.465128	0.547127	0.505397
TG(O-59:5)	0.358724	0.432022	0.403554	0.437385	0.331332	0.50739	0.386773	0.335977	0.456402	0.51504	0.424075	0.428259	0.359313	0.367281	0.4208	0.350545	0.532652	0.519441	0.336398	0.458887	0.516442	0.463692
TG(O-59:6)	0.229048	0.21518	0.315421	0.296214	0.263622	0.446777	0.290361	0.275255	0.402184	0.309474	0.305865	0.183344	0.118635	0.194724	0.298384	0.250566	0.363471	0.331601	0.229912	0.335403	0.298092	0.30581
TG(O-59:7)	0.142754	0.131338	0.130344	0.137732	0.163549	0.215752	0.240292	0.154584	0.20454	0.199376	0.195749	0.128582	0.104554	0.144658	0.15986	0.1013	0.308196	0.264041	0.214998	0.257741	0.252108	0.170979
TG(O-59:8)	0.180823	0.119852	0.133345	0.13893	0.104383	0.214198	0.313541	0.157795	0.149458	0.15258	0.14857	0.077157	0.128828	0.0596521	0.0423257	0.105619	0.148714	0.288906	0.103184	0.147484	0.227734	0.235237
TG(O-60:0)		0.0122641			0.00385182		0.00349226	0.00324092	0.00820476			0.0032995					0.00624466			0.0040236	0.00410525	0.00372961
TG(O-60:1)	0.0783616	0.140107	0.0817758	0.0933946	0.113178	0.130285	0.114938	0.105548	0.141184	0.13365	0.107381	0.11447	0.0714002	0.111972	0.114963	0.110691	0.146036	0.126076	0.0937503	0.128656	0.144401	0.139718
TG(O-60:2)	0.273092	0.432938	0.340462	0.418056	0.34308	0.475879	0.453385	0.443162	0.581095	0.475922	0.485693	0.343458	0.291677	0.423332	0.409908	0.406549	0.563378	0.492605	0.381832	0.514522	0.488446	0.537583
TG(O-60:3)	0.398115	0.567453	0.537422	0.518366	0.465066	0.441458	0.458165	0.4257	0.503902	0.469992	0.458403	0.482763	0.423476	0.480498	0.493255	0.461323	0.61512	0.550503	0.438323	0.510159	0.562596	0.557598
TG(O-60:4)	0.432772	0.628282	0.581122	0.501269	0.489907	0.474153	0.480905	0.422714	0.514895	0.502019	0.433584	0.506029	0.446325	0.455307	0.538498	0.491426	0.691601	0.597197	0.4752	0.535691	0.63308	0.562136
TG(O-60:5)	0.491276	0.609948	0.547652	0.435993	0.5036	0.614331	0.56457	0.526897	0.69814	0.620823	0.548767	0.45137	0.416424	0.500972	0.47113	0.42923	0.76687	0.727572	0.542702	0.641999	0.736026	0.708258
TG(O-60:6)	0.147259	0.154706	0.169264	0.168134	0.118411	0.291364	0.225293	0.210295	0.278021	0.239611	0.230195	0.15428	0.150063	0.149253	0.101451	0.151029	0.239831	0.257564	0.214807	0.236652	0.315731	0.288294
TG(O-60:7)	0.0125301		0.0100401	0.0171387	0.0138308	0.073947	0.0310277	0.0447723	0.0514784		0.0218481	0.0169154	0.0273969		0.0305115		0.0303776	0.044817	0.0108452	0.0134621	0.0355623	0.0292223
TG(O-60:8)							0.019415			0.0214993							0.0241211	0.0418156	0.0161556	0.0162221	0.0167041	0.036983
TG(O-61:1)	0.0521148	0.105231	0.0908852	0.0900718	0.0682744	0.065411	0.0661632	0.0767892	0.0780555	0.0907853	0.0604133	0.0903119	0.0749504	0.0931843	0.107078	0.103636	0.110189	0.094237	0.0899932	0.0984645	0.0978046	0.0925306
TG(O-61:2)	0.0747419	0.1118	0.118731	0.107539	0.12001	0.101522	0.114662	0.118794	0.132609	0.132518	0.127291	0.0985865	0.0864925	0.120668	0.111252	0.113608	0.134447	0.12228	0.088959	0.11403	0.12131	0.126183
TG(O-61:3)	0.0949151	0.137432	0.100683	0.108249	0.109899	0.127125	0.108397	0.118889	0.146501	0.126589	0.132016	0.101207	0.0949374	0.118826	0.112577	0.0990014	0.144192	0.12212	0.0928762	0.0822386	0.113143	0.124461
TG(O-61:4)	0.0811725	0.130411	0.0982429	0.102541	0.0843155	0.0678952	0.122741	0.0862564	0.148056	0.106102	0.115549	0.0838581	0.0871647	0.0680951	0.0756254	0.0851784	0.119441	0.130699	0.0887405	0.119108	0.114246	0.10016
TG(O-61:5)	0.0801151	0.0927162	0.0646478	0.13139	0.0960769	0.151292	0.130362	0.116203	0.140591	0.132472	0.137437	0.0733314	0.0905329	0.0678662	0.102326	0.0927762	0.177644	0.125996	0.117378	0.133915	0.153114	0.116134
TG(O-61:6)	0.0272966	0.0829879	0.0593391	0.0352135	0.019889	0.118008	0.0951798	0.0957827	0.13528	0.0931206	0.07961	0.0430037	0.0357329	0.0528192	0.0543782	0.0551297	0.120378	0.0834628	0.0629357	0.0953292	0.0974791	0.139551
TG(O-62:1)	0.113079	0.211345	0.194906	0.186988	0.17232	0.0998179	0.13294	0.129905	0.149538	0.143887	0.152711	0.17638	0.148028	0.189793	0.160644	0.191155	0.285376	0.236795	0.217155	0.241457	0.212709	0.251851
TG(O-62:2)	0.047033	0.11108	0.077487	0.0974114	0.0859661	0.0788749	0.111065	0.0899873	0.111864	0.0693893	0.0964431	0.0807797	0.0816368	0.117037	0.0892928	0.0769501	0.155594	0.127481	0.0806214	0.133809	0.116832	0.131517
TG(O-62:3)	0.00986228	0.0188836	0.0150002	0.0174692	0.0203514	0.0280685	0.0435878	0.0337105	0.0460226	0.0205973	0.0439636	0.0303421	0.0193266	0.0317991	0.0219631	0.023299	0.0369878	0.0282091	0.0174798	0.0450343	0.0336781	0.0241453
TG(O-62:4)			0.00529247	0.0257945	0.0193853	0.0207548	0.0055836	0.00371713	0.0119718	0.0248385	0.0134998	0.00973947	0.00932551	0.0238076	0.0192889	0.0136191	0.0222016	0.0174851	0.0118374	0.0252942	0.0195006
TG(O-62:5)	0.015093	0.0220516	0.0115541	0.0163921	0.0235184	0.0140896	0.0315074	0.0335151	0.0135848	0.0257124	0.0301697	0.00353404	0.00800815	0.0158405	0.0163906	0.0102904	0.0139437	0.0230522	0.019766	0.0161161	0.0132935	0.0249543
TG(O-62:6)	0.0068653		0.0116559			0.00740713	0.0137991	0.0154052	0.00676914	0.0197908	0.0043395						0.00774098	0.00570759				0.0108966
TG(O-63:1)	0.202658	0.391301	0.312311	0.30917	0.284191	0.230828	0.247886	0.25541	0.259241	0.258627	0.24843	0.293893	0.23983	0.2834	0.32536	0.298873	0.544674	0.479608	0.362276	0.441052	0.467049	0.484629
TG(O-63:2)	0.289118	0.609636	0.494549	0.4927	0.430155	0.387409	0.4027	0.376593	0.438422	0.408166	0.3768	0.520465	0.400839	0.462338	0.490823	0.468457	0.837725	0.685177	0.595723	0.767385	0.720293	0.814941
TG(O-63:3)	0.0567478	0.0962496	0.110378	0.0738775	0.0768001	0.0785768	0.0714178	0.0752177	0.0641105	0.0857359	0.0795969	0.10322	0.0574934	0.090238	0.0870961	0.0842879	0.156181	0.126639	0.0992054	0.143331	0.129746	0.143676
TG(O-64:1)	0.030113	0.0552367	0.0524947	0.0357429	0.0334848	0.0515939	0.0416249	0.038461	0.0564747	0.0438058	0.050671	0.0541497	0.0411865	0.0449379	0.0477673	0.0329776	0.100902	0.0627691	0.0719514	0.0859338	0.0947735	0.0968614
TG(O-64:2)	0.0927642	0.216958	0.145127	0.136447	0.143248	0.129773	0.132393	0.110666	0.162174	0.155857	0.139381	0.138243	0.0924859	0.131612	0.149173	0.129325	0.301916	0.238868	0.190121	0.233975	0.224126	0.263471
TG(O-64:3)	0.0295005	0.0620484	0.0587687	0.0554892	0.0758243	0.0327096	0.0544624	0.0469115	0.0371763	0.0459726	0.0635145	0.0443348	0.0380613	0.0504811	0.0565186	0.0423493	0.0958154	0.0772889	0.0567849	0.0844755	0.108235	0.0951848
TG(O-64:4)	0.00499848			0.00947476	0.0135578	0.00513026	0.0138631		0.00502724	0.00367058	0.00641936	0.00500721	0.00357472			0.00339898	0.00563648	0.0211568	0.0178068	0.0121764	0.0205761	0.0130249
TG(O-64:5)			0.00547828				0.00748247	0.00419662	0.00510905		0.0034122		0.00369011	0.00854548	0.00535331	0.00407199	0.00444257		0.00860335	0.00349693		0.00412604
TG(O-65:1)	0.00375591	0.0318583	0.0424879	0.0184865	0.0242795	0.0260669	0.0313191	0.0251829	0.0302258	0.0307146	0.0305446	0.0359222	0.0310975	0.0258865	0.028583	0.0165389	0.0853745	0.0621408	0.0562829	0.0742532	0.0749869	0.0652788
TG(O-65:2)	0.0393113	0.0927456	0.0993069	0.0682552	0.0813224	0.0599937	0.0699881	0.0675611	0.0949754	0.0894267	0.0761918	0.0868245	0.0680482	0.0811939	0.0947365	0.0800553	0.21196	0.166391	0.12928	0.148729	0.18213	0.19375
TG(O-65:3)	0.0376529	0.116317	0.0971522	0.0731843	0.0632098	0.0437218	0.0511537	0.050187	0.0595101	0.0469755	0.049102	0.0767118	0.0410189	0.0623794	0.0626026	0.0750975	0.10478	0.0928537	0.0716486	0.10506	0.0859439	0.114585
TG(O-65:4)	0.0534105	0.0789314	0.0790217	0.0805715	0.0768828	0.0269326	0.0349134	0.0509119	0.053368	0.0567782	0.0377622	0.0710376	0.0544418	0.0762241	0.0672005	0.0810372	0.133691	0.123212	0.0849927	0.0928243	0.111563	0.102298
TG(O-65:5)	0.0410894	0.0744407	0.0691074	0.0748079	0.0608325	0.0654951	0.0640452	0.0793856	0.0628689	0.0859171	0.067727	0.0871427	0.0637958	0.0502561	0.0769127	0.0769635	0.164469	0.137978	0.114552	0.140814	0.149142	0.135238
TG(O-65:6)	0.0180478	0.0334304	0.0166783	0.00877879	0.0132585	0.0201055	0.0290948	0.0278912	0.0254212	0.0224423	0.0241316		0.015937	0.0130668	0.00761704	0.00988406	0.0653694	0.0494678	0.0413673	0.0403507	0.0454239	0.0392852
TG(O-66:1)			0.00251267							0.0044201							0.00431968	0.00375959	0.00333474	0.0029521	0.00412236
TG(O-66:2)		0.0172928	0.00689862	0.00453431	0.0044921	0.00809923	0.00843375	0.00988006	0.00445627	0.00943491	0.0129571	0.00423747	0.00321957			0.00419719	0.0262537	0.0277544	0.0294426	0.0317564	0.0304238	0.045278
TG(O-66:3)	0.0104417	0.0212604	0.0130472			0.0108282	0.00405655	0.00616215	0.00838345		0.0113134	0.00557468	0.0027973			0.0115435	0.0184427	0.0212268	0.0206476	0.0200581	0.0161801	0.0195873
TG(O-66:5)		0.0101519						0.00346488										0.0114236	0.00778328	0.0141466	0.0118453	0.00387696
