# Supplementary material for: Immuno-metabolic stress responses control longevity from mitochondrial translation inhibition in C. elegans
Source: Nat Commun. 2025 Jul 2;16:6083. doi: 10.1038/s41467-025-61433-6 (PMC12222763; doi:10.1038/s41467-025-61433-6)
Supplement: Supplementary file 6 — Source Data [file 41467_2025_61433_MOESM6_ESM.zip › source data file transcriptomics.xlsx]

## Sheet: Foldchange_Deseq2
	ech_vs_ctr_baseMean	ech_vs_ctr_log2FoldChange	ech_vs_ctr_lfcSE	ech_vs_ctr_stat	ech_vs_ctr_pvalue	ech_vs_ctr_padj	mrp_vs_ctr_baseMean	mrp_vs_ctr_log2FoldChange	mrp_vs_ctr_lfcSE	mrp_vs_ctr_stat	mrp_vs_ctr_pvalue	mrp_vs_ctr_padj	MC_vs_ctr_baseMean	MC_vs_ctr_log2FoldChange	MC_vs_ctr_lfcSE	MC_vs_ctr_stat	MC_vs_ctr_pvalue	MC_vs_ctr_padj	MC_vs_mrp_baseMean	MC_vs_mrp_log2FoldChange	MC_vs_mrp_lfcSE	MC_vs_mrp_stat	MC_vs_mrp_pvalue	MC_vs_mrp_padj
WBGene00000003	84.6017	-0.264877	0.163358	-1.62145	0.104921	0.403359	84.6017	-0.212695	0.158016	-1.34604	0.17829	0.285954	84.6017	-0.481677	0.16304	-2.95435	0.00313333	0.0170453	84.6017	-0.268982	0.163869	-1.64145	0.100704	0.208851
WBGene00000007	33.6807	-1.06349	0.202696	-5.24673	1.54821e-07	1.59805e-05	33.6807	-0.0162547	0.168363	-0.0965453	0.923087	0.950164	33.6807	-0.205156	0.177109	-1.15836	0.246717	0.449894	33.6807	-0.188902	0.175934	-1.07371	0.282953	0.441213
WBGene00000014	0.458242	-1.47658	1.53028	-0.964902	0.334594	NA	0.458242	-1.53961	1.50803	-1.02094	0.307285	NA	0.458242	-1.20051	1.52457	-0.787445	0.431021	NA	0.458242	0.339093	1.60766	0.210923	0.832947	0.89684
WBGene00000015	1.22418	-0.447456	1.21442	-0.368453	0.712536	NA	1.22418	3.09637	0.928236	3.33576	0.000850671	0.00303179	1.22418	0.250781	1.18096	0.212353	0.831832	0.915262	1.22418	-2.84559	0.951469	-2.99073	0.00278308	0.0123598
WBGene00000022	305.726	0.0601576	0.0907468	0.662917	0.507384	0.807839	305.726	-0.758216	0.0919657	-8.24455	1.65779e-16	4.50259e-15	305.726	-0.199607	0.0906348	-2.20232	0.0276429	0.0957101	305.726	0.55861	0.0934989	5.97451	2.30787e-09	6.19911e-08
WBGene00000024	0.816644	-1.67728	1.89169	-0.886656	0.375264	NA	0.816644	-2.70852	1.89169	-1.4318	0.1522	0.252757	0.816644	1.00719	1.75238	0.574755	0.565457	0.741921	0.816644	3.71572	1.85403	2.00413	0.0450557	0.112923
WBGene00000027	0.493267	-0.484118	1.46347	-0.330802	0.740794	NA	0.493267	0.544007	1.37634	0.395256	0.692654	NA	0.493267	0.938722	1.37117	0.684615	0.493587	NA	0.493267	0.394715	1.32433	0.298049	0.765665	0.852861
WBGene00000029	1.02162	1.26331	1.55798	0.810861	0.417446	NA	1.02162	1.75457	1.49116	1.17664	0.239338	0.359794	1.02162	3.49143	1.40913	2.47772	0.0132227	0.0540893	1.02162	1.73686	1.29488	1.34132	0.179815	0.319638
WBGene00000030	2.44486	-0.889171	1.19915	-0.741503	0.458388	NA	2.44486	1.12542	0.993482	1.1328	0.257299	0.380556	2.44486	2.5184	0.956609	2.63263	0.00847265	0.0381661	2.44486	1.39298	0.86313	1.61387	0.106555	0.217625
WBGene00000031	29.5592	1.20428	0.482706	2.49485	0.0126009	0.122989	29.5592	2.16614	0.448699	4.82761	1.38182e-06	9.55345e-06	29.5592	4.64074	0.431748	10.7487	6.00819e-27	1.38909e-24	29.5592	2.4746	0.345616	7.15998	8.06899e-13	4.01881e-11
WBGene00000054	16.669	0.24922	0.297581	0.837486	0.402319	0.738355	16.669	0.652507	0.278144	2.34593	0.0189796	0.0452389	16.669	0.0568616	0.298086	0.190756	0.848717	0.923567	16.669	-0.595645	0.282973	-2.10495	0.0352953	0.0933507
WBGene00000055	23.3223	0.0446242	0.27411	0.162797	0.870678	0.963113	23.3223	0.675523	0.253632	2.6634	0.00773555	0.0210099	23.3223	0.139082	0.267587	0.519765	0.603228	0.768194	23.3223	-0.536441	0.255303	-2.10119	0.035624	0.0940283
WBGene00000056	24.3076	-0.145863	0.224517	-0.649673	0.515904	0.812061	24.3076	0.0418282	0.209671	0.199495	0.841876	0.894655	24.3076	0.0363114	0.216422	0.16778	0.866756	0.933889	24.3076	-0.00551687	0.213806	-0.0258032	0.979414	0.989475
WBGene00000057	26.9711	-0.0473247	0.212167	-0.223054	0.823493	0.949423	26.9711	0.982319	0.182484	5.38303	7.32435e-08	6.38736e-07	26.9711	0.118378	0.204271	0.579514	0.562242	0.740248	26.9711	-0.863941	0.186023	-4.64426	3.41291e-06	4.28242e-05
WBGene00000062	4.38308	0.187971	0.545902	0.34433	0.730598	0.915212	4.38308	1.07845	0.485888	2.21955	0.0264496	0.059879	4.38308	0.14051	0.540078	0.260166	0.794736	0.893963	4.38308	-0.93794	0.492517	-1.90438	0.0568603	0.135317
WBGene00000063	1759.28	0.417986	0.319322	1.30898	0.190541	0.532338	1759.28	0.79175	0.319061	2.4815	0.013083	0.032981	1759.28	0.4716	0.31917	1.47758	0.13952	0.308716	1759.28	-0.32015	0.318981	-1.00366	0.315541	0.476049
WBGene00000064	11900.9	0.0573539	0.154798	0.370509	0.711003	0.906044	11900.9	-0.745698	0.154803	-4.81709	1.45665e-06	1.00133e-05	11900.9	-0.303691	0.154787	-1.96199	0.0497633	0.148863	11900.9	0.442007	0.154833	2.85473	0.00430728	0.0174823
WBGene00000065	2793.99	0.238617	0.30803	0.774655	0.438543	0.764913	2793.99	0.646807	0.307856	2.10101	0.0356402	0.0770122	2793.99	0.104048	0.307961	0.337861	0.735468	0.856241	2793.99	-0.542759	0.307866	-1.76298	0.0779046	0.17236
WBGene00000069	13.1877	-0.446519	0.35431	-1.26025	0.207579	0.55334	13.1877	0.950303	0.302209	3.14452	0.0016636	0.00549277	13.1877	0.225559	0.324264	0.695601	0.486679	0.680675	13.1877	-0.724744	0.302208	-2.39816	0.0164776	0.0512596
WBGene00000071	73.7375	-0.257854	0.159007	-1.62165	0.104879	0.403297	73.7375	-0.116268	0.152002	-0.764909	0.444326	0.572261	73.7375	-0.360283	0.15763	-2.28563	0.022276	0.0808852	73.7375	-0.244016	0.157808	-1.54628	0.122038	0.240698
WBGene00000073	240.239	0.0171961	0.129184	0.133113	0.894104	0.972301	240.239	-0.107403	0.127206	-0.844319	0.398491	0.528676	240.239	-0.270884	0.128975	-2.10028	0.0357043	0.116327	240.239	-0.163481	0.12903	-1.267	0.205156	0.350795
WBGene00000097	846.229	0.00797126	0.0581943	0.136977	0.891049	0.970871	846.229	0.111416	0.0565075	1.97171	0.0486426	0.100019	846.229	-0.0743035	0.0576187	-1.28957	0.197199	0.388647	846.229	-0.18572	0.057182	-3.24788	0.00116269	0.00605731
WBGene00000098	3031.6	0.153816	0.0533495	2.88318	0.00393679	0.055612	3031.6	-0.135185	0.0530274	-2.54935	0.0107924	0.0281292	3031.6	-0.0417502	0.0531591	-0.785382	0.43223	0.63555	3031.6	0.0934353	0.0531916	1.75658	0.0789892	0.174127
WBGene00000102	3683.81	0.103798	0.0754481	1.37576	0.168897	0.504813	3683.81	-0.10514	0.0751944	-1.39824	0.162041	0.265594	3683.81	-0.0555719	0.0752883	-0.738121	0.460441	0.660326	3683.81	0.0495679	0.0752947	0.658318	0.510334	0.658042
WBGene00000108	1.21939	-0.961785	0.944914	-1.01785	0.308747	NA	1.21939	-0.870914	0.897738	-0.97012	0.331987	0.462622	1.21939	-2.18858	1.09188	-2.00442	0.0450248	0.138235	1.21939	-1.31767	1.13279	-1.16321	0.244745	0.398121
WBGene00000110	2300.03	0.0773363	0.0699968	1.10485	0.269222	0.622426	2300.03	0.15658	0.0693343	2.25833	0.0239251	0.0551436	2300.03	0.27496	0.069433	3.96008	7.49262e-05	0.000740692	2300.03	0.11838	0.069253	1.70939	0.087379	0.187854
WBGene00000111	44.4046	-0.0731036	0.200879	-0.36392	0.715918	0.908767	44.4046	0.858533	0.179782	4.77541	1.79343e-06	1.21082e-05	44.4046	0.834245	0.183252	4.55246	5.30233e-06	7.46736e-05	44.4046	-0.024288	0.170457	-0.142488	0.886695	0.930862
WBGene00000139	38.197	-0.0100102	0.262856	-0.0380823	0.969622	0.992411	38.197	0.4546	0.250505	1.81474	0.0695645	0.134352	38.197	0.0615357	0.257981	0.238528	0.811472	0.903285	38.197	-0.393064	0.252277	-1.55806	0.119218	0.236638
WBGene00000142	1777.63	0.0434681	0.0796112	0.546004	0.585063	0.849249	1777.63	-0.230979	0.0791992	-2.91643	0.0035406	0.0106156	1777.63	-0.0460635	0.0792657	-0.581128	0.561154	0.739619	1777.63	0.184916	0.0793824	2.32943	0.0198364	0.0592294
WBGene00000144	550.568	0.170561	0.0771053	2.21205	0.0269631	0.194964	550.568	-0.077114	0.0760696	-1.01373	0.310712	0.439984	550.568	0.167266	0.0761611	2.19621	0.028077	0.0969579	550.568	0.24438	0.0761199	3.21046	0.00132523	0.00675768
WBGene00000146	4182.02	0.115416	0.0661422	1.74496	0.080991	0.353471	4182.02	-0.0799298	0.0658858	-1.21316	0.22507	0.343361	4182.02	-0.0779694	0.0660023	-1.18131	0.237479	0.438495	4182.02	0.00196044	0.0659981	0.0297045	0.976303	0.987304
WBGene00000159	444.008	-0.143454	0.169167	-0.847999	0.396439	0.734722	444.008	-0.4202	0.16835	-2.49599	0.0125606	0.0318885	444.008	-0.167238	0.16836	-0.993337	0.320546	0.531142	444.008	0.252962	0.168866	1.498	0.134133	0.258753
WBGene00000168	2215.36	0.141192	0.0876211	1.6114	0.107093	0.407138	2215.36	0.102245	0.0871442	1.17328	0.240682	0.361441	2215.36	0.173949	0.0872565	1.99354	0.0462023	0.140946	2215.36	0.0717045	0.0871396	0.822869	0.410582	0.570061
WBGene00000172	25.3782	-0.283008	0.235914	-1.19963	0.230284	0.581402	25.3782	-0.545092	0.230265	-2.36724	0.0179215	0.0431394	25.3782	0.370514	0.218928	1.6924	0.0905696	0.22968	25.3782	0.915606	0.227779	4.01972	5.82683e-05	0.000488681
WBGene00000173	1.73013	-1.38623	1.00705	-1.37652	0.168659	NA	1.73013	0.991056	0.736146	1.34628	0.178213	0.285925	1.73013	0.580987	0.778267	0.746514	0.455357	0.655839	1.73013	-0.410069	0.70672	-0.580243	0.561751	0.701193
WBGene00000174	19.1723	-0.0709695	0.239685	-0.296095	0.767158	0.927556	19.1723	-0.840548	0.246986	-3.40322	0.000665975	0.00244556	19.1723	-0.307674	0.241665	-1.27314	0.202967	0.395999	19.1723	0.532874	0.25851	2.06133	0.0392718	0.101261
WBGene00000200	2184.61	0.038506	0.0572205	0.672941	0.500985	0.805403	2184.61	-0.0929873	0.0566535	-1.64133	0.100728	0.181866	2184.61	-0.0762999	0.0568969	-1.34102	0.179914	0.366889	2184.61	0.0166874	0.0568991	0.293281	0.769307	0.85572
WBGene00000214	3070.87	-0.386464	0.229305	-1.68537	0.0919179	0.378473	3070.87	-1.09613	0.229297	-4.7804	1.74947e-06	1.18409e-05	3070.87	-0.154081	0.229153	-0.672395	0.501332	0.69275	3070.87	0.94205	0.229344	4.10759	3.99802e-05	0.000353737
WBGene00000215	770.312	-0.363236	0.127279	-2.85385	0.00431924	0.0591736	770.312	-0.625041	0.126567	-4.93842	7.87599e-07	5.68539e-06	770.312	-0.0127588	0.126105	-0.101176	0.919411	0.959512	770.312	0.612282	0.126762	4.83015	1.36429e-06	1.89773e-05
WBGene00000218	1971.75	0.0915511	0.162149	0.56461	0.572339	0.841478	1971.75	0.714532	0.161513	4.424	9.68898e-06	5.57917e-05	1971.75	0.774671	0.161572	4.79458	1.63012e-06	2.61952e-05	1971.75	0.0601384	0.161264	0.372919	0.709209	0.812754
WBGene00000219	10604.3	-0.159567	0.149766	-1.06545	0.286674	0.639918	10604.3	0.79656	0.149613	5.32413	1.01438e-07	8.60884e-07	10604.3	0.0845115	0.149678	0.564622	0.572331	0.746638	10604.3	-0.712049	0.14962	-4.75904	1.94518e-06	2.58922e-05
WBGene00000226	1523.19	-0.0390993	0.118824	-0.329052	0.742116	0.918709	1523.19	-0.05565	0.11829	-0.470455	0.63803	0.739229	1523.19	-0.214431	0.118579	-1.80834	0.070553	0.192215	1523.19	-0.158781	0.118558	-1.33927	0.180483	0.320517
WBGene00000228	793.793	0.0527982	0.113294	0.466027	0.641196	0.874588	793.793	-0.307639	0.112778	-2.72783	0.0063752	0.0177468	793.793	0.0500539	0.112641	0.444368	0.656777	0.804433	793.793	0.357693	0.112933	3.16729	0.00153867	0.00765367
WBGene00000233	122.826	0.168744	0.106926	1.57814	0.114533	0.41963	122.826	0.634925	0.0986283	6.43755	1.21417e-10	1.61648e-09	122.826	0.358256	0.103318	3.46751	0.000525313	0.00386023	122.826	-0.276668	0.097322	-2.84281	0.00447171	0.0180113
WBGene00000244	12.5226	0.486064	0.372456	1.30502	0.191885	0.534184	12.5226	2.02599	0.323459	6.2635	3.7642e-10	4.68305e-09	12.5226	1.00866	0.349364	2.88714	0.00388763	0.0202608	12.5226	-1.01732	0.291139	-3.49429	0.000475319	0.00287138
WBGene00000249	850.29	0.00555632	0.0818643	0.0678723	0.945887	0.98576	850.29	-0.338993	0.0812786	-4.17075	3.03602e-05	0.00015684	850.29	-0.207237	0.0815327	-2.54177	0.0110293	0.0469934	850.29	0.131755	0.0819399	1.60795	0.107846	0.219496
WBGene00000250	1017.18	0.017013	0.0730939	0.232756	0.815951	0.946385	1017.18	-0.223131	0.0723726	-3.08308	0.00204871	0.00658674	1017.18	-0.124681	0.0726599	-1.71595	0.0861705	0.221211	1017.18	0.0984494	0.0728619	1.35118	0.176638	0.315783
WBGene00000257	2737.95	-0.115906	0.0597954	-1.93838	0.0525766	0.282791	2737.95	-0.514335	0.0595427	-8.63809	5.71618e-18	1.77904e-16	2737.95	-0.225355	0.0595196	-3.78623	0.000152953	0.00136272	2737.95	0.28898	0.0598228	4.8306	1.36122e-06	1.89481e-05
WBGene00000285	66.0527	0.0207843	0.209675	0.0991263	0.921038	0.979676	66.0527	0.720992	0.19855	3.63129	0.000282013	0.00113722	66.0527	0.161147	0.205129	0.78559	0.432108	0.63555	66.0527	-0.559845	0.198884	-2.81493	0.00487874	0.0192897
WBGene00000298	399.003	0.0708962	0.0745823	0.950577	0.341819	0.691063	399.003	-0.329946	0.0739484	-4.46184	8.12597e-06	4.7703e-05	399.003	-0.344395	0.0752758	-4.57511	4.75973e-06	6.76679e-05	399.003	-0.0144493	0.0761071	-0.189854	0.849423	0.906542
WBGene00000302	32.9408	-0.137496	0.198231	-0.693616	0.487923	0.796555	32.9408	-0.303079	0.192521	-1.57426	0.115427	0.203074	32.9408	-0.950446	0.212504	-4.47261	7.72699e-06	0.000104092	32.9408	-0.647368	0.215115	-3.00941	0.00261758	0.0117698
WBGene00000373	823.937	-0.623074	0.125688	-4.95731	7.14752e-07	5.79103e-05	823.937	0.746095	0.122679	6.08169	1.18924e-09	1.38259e-08	823.937	-0.0465029	0.123744	-0.375798	0.707067	0.837254	823.937	-0.792597	0.122965	-6.44574	1.15039e-10	4.00765e-09
WBGene00000387	1157.08	-0.124586	0.0707697	-1.76044	0.0783341	0.347306	1157.08	-0.791947	0.070815	-11.1833	4.92066e-29	4.34506e-27	1157.08	-0.207976	0.0702755	-2.95943	0.00308204	0.0168009	1157.08	0.583971	0.0713259	8.18737	2.67002e-16	2.13098e-14
WBGene00000412	7.1452	-0.744772	0.406108	-1.83393	0.0666651	0.321906	7.1452	-0.275869	0.357862	-0.770881	0.440777	0.568682	7.1452	0.278488	0.350114	0.79542	0.426369	0.631358	7.1452	0.554356	0.356406	1.55541	0.119849	0.237431
WBGene00000445	4.45368	-0.99694	0.623905	-1.59791	0.110064	0.411607	4.45368	0.814959	0.460618	1.76927	0.0768482	0.145999	4.45368	0.977389	0.467389	2.09117	0.0365132	0.118482	4.45368	0.16243	0.420262	0.386496	0.699129	0.80466
WBGene00000447	2.41615	0.0927942	0.736386	0.126013	0.899722	NA	2.41615	0.995813	0.648955	1.53449	0.12491	0.21633	2.41615	0.660402	0.683275	0.966524	0.333782	0.544461	2.41615	-0.335412	0.61625	-0.544279	0.586249	0.719443
WBGene00000449	54.7141	-0.534335	0.195491	-2.7333	0.00627038	0.0771367	54.7141	0.498474	0.175582	2.83899	0.00452571	0.0131176	54.7141	0.0235201	0.183477	0.128191	0.897998	0.948781	54.7141	-0.474954	0.177881	-2.67007	0.00758359	0.0275476
WBGene00000453	379.176	0.452891	0.114593	3.95218	7.74416e-05	0.00289589	379.176	-0.90859	0.11684	-7.77637	7.46331e-15	1.71955e-13	379.176	-0.611393	0.116748	-5.23686	1.63329e-07	3.25532e-06	379.176	0.297196	0.119217	2.49291	0.0126701	0.0416366
WBGene00000454	2.3246	0.120351	0.778726	0.154548	0.877178	NA	2.3246	0.20337	0.74125	0.274361	0.783807	0.853538	2.3246	0.233326	0.758467	0.307629	0.758365	0.871067	2.3246	0.0299558	0.740604	0.0404478	0.967736	0.982007
WBGene00000455	42.7216	-0.512464	0.204603	-2.50467	0.0122566	0.120802	42.7216	0.295868	0.183569	1.61176	0.107015	0.191055	42.7216	0.252366	0.18779	1.34388	0.178988	0.365687	42.7216	-0.0435019	0.183012	-0.2377	0.812113	0.883278
WBGene00000477	20.7005	-0.28497	0.274895	-1.03665	0.299899	0.652632	20.7005	0.765472	0.242581	3.15553	0.00160208	0.00531738	20.7005	0.0324395	0.261552	0.124027	0.901294	0.950665	20.7005	-0.733033	0.247274	-2.96446	0.00303213	0.0132483
WBGene00000478	232.981	-0.00652832	0.100487	-0.064967	0.9482	0.986132	232.981	-0.449633	0.0998523	-4.50298	6.70069e-06	3.98785e-05	232.981	-0.210711	0.100133	-2.10432	0.0353506	0.115398	232.981	0.238922	0.101798	2.34702	0.0189243	0.0571014
WBGene00000480	3884.71	-0.0415513	0.0806897	-0.514952	0.606586	0.859402	3884.71	-0.088415	0.0803826	-1.09993	0.271364	0.396479	3884.71	-0.0600343	0.0804717	-0.74603	0.455649	0.656158	3884.71	0.0283807	0.0804712	0.352682	0.724327	0.82368
WBGene00000488	8.58245	0.0805423	0.361316	0.222914	0.823602	0.949423	8.58245	0.868159	0.318313	2.72737	0.0063841	0.0177611	8.58245	-0.292304	0.374193	-0.781159	0.434709	0.637555	8.58245	-1.16046	0.346577	-3.34835	0.000812933	0.00450386
WBGene00000490	24.1741	0.430858	0.279362	1.54229	0.123003	0.435594	24.1741	2.11442	0.239657	8.82269	1.1174e-18	3.80178e-17	24.1741	1.17313	0.25677	4.56882	4.90471e-06	6.95154e-05	24.1741	-0.941287	0.210863	-4.46398	8.04514e-06	8.97315e-05
WBGene00000491	29.2335	-0.00443274	0.263209	-0.0168411	0.986563	0.997217	29.2335	1.65882	0.228731	7.25225	4.09915e-13	7.55557e-12	29.2335	0.375953	0.249902	1.5044	0.132479	0.297406	29.2335	-1.28286	0.225102	-5.69903	1.20494e-08	2.77364e-07
WBGene00000498	1370.62	-0.0163099	0.144373	-0.112971	0.910054	0.978066	1370.62	-0.502909	0.14419	-3.48782	0.000486983	0.00184851	1370.62	-0.0614193	0.144065	-0.426332	0.669866	0.813409	1370.62	0.44149	0.144323	3.05904	0.00222045	0.0103102
WBGene00000499	231.387	0.0846276	0.0884049	0.957273	0.33843	0.687492	231.387	-0.00206074	0.0858949	-0.0239914	0.980859	0.988056	231.387	-0.134546	0.0883948	-1.5221	0.127984	0.290715	231.387	-0.132485	0.0879286	-1.50673	0.131879	0.255773
WBGene00000514	131.067	0.0666279	0.137209	0.485595	0.627254	0.868311	131.067	-0.608901	0.138023	-4.4116	1.02609e-05	5.86933e-05	131.067	-0.077029	0.136265	-0.565288	0.571878	0.746257	131.067	0.531872	0.139645	3.80875	0.000139673	0.00102179
WBGene00000521	52.0135	-0.903703	0.261459	-3.45638	0.000547476	0.0132858	52.0135	-0.01157	0.246067	-0.0470198	0.962497	0.975497	52.0135	-0.90259	0.257476	-3.50553	0.000455704	0.00345156	52.0135	-0.89102	0.256964	-3.46749	0.000525338	0.00311999
WBGene00000533	938.657	-0.0116872	0.0912578	-0.128067	0.898096	0.973513	938.657	-0.429178	0.090844	-4.72434	2.30858e-06	1.525e-05	938.657	-0.142389	0.0908073	-1.56803	0.116873	0.274434	938.657	0.286789	0.0912723	3.14213	0.00167722	0.00820767
WBGene00000534	2204.81	0.0291646	0.101628	0.286973	0.774133	0.931358	2204.81	-0.0476061	0.101226	-0.470293	0.638146	0.73926	2204.81	-0.0293665	0.101357	-0.289734	0.77202	0.880893	2204.81	0.0182396	0.101335	0.179993	0.857158	0.911948
WBGene00000539	10.0907	-0.807237	0.306916	-2.63016	0.00853455	0.0958706	10.0907	-0.974584	0.293619	-3.31922	0.000902707	0.00319459	10.0907	-1.53779	0.339282	-4.53248	5.82944e-06	8.13216e-05	10.0907	-0.563205	0.360137	-1.56386	0.11785	0.234589
WBGene00000541	10.2361	-0.0877689	0.354002	-0.247934	0.804186	0.941004	10.2361	0.662068	0.316697	2.09054	0.0365694	0.078704	10.2361	-0.203285	0.352785	-0.576229	0.564461	0.741338	10.2361	-0.865353	0.333992	-2.59094	0.00957144	0.0332194
WBGene00000552	5660.66	0.246846	0.117558	2.09977	0.0357489	0.229691	5660.66	-0.125782	0.117484	-1.07063	0.284334	0.411064	5660.66	-0.206763	0.117551	-1.75892	0.0785918	0.207692	5660.66	-0.0809812	0.117558	-0.688863	0.49091	0.640577
WBGene00000554	303.889	0.138206	0.0663866	2.08184	0.0373575	0.236247	303.889	0.0269088	0.0641641	0.419374	0.674943	0.769458	303.889	0.0260303	0.0660003	0.394397	0.693288	0.828672	303.889	-0.000878484	0.065347	-0.0134434	0.989274	0.994928
WBGene00000555	9.28778	-0.135815	0.403252	-0.3368	0.736268	0.9167	9.28778	-0.232515	0.390697	-0.595129	0.551757	0.667629	9.28778	-0.737048	0.418784	-1.75997	0.0784126	0.207515	9.28778	-0.504532	0.421985	-1.19562	0.231846	0.383112
WBGene00000556	125.173	0.160905	0.246728	0.652156	0.514301	0.811008	125.173	-0.104327	0.244836	-0.426108	0.670029	0.76528	125.173	0.594705	0.243219	2.44515	0.0144794	0.0581186	125.173	0.699032	0.243277	2.8734	0.00406086	0.0167042
WBGene00000557	96.4089	-0.145616	0.148772	-0.97879	0.327684	0.677598	96.4089	0.382272	0.139518	2.73995	0.00614477	0.0171759	96.4089	0.220287	0.142867	1.5419	0.123098	0.28368	96.4089	-0.161986	0.139358	-1.16237	0.245085	0.398496
WBGene00000558	316.646	0.0286272	0.15107	0.189497	0.849703	0.956952	316.646	0.00493197	0.149309	0.0330319	0.973649	0.983283	316.646	-0.0712815	0.150167	-0.474681	0.635014	0.789476	316.646	-0.0762135	0.149947	-0.508271	0.611263	0.738537
WBGene00000559	0.827365	-0.120738	0.962244	-0.125475	0.900147	NA	0.827365	-1.00861	1.01873	-0.990058	0.322146	0.452028	0.827365	-2.28199	1.14367	-1.99532	0.0460075	0.140538	0.827365	-1.27339	1.22303	-1.04118	0.297793	0.457679
WBGene00000562	125.03	-0.520372	0.154556	-3.36688	0.000760229	0.0169838	125.03	0.948502	0.140759	6.73846	1.60071e-11	2.40995e-10	125.03	-0.215642	0.149076	-1.44653	0.14803	0.321055	125.03	-1.16414	0.144044	-8.08184	6.37977e-16	4.68829e-14
WBGene00000592	1212.76	0.144211	0.049679	2.90285	0.00369784	0.0534323	1212.76	-0.15667	0.0490802	-3.19212	0.00141232	0.00474479	1212.76	0.122957	0.0490813	2.50516	0.0122395	0.0510557	1212.76	0.279627	0.0492055	5.68283	1.3248e-08	3.02099e-07
WBGene00000599	37.3157	1.76006	0.427788	4.11434	3.88297e-05	0.00159881	37.3157	3.9209	0.391014	10.0275	1.15385e-23	6.24099e-22	37.3157	4.64507	0.388907	11.9439	6.98654e-33	3.07674e-30	37.3157	0.724163	0.260565	2.7792	0.00544932	0.0210807
WBGene00000601	9.1176	-0.0419774	0.892098	-0.0470547	0.96247	0.991074	9.1176	0.158621	0.859194	0.184616	0.85353	0.902645	9.1176	3.1127	0.814683	3.82074	0.00013305	0.00120705	9.1176	2.95407	0.804631	3.67134	0.000241279	0.00163262
WBGene00000602	5.01917	-0.965882	1.18242	-0.816869	0.414003	0.748624	5.01917	-0.18309	1.0838	-0.168933	0.865849	0.911003	5.01917	3.28817	0.994452	3.30651	0.000944662	0.00631993	5.01917	3.47126	1.00044	3.46972	0.000520992	0.00309701
WBGene00000614	0.037721	-0.0286168	4.24676	-0.00673849	0.994624	NA	0.037721	-0.0980697	4.24676	-0.0230928	0.981576	NA	0.037721	-0.251085	4.24676	-0.0591237	0.952854	NA	0.037721	-0.153015	4.24714	-0.0360277	0.97126	NA
WBGene00000620	97.6582	1.20564	0.231631	5.205	1.93997e-07	1.92338e-05	97.6582	0.790143	0.230333	3.43044	0.000602604	0.00223796	97.6582	1.73819	0.227188	7.65086	1.99635e-14	1.32346e-12	97.6582	0.948043	0.220163	4.3061	1.66157e-05	0.000167742
WBGene00000712	149.223	-0.370751	0.5279	-0.702314	0.482483	0.793594	149.223	-0.294799	0.525147	-0.561365	0.574549	0.687063	149.223	1.84096	0.522342	3.52443	0.000424399	0.00326255	149.223	2.13576	0.522852	4.08482	4.41105e-05	0.000385033
WBGene00000713	3107.98	-0.256765	0.232411	-1.10479	0.269251	0.622426	3107.98	-0.181207	0.23223	-0.780292	0.435219	0.563272	3107.98	0.114602	0.232223	0.493502	0.621658	0.780597	3107.98	0.29581	0.232238	1.27374	0.202757	0.347761
WBGene00000714	1.46125	0.424797	1.23687	0.343444	0.731264	NA	1.46125	2.51613	1.04018	2.41894	0.0155658	0.0382194	1.46125	2.54133	1.0524	2.4148	0.0157437	0.0619566	1.46125	0.0251972	0.80808	0.0311815	0.975125	0.986369
WBGene00000715	48.8828	-0.12667	0.404883	-0.312857	0.75439	0.92352	48.8828	0.720862	0.391554	1.84103	0.0656174	0.127992	48.8828	1.47396	0.38926	3.78656	0.000152748	0.00136156	48.8828	0.753096	0.383294	1.9648	0.0494374	0.121115
WBGene00000716	2772.53	-0.158089	0.20744	-0.762097	0.446002	0.769457	2772.53	-0.136797	0.20723	-0.660122	0.509176	0.630163	2772.53	0.222811	0.207208	1.0753	0.28224	0.488337	2772.53	0.359608	0.207218	1.73541	0.0826684	0.180238
WBGene00000717	19.7162	1.55421	0.620626	2.50427	0.0122706	0.120861	19.7162	2.53591	0.591063	4.29042	1.78338e-05	9.69571e-05	19.7162	4.22979	0.580456	7.287	3.1693e-13	1.71965e-11	19.7162	1.69388	0.491383	3.44717	0.000566501	0.0033307
WBGene00000718	16.8409	-0.103785	1.08301	-0.0958303	0.923655	0.980203	16.8409	0.336474	1.05356	0.31937	0.749446	0.826712	16.8409	3.71551	1.02795	3.61449	0.000300945	0.00242857	16.8409	3.37903	1.01799	3.31931	0.000902405	0.00491153
WBGene00000719	5.72144	-1.43296	1.05673	-1.35604	0.175087	0.51228	5.72144	-1.45245	1.01824	-1.42643	0.153745	0.254662	5.72144	3.06511	0.840879	3.64513	0.000267262	0.0021902	5.72144	4.51756	0.956075	4.72511	2.29991e-06	3.00795e-05
WBGene00000720	11.7101	-1.01679	0.816423	-1.24542	0.212978	0.560037	11.7101	0.959799	0.685387	1.40038	0.161401	0.264734	11.7101	3.45048	0.656683	5.25441	1.48497e-07	2.98868e-06	11.7101	2.49068	0.617134	4.03589	5.43955e-05	0.000460653
WBGene00000721	0.284131	0	2.09927	0	1	NA	0.284131	2.44761	2.01418	1.21519	0.224293	NA	0.284131	0.70616	2.09927	0.336383	0.736582	NA	0.284131	-1.74146	2.01419	-0.864592	0.387263	NA
WBGene00000722	11.6742	0.684306	0.51791	1.32128	0.186408	0.528009	11.6742	2.34566	0.46649	5.02831	4.94812e-07	3.70983e-06	11.6742	2.13478	0.47306	4.51271	6.40059e-06	8.82813e-05	11.6742	-0.210878	0.399837	-0.527411	0.597908	0.727919
WBGene00000723	33.7273	0.355208	0.239409	1.48369	0.137891	0.459027	33.7273	0.983763	0.221017	4.45108	8.54381e-06	4.99244e-05	33.7273	1.28794	0.220968	5.82862	5.58866e-09	1.48945e-07	33.7273	0.304179	0.202097	1.50511	0.132296	0.2563
WBGene00000724	1.38611	1.26199	0.93662	1.34739	0.177855	NA	1.38611	1.83683	0.875301	2.09851	0.0358601	0.0774345	1.38611	-0.166662	1.08821	-0.153152	0.878279	0.939238	1.38611	-2.00349	0.942376	-2.126	0.0335033	0.0895635
WBGene00000725	0.962276	0.426976	1.20039	0.355699	0.722066	NA	0.962276	2.25335	1.0108	2.22927	0.0257958	0.0587231	0.962276	0.62174	1.18267	0.525706	0.599092	0.765725	0.962276	-1.63161	0.985397	-1.65579	0.097765	0.204336
WBGene00000726	30.0877	0.00902727	0.217514	0.041502	0.966896	0.992275	30.0877	0.355401	0.202284	1.75695	0.0789271	0.149083	30.0877	0.227444	0.209557	1.08536	0.277763	0.483802	30.0877	-0.127957	0.202253	-0.632658	0.526957	0.671419
WBGene00000727	23.0128	0.0755967	0.481873	0.156881	0.875339	0.964216	23.0128	3.17067	0.411489	7.70537	1.30468e-14	2.92092e-13	23.0128	2.42594	0.418975	5.79019	7.03084e-09	1.83417e-07	23.0128	-0.744729	0.355013	-2.09775	0.035927	0.0945811
WBGene00000728	22.5559	0.0149336	0.396075	0.037704	0.969924	0.992514	22.5559	0.537838	0.37828	1.4218	0.155085	0.256381	22.5559	0.947332	0.376759	2.51443	0.0119226	0.0500158	22.5559	0.409495	0.367567	1.11407	0.26525	0.421705
WBGene00000729	1.71492	-1.74294	1.30039	-1.34032	0.180141	NA	1.71492	0.615726	1.11867	0.550412	0.582037	0.69342	1.71492	2.69521	1.03621	2.60101	0.00929492	0.0411092	1.71492	2.07948	0.959203	2.16792	0.0301645	0.0824106
WBGene00000730	9.49277	-0.719521	0.695231	-1.03494	0.300698	0.652768	9.49277	0.901624	0.611442	1.47459	0.140324	0.236868	9.49277	2.15109	0.597306	3.60132	0.000316611	0.0025461	9.49277	1.24946	0.568788	2.19671	0.028041	0.0777767
WBGene00000731	182.305	0.191452	0.165511	1.15673	0.247384	0.60133	182.305	0.356717	0.162007	2.20186	0.0276753	0.0622384	182.305	0.564983	0.162214	3.48295	0.000495922	0.00367786	182.305	0.208266	0.160397	1.29844	0.194135	0.337432
WBGene00000732	70.6951	-0.146356	0.514185	-0.284637	0.775922	0.931923	70.6951	-0.402778	0.510867	-0.78842	0.430451	0.558853	70.6951	2.10446	0.502855	4.18502	2.85139e-05	0.000321385	70.6951	2.50723	0.504828	4.96651	6.81672e-07	1.03146e-05
WBGene00000733	457.945	-0.160507	0.337887	-0.475032	0.634764	0.872379	457.945	-0.302121	0.337202	-0.895965	0.370272	0.500684	457.945	0.680458	0.336658	2.02121	0.0432578	0.134157	457.945	0.982579	0.336846	2.917	0.00353417	0.0149846
WBGene00000734	14.5883	-0.680336	1.16912	-0.581923	0.560619	0.834868	14.5883	-0.0831379	1.12696	-0.073772	0.941192	0.961608	14.5883	3.47832	1.09542	3.17532	0.00149672	0.00933668	14.5883	3.56145	1.09524	3.25176	0.00114691	0.00599273
WBGene00000735	12.5652	0.0280944	0.662199	0.0424259	0.966159	0.992232	12.5652	0.62663	0.629037	0.996175	0.319165	0.448941	12.5652	2.50816	0.609064	4.11806	3.82081e-05	0.000413273	12.5652	1.88153	0.58989	3.18963	0.00142453	0.00716915
WBGene00000736	2.87543	0.0226483	0.616338	0.0367465	0.970687	NA	2.87543	0.452206	0.558539	0.809624	0.418156	0.548139	2.87543	0.041064	0.604881	0.0678878	0.945875	0.973624	2.87543	-0.411142	0.5742	-0.716027	0.473975	0.626965
WBGene00000766	712.033	-0.0250569	0.0871782	-0.287421	0.77379	0.931168	712.033	-0.244749	0.0862567	-2.83745	0.00454759	0.013171	712.033	-0.0204718	0.0863414	-0.237103	0.812577	0.903872	712.033	0.224277	0.0866257	2.58903	0.00962456	0.0333557
WBGene00000776	9140.39	0.0170948	0.185094	0.092357	0.926414	0.980203	9140.39	-0.263237	0.185051	-1.42251	0.154877	0.256127	9140.39	0.270788	0.185031	1.46348	0.143336	0.314214	9140.39	0.534026	0.185044	2.88595	0.00390239	0.0161885
WBGene00000781	623.009	-0.292356	0.15437	-1.89387	0.0582426	0.297935	623.009	-2.99473	0.159519	-18.7735	1.24417e-78	1.38945e-75	623.009	-2.05421	0.156986	-13.0853	3.9977e-39	2.5497e-36	623.009	0.940529	0.162854	5.77527	7.68296e-09	1.86556e-07
WBGene00000782	4.27705	-0.817063	0.544777	-1.49981	0.133663	0.452924	4.27705	0.208951	0.459451	0.454784	0.649265	0.748772	4.27705	-1.00188	0.549927	-1.82184	0.0684795	0.18837	4.27705	-1.21083	0.539554	-2.24413	0.0248242	0.0708941
WBGene00000783	458.935	-0.03779	0.0885425	-0.4268	0.669525	0.88725	458.935	-0.803606	0.0890608	-9.02312	1.82804e-19	6.71284e-18	458.935	-0.63321	0.0894592	-7.0782	1.46039e-12	7.20301e-11	458.935	0.170397	0.0914235	1.86382	0.0623474	0.145344
WBGene00000784	1276.02	0.0201207	0.177938	0.113077	0.90997	0.978066	1276.02	0.0790955	0.177455	0.445721	0.655799	0.753652	1276.02	-0.0694222	0.17767	-0.390736	0.695993	0.8302	1276.02	-0.148518	0.177587	-0.836307	0.402982	0.563244
WBGene00000785	259.714	-0.183866	0.253907	-0.724147	0.468976	0.784594	259.714	0.0958279	0.25116	0.381541	0.702802	0.791804	259.714	1.16433	0.249891	4.65935	3.17213e-06	4.75074e-05	259.714	1.0685	0.249486	4.28281	1.84547e-05	0.000183352
WBGene00000789	1008.66	0.0565169	0.0624717	0.90468	0.365635	0.710502	1008.66	0.2867	0.0607804	4.71699	2.39364e-06	1.57625e-05	1008.66	0.20027	0.0614145	3.26095	0.00111039	0.00723199	1008.66	-0.0864303	0.0607441	-1.42286	0.154776	0.287442
WBGene00000795	515.563	-0.28649	0.0728564	-3.93225	8.41535e-05	0.00310072	515.563	0.375059	0.0688323	5.44888	5.06874e-08	4.51996e-07	515.563	-0.227617	0.0715123	-3.18291	0.00145801	0.00913528	515.563	-0.602676	0.0703171	-8.57084	1.02732e-17	1.01075e-15
WBGene00000802	14140.9	0.115384	0.103282	1.11717	0.263921	0.618649	14140.9	-0.267102	0.103247	-2.58702	0.00968087	0.0255834	14140.9	-0.115076	0.103256	-1.11447	0.265077	0.471112	14140.9	0.152026	0.10327	1.47212	0.14099	0.268154
WBGene00000813	1269.17	0.091904	0.103928	0.884303	0.376532	0.720186	1269.17	-0.239853	0.103543	-2.31646	0.0205329	0.0484727	1269.17	-0.190303	0.103751	-1.83422	0.0666213	0.184857	1269.17	0.04955	0.103883	0.476978	0.633378	0.755553
WBGene00000838	4279.48	0.169492	0.0827064	2.04932	0.0404306	0.245384	4279.48	-0.0965085	0.0825227	-1.16948	0.242211	0.363163	4279.48	0.0951248	0.082545	1.1524	0.249157	0.452915	4279.48	0.191633	0.0825473	2.3215	0.02026	0.0602448
WBGene00000840	1342.21	-0.0109631	0.103139	-0.106294	0.915349	0.979109	1342.21	-0.113732	0.102545	-1.1091	0.267388	0.39236	1342.21	-0.180374	0.102841	-1.75391	0.0794461	0.209232	1342.21	-0.0666412	0.10286	-0.647882	0.517061	0.663629
WBGene00000859	0.57922	-0.571083	1.61051	-0.354598	0.722891	NA	0.57922	0.0513237	1.5412	0.033301	0.973435	0.98317	0.57922	-0.797398	1.61816	-0.492782	0.622167	NA	0.57922	-0.848721	1.60602	-0.528461	0.597179	0.727479
WBGene00000860	1.0821	0.0336245	1.04853	0.0320684	0.974418	NA	1.0821	0.699314	0.950345	0.735853	0.46182	0.588315	1.0821	0.684462	0.977871	0.699951	0.483958	0.678744	1.0821	-0.0148521	0.90239	-0.0164586	0.986869	0.993662
WBGene00000861	1.4604	0.456933	0.982664	0.464994	0.641936	NA	1.4604	2.06661	0.850805	2.42901	0.0151402	0.0373295	1.4604	-0.308262	1.07693	-0.286241	0.774694	0.882583	1.4604	-2.37487	0.938197	-2.53132	0.0113635	0.0382329
WBGene00000862	8.78216	-0.000161611	0.457789	-0.000353026	0.999718	1	8.78216	1.28663	0.403861	3.18581	0.00144349	0.0048401	8.78216	0.221232	0.440791	0.501897	0.61574	0.776116	8.78216	-1.06539	0.404091	-2.63652	0.00837613	0.0297448
WBGene00000868	10994.5	0.0980858	0.106964	0.916999	0.359143	0.704267	10994.5	-0.667118	0.106967	-6.23666	4.47e-10	5.51416e-09	10994.5	-0.147857	0.106935	-1.38269	0.166761	0.348481	10994.5	0.519261	0.106999	4.85298	1.21622e-06	1.71379e-05
WBGene00000876	2375.21	0.166304	0.091968	1.80829	0.0705621	0.329932	2375.21	0.103387	0.0915592	1.12918	0.258821	0.382272	2375.21	0.113461	0.0916942	1.23739	0.215943	0.411799	2375.21	0.0100743	0.0915902	0.109993	0.912415	0.948101
WBGene00000877	1387.26	0.0788646	0.124332	0.634305	0.525882	0.819192	1387.26	-0.438421	0.124166	-3.53093	0.000414099	0.00159337	1387.26	-0.219827	0.124196	-1.77	0.076727	0.204513	1387.26	0.218594	0.124439	1.75663	0.0789813	0.174127
WBGene00000879	1954.39	0.017838	0.171832	0.103811	0.91732	0.979202	1954.39	-0.513832	0.171739	-2.99193	0.00277221	0.00856337	1954.39	-0.103004	0.171676	-0.599993	0.548511	0.730137	1954.39	0.410827	0.171833	2.39086	0.0168092	0.0520334
WBGene00000883	12738.6	0.0636667	0.161271	0.394781	0.693004	0.89814	12738.6	-0.544199	0.161261	-3.37466	0.000739074	0.00267813	12738.6	-0.222676	0.161256	-1.38088	0.167314	0.349244	12738.6	0.321524	0.161283	1.99353	0.0462031	0.115177
WBGene00000893	8.55005	0.115688	0.449241	0.257518	0.796779	0.939114	8.55005	1.20594	0.381974	3.15713	0.00159332	0.00529481	8.55005	1.98	0.371677	5.32719	9.97428e-08	2.07519e-06	8.55005	0.774054	0.310082	2.49629	0.0125501	0.0413748
WBGene00000907	4.44143	0.212999	0.660607	0.322429	0.747127	0.920755	4.44143	1.40459	0.586512	2.39481	0.0166288	0.0404481	4.44143	1.29339	0.598598	2.1607	0.0307184	0.10387	4.44143	-0.111195	0.530489	-0.209609	0.833973	0.897343
WBGene00000915	40738.2	0.0321934	0.14191	0.226857	0.820535	0.948022	40738.2	-0.383771	0.141902	-2.70449	0.00684102	0.0188692	40738.2	-0.111052	0.141901	-0.782601	0.433862	0.636831	40738.2	0.272719	0.141907	1.92181	0.0546297	0.131114
WBGene00000920	39.482	-0.230895	0.238032	-0.970018	0.332038	0.68181	39.482	1.41523	0.208143	6.79932	1.05117e-11	1.62645e-10	39.482	0.223357	0.224935	0.992985	0.320717	0.531207	39.482	-1.19188	0.208	-5.73018	1.00322e-08	2.36236e-07
WBGene00000936	78.0069	0.312615	0.129983	2.40505	0.0161704	0.14315	78.0069	0.624484	0.121614	5.13496	2.822e-07	2.21296e-06	78.0069	0.0595414	0.131252	0.453643	0.650086	0.799258	78.0069	-0.564942	0.124073	-4.55331	5.28087e-06	6.23648e-05
WBGene00000940	803.899	0.0346253	0.0779616	0.444133	0.656946	0.88202	803.899	-0.277096	0.0772812	-3.58555	0.000336363	0.00132707	803.899	-0.10759	0.0774818	-1.38858	0.164961	0.345807	803.899	0.169506	0.0778201	2.17818	0.0293923	0.0807458
WBGene00000951	16.8838	-0.0090456	0.301817	-0.0299704	0.976091	0.994487	16.8838	1.3887	0.259643	5.34849	8.86914e-08	7.61903e-07	16.8838	0.0291079	0.295522	0.0984965	0.921538	0.960945	16.8838	-1.35959	0.267064	-5.09088	3.56409e-07	5.80812e-06
WBGene00000955	22.1075	-0.417264	0.256647	-1.62583	0.103987	0.401713	22.1075	1.19306	0.209124	5.70506	1.16303e-08	1.15906e-07	22.1075	0.010834	0.238081	0.0455058	0.963704	0.982292	22.1075	-1.18223	0.216121	-5.47021	4.4949e-08	9.16584e-07
WBGene00000976	1553.13	-0.0066565	0.138159	-0.04818	0.961573	0.990831	1553.13	-0.31528	0.137874	-2.28672	0.022212	0.0518627	1553.13	-0.0825317	0.137888	-0.598543	0.549478	0.730688	1553.13	0.232748	0.138012	1.68643	0.091713	0.194857
WBGene00000977	226.897	0.262792	0.110542	2.3773	0.01744	0.150102	226.897	-0.0223248	0.109094	-0.204639	0.837854	0.892013	226.897	0.332351	0.10876	3.05581	0.00224452	0.0130426	226.897	0.354676	0.108423	3.27122	0.00107083	0.00565744
WBGene00000978	7.25679	0.580114	0.425025	1.3649	0.172286	0.50891	7.25679	0.7607	0.401053	1.89676	0.0578597	0.115567	7.25679	0.664839	0.415436	1.60034	0.109523	0.262367	7.25679	-0.0958614	0.381274	-0.251424	0.801487	0.876715
WBGene00000979	28.4738	-0.315927	0.212517	-1.4866	0.13712	0.45781	28.4738	0.028737	0.194934	0.147419	0.882801	0.923065	28.4738	0.0905039	0.199768	0.453046	0.650516	0.799411	28.4738	0.0617669	0.19758	0.312617	0.754572	0.844274
WBGene00000980	196.314	0.144239	0.0803217	1.79577	0.0725317	0.334369	196.314	-0.454665	0.081038	-5.61051	2.01733e-08	1.92457e-07	196.314	0.0104752	0.0799981	0.130943	0.89582	0.947563	196.314	0.46514	0.0824842	5.63914	1.70903e-08	3.79494e-07
WBGene00000981	97.8996	0.0161473	0.120361	0.134157	0.893279	0.971923	97.8996	0.182448	0.113544	1.60685	0.108087	0.192598	97.8996	0.333395	0.115047	2.89789	0.00375681	0.0197179	97.8996	0.150947	0.112443	1.34243	0.179457	0.319301
WBGene00000982	363.378	-0.0585536	0.105667	-0.554135	0.579486	0.846137	363.378	-0.313999	0.104439	-3.00653	0.00264246	0.00822277	363.378	-0.219094	0.105026	-2.08609	0.0369705	0.11963	363.378	0.0949052	0.105662	0.898197	0.36908	0.530441
WBGene00000983	66.3278	0.0327049	0.120339	0.271773	0.785797	0.935014	66.3278	-0.98559	0.127994	-7.7003	1.35745e-14	3.0319e-13	66.3278	-0.761585	0.130389	-5.84085	5.1934e-09	1.40434e-07	66.3278	0.224005	0.141046	1.58817	0.112249	0.225843
WBGene00000984	153.273	-0.117651	0.183625	-0.640711	0.521711	0.815663	153.273	-0.0110439	0.180276	-0.0612612	0.951151	0.967873	153.273	-0.382329	0.183122	-2.08783	0.0368129	0.119266	153.273	-0.371285	0.182834	-2.03072	0.0422832	0.107216
WBGene00000985	2305.3	0.141676	0.0776884	1.82364	0.0682061	0.325377	2305.3	-0.364313	0.0775322	-4.69886	2.61612e-06	1.7056e-05	2305.3	-0.00590988	0.0774586	-0.0762972	0.939183	0.970272	2305.3	0.358403	0.0776482	4.61573	3.9171e-06	4.82795e-05
WBGene00000986	9.52125	-0.146372	0.328995	-0.444907	0.656387	0.88202	9.52125	0.135227	0.300928	0.449368	0.653167	0.751537	9.52125	-0.0719706	0.320336	-0.224673	0.822234	0.909285	9.52125	-0.207198	0.31311	-0.661741	0.508137	0.656111
WBGene00000987	915.865	0.106064	0.132357	0.801349	0.42293	0.754031	915.865	-0.213586	0.131897	-1.61934	0.105373	0.188585	915.865	0.124721	0.131813	0.946193	0.34405	0.555608	915.865	0.338307	0.131938	2.56413	0.0103435	0.0354193
WBGene00001021	128.817	-0.0141286	0.155791	-0.0906897	0.927739	0.980471	128.817	0.168347	0.150964	1.11515	0.264787	0.389266	128.817	0.158467	0.152562	1.0387	0.298942	0.507362	128.817	-0.00988021	0.151138	-0.0653721	0.947878	0.970044
WBGene00001037	4950.93	0.213406	0.0985899	2.16459	0.0304193	0.209913	4950.93	0.118315	0.0984102	1.20226	0.229261	0.348035	4950.93	0.0995667	0.0984779	1.01106	0.31199	0.521593	4950.93	-0.0187484	0.0984275	-0.190479	0.848934	0.906218
WBGene00001040	1264.94	0.0552394	0.105121	0.525485	0.599246	0.856276	1264.94	0.0646226	0.104387	0.61907	0.535871	0.654118	1264.94	0.0454713	0.104636	0.434567	0.663876	0.80912	1264.94	-0.0191513	0.104503	-0.183261	0.854593	0.909965
WBGene00001043	1561.92	0.172632	0.08108	2.12916	0.0332413	0.219907	1561.92	0.0285603	0.0804978	0.354797	0.722742	0.807169	1561.92	0.164814	0.0806144	2.04447	0.0409069	0.129027	1561.92	0.136254	0.0805025	1.69254	0.0905434	0.193005
WBGene00001053	29.8123	-0.310281	0.232681	-1.3335	0.182368	0.522218	29.8123	0.365982	0.209627	1.74587	0.0808329	0.151867	29.8123	0.419433	0.213548	1.96412	0.0495164	0.148197	29.8123	0.0534512	0.206049	0.259411	0.795318	0.872786
WBGene00001054	44.6923	0.121794	0.176365	0.690577	0.489832	0.798075	44.6923	0.503916	0.163413	3.0837	0.00204443	0.00657411	44.6923	0.36003	0.169587	2.12299	0.0337549	0.111501	44.6923	-0.143886	0.161266	-0.892232	0.372269	0.533684
WBGene00001062	0.752336	-0.720475	1.46372	-0.492221	0.622563	NA	0.752336	1.55659	1.28363	1.21264	0.225266	0.343454	0.752336	0.544504	1.38666	0.392674	0.69456	0.829291	0.752336	-1.01208	1.26236	-0.801737	0.422705	0.581339
WBGene00001073	1944.2	-0.0483391	0.0480164	-1.00672	0.314069	0.665232	1944.2	-0.169215	0.0473147	-3.57637	0.0003484	0.00137	1944.2	-0.203111	0.0477224	-4.25609	2.08035e-05	0.000245083	1944.2	-0.0338962	0.0478134	-0.708927	0.47837	0.630907
WBGene00001080	1419.17	0.225281	0.109351	2.06015	0.039384	0.242054	1419.17	0.0479872	0.108884	0.440718	0.659417	0.756666	1419.17	0.126101	0.109024	1.15663	0.247422	0.450602	1419.17	0.0781142	0.108918	0.717185	0.47326	0.626303
WBGene00001088	1523.7	0.0148627	0.119407	0.124472	0.900942	0.975237	1523.7	-0.394629	0.119162	-3.31169	0.000927331	0.00326994	1523.7	-0.19946	0.119207	-1.67321	0.094285	0.23614	1523.7	0.19517	0.119406	1.63451	0.102152	0.211112
WBGene00001089	457.775	0.136347	0.0832504	1.63779	0.101465	0.396237	457.775	-0.05255	0.0819338	-0.641372	0.521281	0.640842	457.775	0.0435864	0.0825051	0.528288	0.597299	0.764596	457.775	0.0961365	0.082388	1.16687	0.243261	0.396357
WBGene00001095	344.816	-0.00172554	0.205963	-0.00837794	0.993315	0.999293	344.816	-0.318535	0.20522	-1.55217	0.120623	0.210441	344.816	-0.464697	0.206009	-2.25571	0.0240887	0.0861289	344.816	-0.146162	0.206366	-0.708266	0.47878	0.631178
WBGene00001109	5.01371	-0.168711	0.578502	-0.291634	0.770566	0.929515	5.01371	1.60054	0.469987	3.4055	0.000660432	0.00242755	5.01371	0.997174	0.499236	1.9974	0.045782	0.139964	5.01371	-0.603367	0.424801	-1.42035	0.155505	0.288273
WBGene00001110	982.662	0.11021	0.0860531	1.28073	0.20029	0.543996	982.662	-0.0422087	0.085255	-0.495087	0.620538	0.725556	982.662	-0.0514368	0.0856528	-0.600527	0.548155	0.729772	982.662	-0.00922811	0.0855879	-0.10782	0.914138	0.949386
WBGene00001137	11573.8	0.139461	0.109407	1.2747	0.202415	0.547352	11573.8	-0.186249	0.109359	-1.70309	0.0885513	0.16384	11573.8	0.0224568	0.109364	0.20534	0.837306	0.917916	11573.8	0.208705	0.109373	1.9082	0.0563656	0.134339
WBGene00001150	43.6279	0.287247	0.14931	1.92383	0.0543761	0.287563	43.6279	-0.410173	0.152738	-2.68546	0.00724294	0.0198366	43.6279	-0.0185203	0.152055	-0.1218	0.903057	0.951452	43.6279	0.391652	0.156954	2.49533	0.0125839	0.0414403
WBGene00001152	81.7018	-0.0443986	0.135395	-0.327919	0.742973	0.919261	81.7018	0.0486768	0.129024	0.377271	0.705972	0.79448	81.7018	-0.101191	0.133836	-0.756084	0.449599	0.650738	81.7018	-0.149868	0.132514	-1.13096	0.258072	0.41357
WBGene00001161	1234.75	0.170706	0.0642326	2.65763	0.00786933	0.0904579	1234.75	-0.125232	0.0636659	-1.96701	0.0491816	0.100909	1234.75	0.0841956	0.0637567	1.32058	0.186643	0.376009	1234.75	0.209427	0.0638078	3.28216	0.00103016	0.00547528
WBGene00001170	43.7178	-0.484361	0.212285	-2.28166	0.0225097	0.175127	43.7178	1.46847	0.179254	8.19212	2.56661e-16	6.88235e-15	43.7178	-0.92385	0.220289	-4.19381	2.74312e-05	0.000310696	43.7178	-2.39232	0.206624	-11.5781	5.31985e-31	3.04702e-28
WBGene00001171	31.7679	0.260515	0.272177	0.957152	0.338491	0.687492	31.7679	1.31424	0.250893	5.23823	1.62124e-07	1.31986e-06	31.7679	0.631819	0.261728	2.41402	0.0157774	0.0620552	31.7679	-0.682418	0.243159	-2.80647	0.00500883	0.0196886
WBGene00001172	1224.2	0.0893835	0.118152	0.75651	0.449343	0.771254	1224.2	0.725717	0.116915	6.20722	5.39287e-10	6.58416e-09	1224.2	0.261205	0.117448	2.22401	0.0261481	0.0915629	1224.2	-0.464512	0.116824	-3.97618	7.00315e-05	0.000573746
WBGene00001177	750.428	0.0820599	0.0777728	1.05512	0.291369	0.64402	750.428	0.347955	0.075793	4.59086	4.41421e-06	2.73243e-05	750.428	0.37826	0.076233	4.96189	6.98103e-07	1.23443e-05	750.428	0.0303046	0.0753644	0.402108	0.687605	0.796337
WBGene00001178	479.718	0.1318	0.0725148	1.81755	0.0691324	0.327625	479.718	0.0798039	0.0707432	1.12808	0.259287	0.382781	479.718	0.0516158	0.0717871	0.719012	0.472134	0.669713	479.718	-0.0281881	0.0712456	-0.395646	0.692366	0.799901
WBGene00001179	248.234	-0.0108557	0.0848077	-0.128004	0.898146	0.973513	248.234	-0.0233054	0.0819372	-0.284429	0.776081	0.847387	248.234	-0.185848	0.0845482	-2.19813	0.0279398	0.0965752	248.234	-0.162543	0.0842041	-1.93034	0.0535645	0.129003
WBGene00001210	63.0691	0.521111	0.181131	2.87698	0.00401499	0.0562846	63.0691	1.92194	0.161311	11.9145	9.9428e-33	1.07252e-30	63.0691	1.23242	0.169033	7.291	3.07671e-13	1.68364e-11	63.0691	-0.689529	0.144783	-4.76251	1.91196e-06	2.55374e-05
WBGene00001211	4.5828	-0.379273	0.505242	-0.750675	0.452848	0.773071	4.5828	0.546233	0.431575	1.26567	0.20563	0.320174	4.5828	-0.120085	0.479003	-0.250698	0.802048	0.897657	4.5828	-0.666318	0.453357	-1.46974	0.141632	0.26906
WBGene00001233	1170.57	0.0167689	0.0747315	0.224389	0.822454	0.948967	1170.57	-0.621435	0.0746991	-8.31918	8.8572e-17	2.47649e-15	1170.57	-0.416529	0.0747991	-5.56864	2.5674e-08	6.02622e-07	1170.57	0.204906	0.0755082	2.7137	0.00665368	0.0247988
WBGene00001248	98.6706	-0.146874	0.122071	-1.20318	0.228907	0.580263	98.6706	0.515388	0.110286	4.67319	2.96561e-06	1.91184e-05	98.6706	0.320299	0.11464	2.79395	0.00520684	0.0257793	98.6706	-0.19509	0.109286	-1.78512	0.0742411	0.1662
WBGene00001258	2376.52	0.0485426	0.0736684	0.658934	0.509938	0.808825	2376.52	-0.461989	0.0735156	-6.28423	3.29482e-10	4.1207e-09	2376.52	-0.221394	0.0735299	-3.01094	0.00260442	0.0147403	2376.52	0.240595	0.073784	3.2608	0.00111097	0.00583628
WBGene00001303	2506.26	0.141934	0.0804132	1.76506	0.0775531	0.345281	2506.26	-0.401041	0.0802966	-4.9945	5.89889e-07	4.35591e-06	2506.26	-0.123727	0.0802833	-1.54113	0.123286	0.283902	2506.26	0.277314	0.0804728	3.44607	0.000568811	0.00334149
WBGene00001310	5.7323	-0.492526	0.565425	-0.871071	0.383715	0.726503	5.7323	0.419386	0.493129	0.850458	0.39507	0.525349	5.7323	1.0285	0.483759	2.12606	0.0334981	0.110857	5.7323	0.609117	0.462032	1.31834	0.187389	0.329381
WBGene00001311	16.7129	0.4216	0.292525	1.44124	0.149516	0.47436	16.7129	0.24772	0.284981	0.869251	0.38471	0.514999	16.7129	0.134832	0.295189	0.456764	0.647841	0.79841	16.7129	-0.112889	0.287402	-0.39279	0.694475	0.801613
WBGene00001345	477.412	0.0193892	0.10408	0.186291	0.852216	0.95715	477.412	0.972973	0.100118	9.71825	2.52069e-22	1.19938e-20	477.412	0.158281	0.102446	1.54501	0.122344	0.282482	477.412	-0.814692	0.100184	-8.13194	4.22489e-16	3.252e-14
WBGene00001374	32.2846	0.18176	0.186109	0.976632	0.328752	0.678576	32.2846	0.646264	0.168725	3.83027	0.000128002	0.000566007	32.2846	0.310971	0.180376	1.72402	0.0847047	0.218782	32.2846	-0.335293	0.167373	-2.00326	0.045149	0.113084
WBGene00001387	1488.62	0.362363	0.0913654	3.96609	7.30616e-05	0.0027526	1488.62	0.414523	0.0906876	4.57089	4.85663e-06	2.98102e-05	1488.62	0.0112693	0.0912736	0.123467	0.901737	0.950777	1488.62	-0.403253	0.0908528	-4.43854	9.0573e-06	9.92583e-05
WBGene00001388	18.753	0.0727098	0.290248	0.250509	0.802194	0.940031	18.753	1.4547	0.251349	5.78758	7.14062e-09	7.39175e-08	18.753	0.200658	0.281561	0.712663	0.476054	0.672813	18.753	-1.25404	0.252594	-4.96467	6.88175e-07	1.04049e-05
WBGene00001389	41.2205	-0.0456451	0.567906	-0.0803745	0.935939	0.982694	41.2205	1.04704	0.557985	1.87647	0.0605906	0.119737	41.2205	0.0293525	0.563897	0.052053	0.958486	0.979836	41.2205	-1.01769	0.558918	-1.82082	0.0686336	0.156672
WBGene00001397	1843.65	0.0918403	0.144944	0.633627	0.526325	0.819272	1843.65	-0.960988	0.145129	-6.62163	3.55261e-11	5.09029e-10	1843.65	-0.692874	0.14512	-4.77448	1.80172e-06	2.85069e-05	1843.65	0.268113	0.145538	1.84222	0.0654434	0.151018
WBGene00001399	163.194	0.487148	0.105906	4.59981	4.22871e-06	0.000247964	163.194	-2.32226	0.130753	-17.7607	1.42338e-70	1.03934e-67	163.194	-0.10102	0.10783	-0.936838	0.348842	0.559714	163.194	2.22124	0.132244	16.7965	2.58671e-63	8.39561e-60
WBGene00001406	322.036	0.133778	0.0789081	1.69536	0.0900069	0.374255	322.036	-0.0791525	0.0773842	-1.02285	0.306378	0.435765	322.036	-0.105567	0.0789006	-1.33798	0.180903	0.367893	322.036	-0.0264149	0.0788374	-0.335055	0.737583	0.83263
WBGene00001423	5719.03	0.0529304	0.1532	0.3455	0.729719	0.914576	5719.03	-0.35238	0.153143	-2.30098	0.0213925	0.0502086	5719.03	-0.177727	0.153155	-1.16043	0.245873	0.44893	5719.03	0.174654	0.153191	1.1401	0.254243	0.409252
WBGene00001428	400.823	-0.343346	0.0967588	-3.54847	0.000387477	0.0101729	400.823	0.103679	0.0931148	1.11346	0.265512	0.39009	400.823	-0.0163698	0.0942557	-0.173675	0.862121	0.931115	400.823	-0.120049	0.0937315	-1.28078	0.200272	0.344866
WBGene00001429	21.6184	0.522914	0.302525	1.7285	0.0838994	0.36032	21.6184	1.03179	0.283744	3.63635	0.000276524	0.00111865	21.6184	1.02231	0.288326	3.54568	0.0003916	0.00305227	21.6184	-0.00948112	0.265362	-0.0357291	0.971498	0.984235
WBGene00001431	4050.15	0.200076	0.0967161	2.06869	0.0385749	0.240218	4050.15	-0.259306	0.0966195	-2.68379	0.00727925	0.0199209	4050.15	-0.155263	0.0966714	-1.60609	0.108253	0.260252	4050.15	0.104043	0.0967237	1.07567	0.282074	0.440399
WBGene00001449	367.495	0.413309	0.181983	2.27114	0.0231387	0.177908	367.495	0.856117	0.179878	4.75943	1.94138e-06	1.30237e-05	367.495	0.354001	0.18112	1.95451	0.0506414	0.150831	367.495	-0.502117	0.179464	-2.79786	0.00514423	0.0201122
WBGene00001464	22.5678	0.215334	0.245237	0.878067	0.379907	0.722924	22.5678	0.813002	0.222943	3.64668	0.000265652	0.00108042	22.5678	0.419703	0.236338	1.77585	0.0757568	0.202485	22.5678	-0.393299	0.218232	-1.8022	0.0715132	0.161504
WBGene00001466	21.0771	-0.211463	0.416185	-0.508097	0.611385	0.861162	21.0771	0.485836	0.397662	1.22173	0.221809	0.339382	21.0771	-0.115404	0.408886	-0.282239	0.77776	0.883547	21.0771	-0.60124	0.402322	-1.49443	0.135064	0.260203
WBGene00001475	221.715	0.276942	0.128007	2.16349	0.0305033	0.210382	221.715	1.33126	0.1213	10.9749	5.04553e-28	4.02476e-26	221.715	0.385802	0.125706	3.06908	0.00214721	0.0126079	221.715	-0.945454	0.12017	-7.86763	3.61409e-15	2.41858e-13
WBGene00001479	432.997	0.153311	0.110282	1.39018	0.164475	0.499367	432.997	0.928668	0.106706	8.70309	3.22955e-18	1.04097e-16	432.997	0.213964	0.108901	1.96476	0.0494424	0.148047	432.997	-0.714704	0.106597	-6.70471	2.01808e-11	7.9394e-10
WBGene00001480	111.597	-0.119916	0.150507	-0.796745	0.425599	0.755358	111.597	-0.340196	0.147846	-2.30102	0.0213908	0.0502086	111.597	-0.0575976	0.147873	-0.389506	0.696902	0.830919	111.597	0.282599	0.149494	1.89037	0.0587087	0.138614
WBGene00001482	540.446	-0.0148413	0.165028	-0.0899323	0.928341	0.980471	540.446	-0.174442	0.164156	-1.06266	0.287935	0.415162	540.446	0.0185247	0.164245	0.112787	0.910199	0.954909	540.446	0.192967	0.164355	1.17408	0.240362	0.392961
WBGene00001485	824.979	0.10468	0.113751	0.920257	0.357439	0.702823	824.979	-0.351363	0.113393	-3.09862	0.00194425	0.00629139	824.979	0.119729	0.113106	1.05856	0.289802	0.49622	824.979	0.471092	0.113454	4.15226	3.29211e-05	0.000299582
WBGene00001493	1774.79	0.109474	0.186885	0.585784	0.55802	0.834366	1774.79	0.158166	0.186571	0.847752	0.396576	0.526687	1774.79	-0.241114	0.186821	-1.29062	0.196835	0.388292	1774.79	-0.39928	0.186739	-2.13818	0.0325025	0.0874004
WBGene00001496	1441.6	0.0225793	0.159305	0.141737	0.887288	0.969014	1441.6	0.149809	0.158786	0.943464	0.345443	0.476063	1441.6	0.0192683	0.158984	0.121197	0.903535	0.95175	1441.6	-0.13054	0.158867	-0.821697	0.41125	0.570662
WBGene00001500	828.619	0.416863	0.101706	4.09872	4.15446e-05	0.00170593	828.619	-0.265622	0.101708	-2.61162	0.00901151	0.0240489	828.619	-0.123445	0.101905	-1.21138	0.225751	0.424252	828.619	0.142176	0.102163	1.39166	0.164026	0.299367
WBGene00001506	11.7807	-0.375596	0.43779	-0.857938	0.390927	0.731181	11.7807	0.920069	0.389391	2.36284	0.0181355	0.043566	11.7807	0.386525	0.405658	0.952834	0.340674	0.552438	11.7807	-0.533543	0.384363	-1.38812	0.1651	0.300599
WBGene00001508	99.0024	-0.447593	0.136595	-3.27678	0.00104997	0.0218852	99.0024	0.0977887	0.126565	0.772636	0.439738	0.56765	99.0024	-0.232457	0.131897	-1.76242	0.0779986	0.206774	99.0024	-0.330246	0.130537	-2.52991	0.0114091	0.0383532
WBGene00001513	2610.92	0.0773824	0.100944	0.766588	0.443326	0.768102	2610.92	-0.650907	0.100948	-6.44793	1.13387e-10	1.51596e-09	2610.92	-0.0990671	0.100789	-0.982911	0.325651	0.536114	2610.92	0.55184	0.101065	5.46025	4.75454e-08	9.63474e-07
WBGene00001519	27.0955	-0.0159194	0.219637	-0.0724806	0.942219	0.984279	27.0955	0.897067	0.192846	4.65172	3.29172e-06	2.0992e-05	27.0955	0.185164	0.211008	0.877523	0.380202	0.588126	27.0955	-0.711902	0.194284	-3.66423	0.00024808	0.00166762
WBGene00001526	1498.01	0.0631201	0.075935	0.831239	0.405839	0.741332	1498.01	-0.0406623	0.0752664	-0.540245	0.589028	0.698875	1498.01	-0.109653	0.0756275	-1.44991	0.147082	0.319492	1498.01	-0.0689911	0.0755785	-0.912841	0.361326	0.52343
WBGene00001533	3.577	0.906899	0.593012	1.52931	0.126188	NA	3.577	1.12612	0.562	2.00377	0.0450945	0.0937391	3.577	0.441213	0.61155	0.721467	0.470622	0.668442	3.577	-0.684907	0.547269	-1.2515	0.210752	0.357877
WBGene00001534	6.96016	-0.255359	0.443107	-0.576291	0.564419	0.837056	6.96016	1.29389	0.367602	3.51982	0.00043184	0.00165459	6.96016	-0.313918	0.439031	-0.715025	0.474594	0.671518	6.96016	-1.60781	0.400153	-4.01799	5.86961e-05	0.000491211
WBGene00001539	2.97131	-0.879056	0.725158	-1.21223	0.225426	NA	2.97131	0.639391	0.592807	1.07858	0.280775	0.40694	2.97131	0.0459183	0.637542	0.0720239	0.942583	0.971775	2.97131	-0.593472	0.604483	-0.981785	0.326206	0.487064
WBGene00001540	0.96055	0.0126928	1.18906	0.0106747	0.991483	NA	0.96055	2.05534	0.986803	2.08283	0.037267	0.079909	0.96055	-0.164331	1.21004	-0.135807	0.891974	0.945894	0.96055	-2.21967	1.04861	-2.11677	0.0342795	0.0912612
WBGene00001545	4.79852	0.756532	0.457752	1.65271	0.0983899	0.391017	4.79852	-0.0257136	0.469534	-0.0547641	0.956326	0.971473	4.79852	-0.525293	0.520298	-1.0096	0.312687	0.522421	4.79852	-0.49958	0.516955	-0.96639	0.333849	0.494928
WBGene00001547	25.5979	0.18296	0.225363	0.811843	0.416882	0.750657	25.5979	1.39676	0.195239	7.15411	8.42186e-13	1.49289e-11	25.5979	-0.204415	0.233194	-0.876586	0.380712	0.588618	25.5979	-1.60118	0.209889	-7.6287	2.37124e-14	1.45212e-12
WBGene00001552	5.2094	0.0459167	0.455352	0.100838	0.919679	0.979446	5.2094	0.806363	0.401361	2.00907	0.0445293	0.0927231	5.2094	-0.166568	0.460942	-0.361365	0.717826	0.845125	5.2094	-0.972932	0.427431	-2.27623	0.0228323	0.0662351
WBGene00001553	17.9255	0.0789584	0.283423	0.278588	0.780561	0.93241	17.9255	1.67991	0.232354	7.22993	4.83254e-13	8.8302e-12	17.9255	0.695655	0.258086	2.69544	0.00702963	0.0327514	17.9255	-0.98425	0.216017	-4.55636	5.20474e-06	6.16903e-05
WBGene00001554	8.4932	-0.650418	0.423188	-1.53695	0.124306	0.436744	8.4932	1.60642	0.320539	5.01163	5.3971e-07	4.01001e-06	8.4932	-0.672259	0.416968	-1.61226	0.106906	0.257936	8.4932	-2.27868	0.377954	-6.02899	1.64989e-09	4.56391e-08
WBGene00001563	2022.02	0.171429	0.0876364	1.95614	0.050449	0.277006	2022.02	-0.21994	0.0873898	-2.51676	0.0118438	0.0303502	2022.02	-0.0717629	0.0874705	-0.820424	0.411975	0.618166	2022.02	0.148177	0.0875586	1.69231	0.0905861	0.19303
WBGene00001564	6780.38	0.344143	0.159183	2.16194	0.0306231	0.210669	6780.38	0.37756	0.159077	2.37345	0.017623	0.0425177	6780.38	0.734649	0.159066	4.61851	3.86512e-06	5.6424e-05	6780.38	0.357089	0.159009	2.24571	0.0247226	0.0706764
WBGene00001578	129.767	-0.186134	0.125034	-1.48867	0.136575	0.456866	129.767	-1.09426	0.128169	-8.53763	1.36997e-17	4.10883e-16	129.767	-0.463798	0.125246	-3.70309	0.000212986	0.00181623	129.767	0.630463	0.132316	4.76482	1.89021e-06	2.52815e-05
WBGene00001581	356.738	-0.318599	0.206616	-1.54199	0.123076	0.435594	356.738	-1.19697	0.207116	-5.77924	7.50396e-09	7.73833e-08	356.738	0.260141	0.204734	1.27063	0.203861	0.397162	356.738	1.45711	0.206993	7.03945	1.93006e-12	9.07875e-11
WBGene00001591	216.317	0.162167	0.114834	1.41218	0.157897	0.490189	216.317	1.25958	0.106634	11.8122	3.37811e-32	3.50456e-30	216.317	0.737301	0.109699	6.72114	1.80314e-11	7.47779e-10	216.317	-0.522276	0.103326	-5.05465	4.31191e-07	6.88845e-06
WBGene00001593	6.48611	-0.350078	0.444193	-0.78812	0.430626	0.75815	6.48611	0.571205	0.387176	1.47531	0.140129	0.23658	6.48611	-0.00550374	0.418989	-0.0131358	0.989519	0.994953	6.48611	-0.576709	0.397923	-1.4493	0.147254	0.277006
WBGene00001616	40.4451	-0.216429	0.220685	-0.980711	0.326735	0.677104	40.4451	1.62975	0.181631	8.97288	2.88855e-19	1.03665e-17	40.4451	1.11395	0.190113	5.85941	4.6452e-09	1.26349e-07	40.4451	-0.515805	0.164301	-3.1394	0.00169296	0.0082525
WBGene00001629	902.319	0.0891012	0.0983411	0.906043	0.364913	0.709708	902.319	-0.0347348	0.0974742	-0.356349	0.721579	0.806451	902.319	0.235962	0.0974611	2.42109	0.0154741	0.0610383	902.319	0.270697	0.0973858	2.77963	0.00544203	0.0210608
WBGene00001632	1824.71	0.0719103	0.0930201	0.773062	0.439486	0.765397	1824.71	-0.333026	0.0927587	-3.59024	0.000330378	0.00130617	1824.71	0.112021	0.0926182	1.20949	0.226475	0.424965	1824.71	0.445046	0.0927965	4.79594	1.61914e-06	2.20189e-05
WBGene00001645	2479.23	0.156494	0.102831	1.52187	0.128043	0.443157	2479.23	0.0942513	0.102479	0.919709	0.357725	0.488625	2479.23	0.00124455	0.102647	0.0121246	0.990326	0.995223	2479.23	-0.0930068	0.102563	-0.906823	0.3645	0.526147
WBGene00001646	51.2454	-0.105072	0.181819	-0.577897	0.563334	0.83681	51.2454	-0.603241	0.181372	-3.32599	0.000881064	0.00312713	51.2454	-0.651152	0.186509	-3.49126	0.00048075	0.00359271	51.2454	-0.0479112	0.191807	-0.249789	0.802751	0.877407
WBGene00001663	28.2449	0.254877	0.255398	0.99796	0.318299	0.669191	28.2449	1.3958	0.227417	6.13764	8.37572e-10	9.98826e-09	28.2449	1.07632	0.235201	4.57618	4.7355e-06	6.74437e-05	28.2449	-0.319484	0.208812	-1.53	0.126016	0.24675
WBGene00001664	11.6111	-0.0846539	0.347104	-0.243886	0.807319	0.942627	11.6111	1.14534	0.296251	3.8661	0.000110589	0.000498345	11.6111	0.238922	0.328266	0.727829	0.466718	0.665363	11.6111	-0.906414	0.29651	-3.05695	0.00223605	0.0103654
WBGene00001665	14.9399	-0.646889	0.38752	-1.66931	0.0950566	0.384249	14.9399	1.8457	0.304545	6.06053	1.35678e-09	1.56777e-08	14.9399	0.554449	0.332486	1.66759	0.0953979	0.237865	14.9399	-1.29126	0.293504	-4.39944	1.0853e-05	0.000116447
WBGene00001670	3.68661	0.156266	0.588746	0.265422	0.790685	0.936987	3.68661	0.720971	0.53503	1.34753	0.177808	0.285326	3.68661	0.145083	0.580028	0.250132	0.802485	0.897987	3.68661	-0.575888	0.541455	-1.06359	0.287513	0.446671
WBGene00001671	25.8894	-0.527123	0.273298	-1.92875	0.0537619	0.28538	25.8894	0.212897	0.250991	0.848225	0.396313	0.526411	25.8894	-0.568721	0.26956	-2.10981	0.0348745	0.114186	25.8894	-0.781618	0.265721	-2.9415	0.00326623	0.0140736
WBGene00001672	20.3828	0.533117	0.299338	1.78098	0.0749152	0.339629	20.3828	1.89229	0.262946	7.1965	6.17757e-13	1.10852e-11	20.3828	1.38599	0.274552	5.0482	4.46002e-07	8.20822e-06	20.3828	-0.506297	0.227916	-2.22142	0.0263227	0.0739747
WBGene00001675	6.77482	-0.978654	0.419799	-2.33125	0.0197404	0.161678	6.77482	-0.433059	0.369755	-1.17121	0.241516	0.36235	6.77482	-0.738964	0.398174	-1.85588	0.0634707	0.178544	6.77482	-0.305904	0.408004	-0.749757	0.453401	0.609227
WBGene00001691	5.88809	0.2766	0.546054	0.506543	0.612476	0.861631	5.88809	1.52143	0.47377	3.21132	0.00132127	0.00447615	5.88809	1.2672	0.490441	2.58379	0.00977208	0.0427393	5.88809	-0.25423	0.417412	-0.609062	0.542483	0.683834
WBGene00001694	100.735	0.162921	0.190501	0.855226	0.392426	0.73192	100.735	0.658123	0.182754	3.60115	0.000316816	0.00125884	100.735	0.958912	0.182606	5.25127	1.5105e-07	3.03677e-06	100.735	0.300789	0.17753	1.6943	0.0902081	0.192495
WBGene00001695	13.7315	0.106709	0.539501	0.197792	0.843208	0.954774	13.7315	0.427256	0.519935	0.82175	0.411219	0.541288	13.7315	1.31105	0.511481	2.56325	0.0103697	0.0447292	13.7315	0.883798	0.500917	1.76436	0.0776712	0.171932
WBGene00001697	0.497761	1.45093	1.36753	1.06098	0.288697	NA	0.497761	1.1603	1.36369	0.850854	0.394851	NA	0.497761	-0.2942	1.46902	-0.20027	0.84127	NA	0.497761	-1.4545	1.38265	-1.05197	0.292813	0.452451
WBGene00001698	1.91642	1.06791	0.828521	1.28893	0.197422	NA	1.91642	2.09454	0.742407	2.82128	0.00478319	0.0137652	1.91642	0.697252	0.855137	0.815369	0.414861	0.620287	1.91642	-1.39729	0.681297	-2.05092	0.0402746	0.103294
WBGene00001700	4.74356	-0.241372	0.540111	-0.446893	0.654952	0.88134	4.74356	0.179827	0.493084	0.364698	0.715337	0.801408	4.74356	0.286362	0.502427	0.569957	0.568707	0.744178	4.74356	0.106535	0.490377	0.217251	0.828012	0.893789
WBGene00001701	8.11616	-0.36422	0.426224	-0.854527	0.392813	0.732037	8.11616	1.21788	0.345002	3.53006	0.000415462	0.00159699	8.11616	0.416039	0.37861	1.09886	0.271829	0.477515	8.11616	-0.801839	0.336996	-2.37937	0.0173422	0.0532852
WBGene00001706	1.43527	0.867085	1.0265	0.844702	0.398277	NA	1.43527	1.64768	0.951678	1.73134	0.0833917	0.155841	1.43527	0.574013	1.04473	0.549438	0.582705	0.75412	1.43527	-1.07366	0.910498	-1.1792	0.238317	0.390774
WBGene00001710	21.0067	0.678171	0.319693	2.12132	0.0338951	0.222377	21.0067	1.98868	0.281474	7.06526	1.60318e-12	2.75442e-11	21.0067	2.24374	0.282104	7.95359	1.81188e-15	1.39056e-13	21.0067	0.255052	0.222388	1.14688	0.25143	0.40637
WBGene00001711	8.37428	-1.26021	0.397404	-3.1711	0.00151863	0.0286072	8.37428	0.0227827	0.324371	0.0702364	0.944006	0.962941	8.37428	-2.26961	0.470534	-4.82348	1.41075e-06	2.31118e-05	8.37428	-2.29239	0.468423	-4.89386	9.88791e-07	1.43378e-05
WBGene00001712	1.2672	1.70259	1.07917	1.57768	0.114638	NA	1.2672	1.77456	1.04725	1.6945	0.0901712	0.166252	1.2672	0.332744	1.19904	0.277509	0.781389	0.885357	1.2672	-1.44181	1.04639	-1.3779	0.168235	0.304594
WBGene00001714	4.0153	1.96138	1.07354	1.82703	0.067696	0.324309	4.0153	2.05567	1.04203	1.97274	0.048525	0.099821	4.0153	4.42976	0.990087	4.47411	7.67291e-06	0.00010359	4.0153	2.3741	0.773617	3.06883	0.00214899	0.0100262
WBGene00001716	9.0826	0.353649	0.531658	0.665181	0.505935	0.807417	9.0826	1.51121	0.457036	3.30654	0.000944547	0.00332017	9.0826	3.01334	0.43401	6.94302	3.83817e-12	1.74425e-10	9.0826	1.50213	0.341278	4.40149	1.07511e-05	0.000115545
WBGene00001717	12.0065	0.584965	0.375965	1.5559	0.119731	0.429914	12.0065	0.581514	0.36389	1.59805	0.110032	0.195522	12.0065	0.11568	0.383709	0.301479	0.763049	0.874973	12.0065	-0.465834	0.367244	-1.26846	0.204634	0.350264
WBGene00001718	16.8761	-0.668227	0.323553	-2.06528	0.0388967	0.240933	16.8761	1.19672	0.25947	4.61216	3.98506e-06	2.49444e-05	16.8761	0.131306	0.287407	0.456864	0.647769	0.79841	16.8761	-1.06541	0.262733	-4.05512	5.01095e-05	0.000429989
WBGene00001719	58.6178	0.624047	0.176707	3.53154	0.000413153	0.010698	58.6178	0.549224	0.171948	3.19413	0.00140253	0.00471609	58.6178	0.558144	0.174888	3.19143	0.00141571	0.00891556	58.6178	0.00892021	0.167508	0.0532525	0.957531	0.975667
WBGene00001721	1.65513	-0.722828	0.885588	-0.816213	0.414379	NA	1.65513	0.376118	0.753258	0.499321	0.617553	0.723361	1.65513	-0.185944	0.820719	-0.226562	0.820764	0.908588	1.65513	-0.562062	0.791012	-0.71056	0.477357	0.629882
WBGene00001722	2.83991	-0.761627	0.865707	-0.879775	0.378981	NA	2.83991	1.25428	0.704803	1.77962	0.0751383	0.143266	2.83991	0.597667	0.744671	0.802592	0.422211	0.626752	2.83991	-0.656615	0.679621	-0.966148	0.33397	0.495002
WBGene00001723	24.4091	0.118903	0.26849	0.44286	0.657867	0.88202	24.4091	1.26315	0.239528	5.27348	1.33863e-07	1.1088e-06	24.4091	0.258627	0.260711	0.992006	0.321195	0.531712	24.4091	-1.00452	0.238728	-4.2078	2.57871e-05	0.000244013
WBGene00001726	19.0047	-0.351017	0.322696	-1.08777	0.276699	0.628663	19.0047	0.956215	0.280108	3.41373	0.000640792	0.00236452	19.0047	0.796072	0.287261	2.77125	0.00558413	0.0272087	19.0047	-0.160143	0.266803	-0.600228	0.548354	0.68899
WBGene00001727	16.685	0.0979027	0.281861	0.347344	0.728333	0.913628	16.685	0.281447	0.262956	1.07032	0.284476	0.41119	16.685	0.723811	0.260506	2.77848	0.00546138	0.0267302	16.685	0.442364	0.250093	1.7688	0.0769273	0.170722
WBGene00001732	2.01575	1.45153	1.21955	1.19022	0.23396	NA	2.01575	2.69796	1.13089	2.38569	0.0170473	0.0412968	2.01575	2.85725	1.13498	2.51744	0.0118211	0.0496577	2.01575	0.159286	0.910438	0.174956	0.861114	0.914509
WBGene00001736	1.92014	-0.911897	0.760297	-1.1994	0.230374	NA	1.92014	-0.872765	0.71081	-1.22785	0.219505	0.336697	1.92014	-0.153823	0.679987	-0.226215	0.821034	0.908588	1.92014	0.718942	0.73498	0.97818	0.327985	0.488878
WBGene00001737	0.233542	0.442531	2.5165	0.175852	0.86041	NA	0.233542	0.279655	2.50639	0.111577	0.911159	NA	0.233542	1.02207	2.50731	0.407637	0.68354	NA	0.233542	0.742417	2.49782	0.297226	0.766294	NA
WBGene00001738	0.297954	0.00777506	1.93776	0.0040124	0.996799	NA	0.297954	0.692134	1.89846	0.364576	0.715428	NA	0.297954	-0.214694	1.93776	-0.110795	0.911779	NA	0.297954	-0.906828	1.9083	-0.475201	0.634643	NA
WBGene00001739	0.548	0.779914	1.64141	0.475149	0.634681	NA	0.548	0.463845	1.63421	0.283835	0.776537	0.847628	0.548	1.2599	1.60529	0.784844	0.432545	NA	0.548	0.796056	1.57645	0.504969	0.61358	0.740464
WBGene00001747	3224.6	0.146887	0.0908186	1.61737	0.105799	0.4051	3224.6	0.123879	0.0904979	1.36886	0.171043	0.276999	3224.6	-0.0546086	0.09068	-0.602212	0.547033	0.729009	3224.6	-0.178487	0.0905971	-1.97012	0.0488243	0.11993
WBGene00001758	341.369	0.11304	0.13835	0.817056	0.413897	0.748549	341.369	0.0155984	0.136707	0.114101	0.909158	0.941183	341.369	0.404909	0.136404	2.96846	0.00299298	0.0164329	341.369	0.38931	0.136127	2.85991	0.00423756	0.0172749
WBGene00001769	9.04657	0.0380444	0.35794	0.106287	0.915355	0.979109	9.04657	-0.116781	0.346112	-0.337408	0.735809	0.816777	9.04657	-0.203907	0.361316	-0.564347	0.572518	0.746724	9.04657	-0.0871267	0.361771	-0.240833	0.809684	0.881713
WBGene00001770	104.751	0.414532	0.141766	2.92407	0.00345489	0.0514987	104.751	0.191974	0.139231	1.37882	0.167951	0.273225	104.751	0.388458	0.139946	2.77578	0.00550696	0.0268964	104.751	0.196484	0.137684	1.42706	0.153562	0.285809
WBGene00001771	1.92255	-0.540943	0.786603	-0.687695	0.491645	NA	1.92255	0.623412	0.653775	0.953558	0.340307	0.471107	1.92255	0.0462962	0.717678	0.0645084	0.948565	0.974802	1.92255	-0.577116	0.67216	-0.858599	0.390562	0.550826
WBGene00001781	6.39302	0.403274	0.457074	0.882295	0.377617	0.721262	6.39302	1.13623	0.412791	2.75256	0.00591309	0.0166116	6.39302	0.746668	0.435274	1.7154	0.0862725	0.221378	6.39302	-0.389564	0.387525	-1.00526	0.314771	0.475293
WBGene00001785	1.78174	0.000888733	1.17206	0.000758265	0.999395	NA	1.78174	2.90224	0.900043	3.22456	0.00126168	0.00429728	1.78174	2.74373	0.918939	2.98576	0.00282872	0.0157212	1.78174	-0.158503	0.609647	-0.259992	0.79487	0.872687
WBGene00001786	15.7048	-1.03353	0.312263	-3.3098	0.00093362	0.0198444	15.7048	-0.268258	0.276232	-0.971134	0.331482	0.462088	15.7048	-0.731792	0.295903	-2.47308	0.0133954	0.0546812	15.7048	-0.463534	0.298865	-1.55098	0.120906	0.239159
WBGene00001789	16.0589	0.270057	0.277863	0.971906	0.331097	0.681231	16.0589	0.144988	0.268367	0.540262	0.589016	0.698875	16.0589	0.44401	0.269089	1.65004	0.0989338	0.243854	16.0589	0.299021	0.26288	1.13748	0.255337	0.410277
WBGene00001792	18.4885	0.118788	0.26849	0.442432	0.658177	0.882056	18.4885	-0.0103792	0.259668	-0.0399711	0.968116	0.97931	18.4885	0.323342	0.259421	1.2464	0.212619	0.40881	18.4885	0.333721	0.257443	1.29629	0.194875	0.338422
WBGene00001808	360.229	0.0679214	0.146055	0.46504	0.641903	0.874743	360.229	-0.744817	0.146459	-5.08549	3.66681e-07	2.82182e-06	360.229	-0.21728	0.145739	-1.49089	0.135991	0.302865	360.229	0.527536	0.147307	3.5812	0.000342024	0.00217879
WBGene00001813	1099.5	0.0302813	0.100853	0.300253	0.763984	0.926149	1099.5	-0.269658	0.100353	-2.68709	0.00720781	0.0197563	1099.5	-0.00891231	0.100352	-0.0888106	0.929232	0.96535	1099.5	0.260746	0.100544	2.59336	0.00950433	0.0330277
WBGene00001817	310.154	-0.322525	0.089331	-3.61045	0.000305665	0.00854614	310.154	0.2107	0.084585	2.49098	0.012739	0.0322639	310.154	-0.496151	0.0889191	-5.5798	2.40791e-08	5.66624e-07	310.154	-0.706851	0.0879144	-8.04021	8.9682e-16	6.42083e-14
WBGene00001829	4665.4	0.052402	0.0626067	0.837004	0.402591	0.738499	4665.4	-0.51671	0.0625355	-8.26266	1.42458e-16	3.88588e-15	4665.4	-0.217837	0.0625157	-3.48452	0.000493025	0.00365783	4665.4	0.298873	0.0626937	4.76719	1.86809e-06	2.50717e-05
WBGene00001830	2940.12	0.0564868	0.0528723	1.06836	0.285357	0.638504	2940.12	-0.445396	0.0527168	-8.44883	2.94228e-17	8.52811e-16	2940.12	-0.124278	0.0526664	-2.35971	0.0182892	0.0696902	2940.12	0.321118	0.0529417	6.06551	1.31535e-09	3.69627e-08
WBGene00001834	4123.18	0.143664	0.0852901	1.68441	0.0921023	0.378779	4123.18	-0.205597	0.0851386	-2.41485	0.0157417	0.0385919	4123.18	-0.0546333	0.0851771	-0.641409	0.521257	0.709919	4123.18	0.150964	0.0852167	1.77153	0.0764728	0.169945
WBGene00001842	30.6476	0.0602437	0.213266	0.282481	0.777575	0.931923	30.6476	0.372309	0.198319	1.87732	0.0604739	0.119593	30.6476	0.562971	0.200313	2.81046	0.0049471	0.0246901	30.6476	0.190661	0.192143	0.99229	0.321056	0.481832
WBGene00001851	2087.76	0.0536961	0.0701954	0.764951	0.4443	0.76855	2087.76	0.084001	0.0695284	1.20815	0.226988	0.345481	2087.76	0.119976	0.0697071	1.72115	0.0852237	0.219724	2087.76	0.0359752	0.0695705	0.517104	0.605083	0.733939
WBGene00001852	281.473	0.200776	0.114956	1.74655	0.0807156	0.352891	281.473	-0.215987	0.11421	-1.89114	0.0586062	0.116763	281.473	-0.317777	0.115756	-2.74524	0.00604673	0.0290343	281.473	-0.10179	0.116179	-0.876143	0.380952	0.541576
WBGene00001855	5485.9	0.192146	0.142671	1.34677	0.178053	0.516508	5485.9	-0.475758	0.142657	-3.33498	0.00085307	0.00303913	5485.9	-0.0732781	0.142631	-0.513762	0.607419	0.770458	5485.9	0.40248	0.142694	2.82058	0.00479369	0.0190088
WBGene00001857	9.79006	-0.0648541	0.380179	-0.170588	0.864548	0.96091	9.79006	0.669561	0.344029	1.94623	0.0516269	0.105052	9.79006	-0.513936	0.393475	-1.30615	0.191503	0.38222	9.79006	-1.1835	0.375494	-3.15184	0.00162245	0.0079787
WBGene00001864	296.192	0.043517	0.0709312	0.61351	0.539539	0.8261	296.192	-0.239817	0.069617	-3.4448	0.000571491	0.00213242	296.192	0.0081064	0.0699887	0.115824	0.907792	0.953898	296.192	0.247923	0.0707099	3.5062	0.000454555	0.00276539
WBGene00001874	2738.52	0.0926629	0.0438031	2.11544	0.0343922	0.224504	2738.52	-0.296458	0.0435226	-6.81159	9.6527e-12	1.49964e-10	2738.52	-0.0624969	0.0435589	-1.43477	0.151354	0.326009	2738.52	0.233961	0.04376	5.34646	8.96893e-08	1.69574e-06
WBGene00001875	17.3092	-0.00036836	0.608543	-0.000605315	0.999517	1	17.3092	0.588864	0.593812	0.991666	0.32136	0.451126	17.3092	-0.297632	0.607401	-0.490009	0.624127	0.782634	17.3092	-0.886496	0.600746	-1.47566	0.140035	0.266913
WBGene00001876	16.0735	-0.686779	0.505296	-1.35916	0.174095	0.511356	16.0735	0.155085	0.478784	0.323913	0.746004	0.824334	16.0735	-0.0941998	0.486075	-0.193797	0.846335	0.922294	16.0735	-0.249284	0.482973	-0.516146	0.605753	0.734396
WBGene00001877	15.1447	-0.366569	0.399943	-0.916554	0.359377	0.704437	15.1447	0.619632	0.369332	1.67771	0.0934036	0.171165	15.1447	-0.574001	0.399536	-1.43667	0.150812	0.32541	15.1447	-1.19363	0.389045	-3.06811	0.00215418	0.0100456
WBGene00001878	7.73076	-0.372415	0.52866	-0.704451	0.481152	0.793317	7.73076	0.5133	0.489178	1.04931	0.294035	0.421971	7.73076	-1.33208	0.568009	-2.34518	0.0190181	0.0715974	7.73076	-1.84538	0.556531	-3.31587	0.000913594	0.00495718
WBGene00001879	11.1018	-0.828221	0.621772	-1.33203	0.18285	0.522813	11.1018	0.388345	0.58074	0.668707	0.503682	0.625754	11.1018	-0.123461	0.593626	-0.207978	0.835246	0.91711	11.1018	-0.511806	0.586624	-0.872461	0.382957	0.543287
WBGene00001880	16.7896	-0.402686	0.442322	-0.910391	0.362616	0.707803	16.7896	0.203655	0.420954	0.483793	0.628533	0.731777	16.7896	-0.225495	0.432167	-0.521777	0.601826	0.767469	16.7896	-0.429149	0.428175	-1.00228	0.31621	0.476838
WBGene00001881	11.275	-0.543262	0.473832	-1.14653	0.251577	0.605453	11.275	0.444683	0.434913	1.02246	0.306562	0.435993	11.275	-0.183416	0.454513	-0.403543	0.686549	0.82409	11.275	-0.628099	0.444666	-1.41252	0.157797	0.291498
WBGene00001882	5.44946	0.833598	0.516551	1.61378	0.106576	0.406503	5.44946	0.089098	0.525197	0.169647	0.865288	0.910564	5.44946	-0.0109076	0.545447	-0.0199975	0.984045	0.992145	5.44946	-0.100006	0.537376	-0.1861	0.852366	0.908567
WBGene00001891	9.24287	0.281359	0.777588	0.361836	0.717475	0.909175	9.24287	0.979956	0.755993	1.29625	0.194889	0.307383	9.24287	-0.485926	0.789286	-0.615652	0.538124	0.722656	9.24287	-1.46588	0.773691	-1.89466	0.0581375	0.137533
WBGene00001892	8.91897	-0.914165	0.583728	-1.56608	0.11733	0.425038	8.91897	0.354837	0.535438	0.662705	0.507519	0.62881	8.91897	-1.18124	0.585372	-2.01793	0.0435981	0.134983	8.91897	-1.53608	0.578393	-2.65577	0.00791269	0.0284517
WBGene00001893	0	NA	NA	NA	NA	NA	0	NA	NA	NA	NA	NA	0	NA	NA	NA	NA	NA	0	NA	NA	NA	NA	NA
WBGene00001894	0	NA	NA	NA	NA	NA	0	NA	NA	NA	NA	NA	0	NA	NA	NA	NA	NA	0	NA	NA	NA	NA	NA
WBGene00001895	0	NA	NA	NA	NA	NA	0	NA	NA	NA	NA	NA	0	NA	NA	NA	NA	NA	0	NA	NA	NA	NA	NA
WBGene00001896	0	NA	NA	NA	NA	NA	0	NA	NA	NA	NA	NA	0	NA	NA	NA	NA	NA	0	NA	NA	NA	NA	NA
WBGene00001901	0	NA	NA	NA	NA	NA	0	NA	NA	NA	NA	NA	0	NA	NA	NA	NA	NA	0	NA	NA	NA	NA	NA
WBGene00001902	0	NA	NA	NA	NA	NA	0	NA	NA	NA	NA	NA	0	NA	NA	NA	NA	NA	0	NA	NA	NA	NA	NA
WBGene00001909	678.699	-0.111297	0.165948	-0.670675	0.502427	0.805948	678.699	-0.167295	0.165114	-1.01321	0.31096	0.440213	678.699	-0.127402	0.165352	-0.770489	0.44101	0.643759	678.699	0.0398923	0.165429	0.241144	0.809443	0.881654
WBGene00001910	552.924	0.0482295	0.0912554	0.528511	0.597145	0.855591	552.924	-0.9166	0.0921652	-9.94518	2.64687e-23	1.4054e-21	552.924	-0.699023	0.092344	-7.56977	3.73882e-14	2.35215e-12	552.924	0.217577	0.0942775	2.30783	0.0210084	0.0619875
WBGene00001911	556.702	-0.0683462	0.111053	-0.61544	0.538264	0.825948	556.702	-0.195704	0.109892	-1.78087	0.0749336	0.142962	556.702	-0.202951	0.110445	-1.83758	0.0661239	0.183914	556.702	-0.00724754	0.110632	-0.0655104	0.947768	0.969983
WBGene00001913	0.071561	-0.0394788	4.24666	-0.00929643	0.992583	NA	0.071561	-0.108932	4.24666	-0.0256511	0.979536	NA	0.071561	-0.261946	4.24666	-0.0616829	0.950815	NA	0.071561	-0.153015	4.24714	-0.0360277	0.97126	NA
WBGene00001915	572.606	-0.0807632	0.131722	-0.613133	0.539788	0.8261	572.606	-0.243273	0.130779	-1.86018	0.0628605	0.123554	572.606	-0.340039	0.131399	-2.58783	0.00965838	0.042322	572.606	-0.0967657	0.131621	-0.735185	0.462227	0.616661
WBGene00001923	0	NA	NA	NA	NA	NA	0	NA	NA	NA	NA	NA	0	NA	NA	NA	NA	NA	0	NA	NA	NA	NA	NA
WBGene00001924	0	NA	NA	NA	NA	NA	0	NA	NA	NA	NA	NA	0	NA	NA	NA	NA	NA	0	NA	NA	NA	NA	NA
WBGene00001925	0	NA	NA	NA	NA	NA	0	NA	NA	NA	NA	NA	0	NA	NA	NA	NA	NA	0	NA	NA	NA	NA	NA
WBGene00001926	0	NA	NA	NA	NA	NA	0	NA	NA	NA	NA	NA	0	NA	NA	NA	NA	NA	0	NA	NA	NA	NA	NA
WBGene00001927	0	NA	NA	NA	NA	NA	0	NA	NA	NA	NA	NA	0	NA	NA	NA	NA	NA	0	NA	NA	NA	NA	NA
WBGene00001928	0	NA	NA	NA	NA	NA	0	NA	NA	NA	NA	NA	0	NA	NA	NA	NA	NA	0	NA	NA	NA	NA	NA
WBGene00001954	1.62148	1.24057	0.912851	1.359	0.174145	NA	1.62148	1.75112	0.847632	2.0659	0.0388383	0.0826343	1.62148	1.94159	0.856056	2.26806	0.0233254	0.0839024	1.62148	0.19047	0.650107	0.292982	0.769536	0.855815
WBGene00001978	2369.81	-0.000639216	0.0949586	-0.00673152	0.994629	0.999293	2369.81	0.0460007	0.0944859	0.486852	0.626363	0.729898	2369.81	-0.0159128	0.0946556	-0.168113	0.866494	0.933829	2369.81	-0.0619135	0.0945877	-0.654562	0.51275	0.659792
WBGene00001986	23.3718	0.069278	0.22997	0.301248	0.763225	0.926149	23.3718	0.792689	0.202966	3.90553	9.40205e-05	0.000432513	23.3718	0.687971	0.210941	3.26143	0.00110852	0.00722974	23.3718	-0.104718	0.191788	-0.54601	0.585059	0.718302
WBGene00001987	14.9683	0.00614184	0.337228	0.0182127	0.985469	0.996934	14.9683	0.391193	0.313325	1.24852	0.21184	0.327987	14.9683	0.900022	0.309341	2.90949	0.00362024	0.0191588	14.9683	0.508829	0.296956	1.71348	0.0866246	0.186731
WBGene00001991	18.7167	-0.115222	0.28983	-0.39755	0.690962	0.897421	18.7167	0.315392	0.270639	1.16536	0.243873	0.365108	18.7167	-0.317585	0.290272	-1.09409	0.273914	0.479446	18.7167	-0.632977	0.283435	-2.23323	0.0255337	0.0723369
WBGene00002010	13867.1	0.213551	0.0967355	2.20758	0.0272736	0.196041	13867.1	0.324785	0.0966421	3.3607	0.000777466	0.00280133	13867.1	0.567616	0.096643	5.87333	4.27119e-09	1.17385e-07	13867.1	0.242832	0.0966042	2.51367	0.0119481	0.0397195
WBGene00002015	0	NA	NA	NA	NA	NA	0	NA	NA	NA	NA	NA	0	NA	NA	NA	NA	NA	0	NA	NA	NA	NA	NA
WBGene00002016	109.333	-0.855221	0.265414	-3.22222	0.00127202	0.0248952	109.333	0.249602	0.256922	0.971508	0.331295	0.461896	109.333	-1.01748	0.263894	-3.85564	0.000115425	0.00107324	109.333	-1.26709	0.262919	-4.8193	1.44061e-06	1.98826e-05
WBGene00002017	0.0187753	-0.0286134	4.24676	-0.00673769	0.994624	NA	0.0187753	-0.57896	4.24676	-0.13633	0.891561	NA	0.0187753	-0.251081	4.24676	-0.0591229	0.952854	NA	0.0187753	0	4.24714	0	1	NA
WBGene00002018	98.8453	-0.807531	0.434673	-1.85779	0.063199	0.311958	98.8453	0.455955	0.428075	1.06513	0.286818	0.413898	98.8453	-1.06459	0.433691	-2.45473	0.0140991	0.0569257	98.8453	-1.52055	0.43263	-3.51467	0.000440305	0.00269808
WBGene00002019	0.134799	0	3.96502	0	1	NA	0.134799	1.18755	3.95268	0.300443	0.76384	NA	0.134799	0.706131	3.96502	0.17809	0.858652	NA	0.134799	-0.481422	3.95276	-0.121794	0.903062	NA
WBGene00002020	0.177424	0	3.73637	0	1	NA	0.177424	1.41283	3.72043	0.37975	0.704131	NA	0.177424	0.706134	3.73637	0.188989	0.850101	NA	0.177424	-0.7067	3.72049	-0.189948	0.84935	NA
WBGene00002021	277.856	-0.387465	0.104394	-3.71157	0.000205975	0.00623301	277.856	-0.0518038	0.100269	-0.516647	0.605403	0.71331	277.856	-0.259245	0.102248	-2.53544	0.0112306	0.0476314	277.856	-0.207441	0.102111	-2.03153	0.042201	0.10712
WBGene00002036	2629.35	0.147635	0.0430504	3.42936	0.00060501	0.0142908	2629.35	-0.00883784	0.0425118	-0.207892	0.835314	0.890073	2629.35	0.0180598	0.04277	0.422253	0.67284	0.815414	2629.35	0.0268976	0.0426874	0.630107	0.528625	0.672795
WBGene00002055	32.1687	-0.657412	0.337679	-1.94686	0.0515519	0.279754	32.1687	0.255705	0.313764	0.814959	0.415096	0.544842	32.1687	0.948835	0.309953	3.06123	0.00220433	0.0128413	32.1687	0.693131	0.305859	2.26617	0.0234407	0.0676524
WBGene00002061	4301.04	0.119113	0.104265	1.14241	0.253285	0.606846	4301.04	-0.436373	0.104208	-4.18752	2.82022e-05	0.000147013	4301.04	-0.275065	0.104237	-2.63884	0.00831914	0.0375753	4301.04	0.161308	0.104331	1.54612	0.122076	0.240715
WBGene00002072	1879.25	-0.0176108	0.191435	-0.0919936	0.926703	0.980203	1879.25	-0.151673	0.191193	-0.793296	0.427606	0.556797	1879.25	-0.118992	0.191271	-0.62211	0.533869	0.719555	1879.25	0.0326812	0.191291	0.170846	0.864345	0.91639
WBGene00002078	6899.04	0.0244678	0.0472685	0.517635	0.604713	0.858666	6899.04	-0.171104	0.0470529	-3.63642	0.000276454	0.00111865	6899.04	-0.19314	0.0471633	-4.09513	4.21937e-05	0.000449289	6899.04	-0.0220356	0.0471914	-0.46694	0.640543	0.761162
WBGene00002093	4.28058	-0.401782	0.520691	-0.771632	0.440332	0.765994	4.28058	0.0734535	0.471378	0.155827	0.876169	0.918654	4.28058	-0.880991	0.545833	-1.61403	0.106521	0.257242	4.28058	-0.954444	0.539686	-1.76852	0.0769747	0.170788
WBGene00002118	3.98887	-0.813089	0.616329	-1.31925	0.187087	0.529265	3.98887	0.103964	0.541325	0.192056	0.847699	0.89858	3.98887	-0.651901	0.593701	-1.09803	0.272192	0.477748	3.98887	-0.755865	0.586898	-1.2879	0.197781	0.341859
WBGene00002132	115.856	-0.00859613	0.168703	-0.0509541	0.959362	0.990165	115.856	0.383642	0.162279	2.36409	0.0180742	0.0434518	115.856	0.33246	0.164067	2.02637	0.0427271	0.132999	115.856	-0.0511818	0.161336	-0.317237	0.751064	0.841894
WBGene00002133	132.462	-0.0981322	0.168874	-0.581097	0.561175	0.83525	132.462	-0.418183	0.167157	-2.50173	0.0123587	0.0314349	132.462	-0.141755	0.167146	-0.84809	0.396388	0.603572	132.462	0.276429	0.168777	1.63784	0.101456	0.210097
WBGene00002148	2047.86	0.11778	0.0575806	2.04548	0.0408078	0.247077	2047.86	-0.440761	0.0574607	-7.67065	1.71126e-14	3.80871e-13	2047.86	-0.10976	0.0573855	-1.91268	0.0557893	0.162143	2047.86	0.331001	0.0577451	5.73211	9.91918e-09	2.33857e-07
WBGene00002211	14.2743	-0.241246	0.353331	-0.682778	0.494747	0.801723	14.2743	0.876847	0.31613	2.77369	0.00554248	0.0156817	14.2743	-0.337737	0.35058	-0.963367	0.335363	0.546269	14.2743	-1.21458	0.333387	-3.64316	0.000269309	0.00178628
WBGene00002215	1300.48	0.053492	0.0577376	0.926466	0.354204	0.700873	1300.48	0.167894	0.0565051	2.97131	0.00296531	0.00909179	1300.48	0.0133957	0.0571649	0.234334	0.814726	0.904966	1300.48	-0.154499	0.056788	-2.72062	0.00651598	0.0244029
WBGene00002241	2401.65	0.168812	0.0852192	1.98092	0.0476002	0.268967	2401.65	-0.0642358	0.0848962	-0.75664	0.449265	0.57685	2401.65	0.057472	0.0849783	0.676314	0.498841	0.690818	2401.65	0.121708	0.0849632	1.43248	0.152007	0.283652
WBGene00002246	20.5676	0.115085	0.289128	0.398041	0.6906	0.897236	20.5676	0.00568664	0.280991	0.0202378	0.983854	0.989955	20.5676	-0.378699	0.296122	-1.27886	0.200946	0.393551	20.5676	-0.384385	0.29438	-1.30575	0.191639	0.334347
WBGene00002250	4731.85	0.0750813	0.0878966	0.854201	0.392994	0.732157	4731.85	-0.16831	0.0877243	-1.91862	0.0550324	0.110841	4731.85	0.142504	0.0877077	1.62476	0.104213	0.252889	4731.85	0.310814	0.0877307	3.54282	0.000395876	0.00247093
WBGene00002256	533.468	0.079654	0.0815484	0.97677	0.328683	0.678576	533.468	-0.146331	0.0804336	-1.81927	0.0688699	0.133295	533.468	0.0537787	0.0806424	0.666878	0.50485	0.695601	533.468	0.200109	0.0807862	2.47702	0.0132484	0.0431076
WBGene00002259	92.0328	-0.176889	0.1464	-1.20826	0.226947	0.577717	92.0328	0.134657	0.13748	0.979468	0.327349	0.457604	92.0328	0.837743	0.134384	6.23394	4.5484e-10	1.49692e-08	92.0328	0.703085	0.132194	5.31857	1.04584e-07	1.95646e-06
WBGene00002260	7.03142	-0.693502	0.510446	-1.35862	0.174267	0.511356	7.03142	0.750759	0.43065	1.74331	0.0812786	0.152493	7.03142	0.457392	0.446956	1.02335	0.306143	0.515695	7.03142	-0.293368	0.421792	-0.695526	0.486726	0.637424
WBGene00002263	17104.3	0.079113	0.137374	0.575895	0.564686	0.837251	17104.3	-1.10463	0.137403	-8.03938	9.02974e-16	2.28573e-14	17104.3	-1.06862	0.137421	-7.77628	7.46891e-15	5.19342e-13	17104.3	0.036012	0.137476	0.261952	0.793359	0.871692
WBGene00002273	1226.29	-0.128101	0.148731	-0.861288	0.389079	0.730535	1226.29	-0.769576	0.148664	-5.17662	2.25945e-07	1.80463e-06	1226.29	-0.451614	0.148613	-3.03885	0.00237482	0.0136922	1226.29	0.317962	0.149063	2.13307	0.0329192	0.0883257
WBGene00002632	858.302	0.0940937	0.0725861	1.2963	0.194871	0.53776	858.302	-0.134081	0.0717544	-1.8686	0.061678	0.121655	858.302	-0.00575468	0.0720339	-0.0798885	0.936326	0.968692	858.302	0.128326	0.0721128	1.77951	0.0751555	0.167861
WBGene00002637	4629.87	0.0312066	0.0724877	0.430509	0.666826	0.885786	4629.87	-0.321836	0.0723303	-4.44954	8.60544e-06	5.02381e-05	4629.87	-0.162019	0.0723681	-2.23881	0.0251682	0.0888211	4629.87	0.159818	0.0724497	2.20592	0.0273899	0.0762532
WBGene00002985	3352.6	0.131638	0.0657845	2.00105	0.0453872	0.261562	3352.6	-0.179739	0.0655352	-2.74264	0.00609472	0.0170485	3352.6	0.0276067	0.0655641	0.421064	0.673708	0.816039	3352.6	0.207346	0.065613	3.16014	0.00157695	0.00779506
WBGene00003011	301.073	-0.0826997	0.176174	-0.469419	0.63877	0.873051	301.073	-0.306996	0.17499	-1.75436	0.079369	0.149724	301.073	-0.325963	0.175686	-1.85537	0.0635434	0.178617	301.073	-0.0189674	0.176138	-0.107684	0.914246	0.949447
WBGene00003025	2036.96	0.0984625	0.129926	0.757835	0.44855	0.770703	2036.96	-0.165131	0.129671	-1.27346	0.202854	0.316917	2036.96	0.0910368	0.12967	0.702064	0.482639	0.67746	2036.96	0.256168	0.129705	1.97501	0.0482673	0.118892
WBGene00003031	13.2043	-0.172229	0.324221	-0.53121	0.595273	0.855215	13.2043	0.421693	0.292053	1.44389	0.14877	0.248289	13.2043	0.383224	0.30084	1.27385	0.202718	0.395762	13.2043	-0.0384682	0.287574	-0.133768	0.893586	0.935214
WBGene00003039	0.32991	2.52278	2.70283	0.933384	0.350622	NA	0.32991	0.37827	2.75515	0.137296	0.890797	NA	0.32991	0	2.75515	0	1	NA	0.32991	-0.153016	2.75518	-0.0555375	0.95571	NA
WBGene00003057	10.9172	0.072397	0.559342	0.129432	0.897016	0.97323	10.9172	2.32299	0.475848	4.88178	1.05133e-06	7.42814e-06	10.9172	2.16091	0.481925	4.48392	7.32853e-06	9.9668e-05	10.9172	-0.162076	0.406817	-0.3984	0.690335	0.798363
WBGene00003065	744.862	0.0389312	0.110624	0.351923	0.724896	0.911954	744.862	-0.192655	0.109859	-1.75366	0.0794894	0.149876	744.862	0.103763	0.109806	0.94496	0.344679	0.556202	744.862	0.296418	0.109954	2.69583	0.00702141	0.0258332
WBGene00003075	13.0229	0.271155	0.28329	0.957162	0.338485	0.687492	13.0229	0.597013	0.260272	2.2938	0.021802	0.0510433	13.0229	0.171699	0.282359	0.608088	0.543129	0.725847	13.0229	-0.425314	0.263344	-1.61505	0.1063	0.21724
WBGene00003079	614.263	-0.0503994	0.145267	-0.346943	0.728634	0.913749	614.263	-0.45059	0.144786	-3.11212	0.00185749	0.00603947	614.263	-0.20954	0.144812	-1.44698	0.147903	0.320856	614.263	0.24105	0.145286	1.65915	0.0970861	0.203318
WBGene00003088	0.0974565	0.452273	4.24676	0.106498	0.915187	NA	0.0974565	-0.0980735	4.24676	-0.0230937	0.981576	NA	0.0974565	-0.251088	4.24676	-0.0591246	0.952853	NA	0.0974565	-0.153015	4.24714	-0.0360277	0.97126	NA
WBGene00003090	3955.45	0.0337017	0.0614648	0.548308	0.58348	0.848432	3955.45	-0.258032	0.0612305	-4.2141	2.50774e-05	0.000132212	3955.45	-0.266207	0.0613758	-4.33734	1.44219e-05	0.000179146	3955.45	-0.00817567	0.0614545	-0.133036	0.894165	0.93543
WBGene00003091	2281	-0.317334	0.0857996	-3.69855	0.000216838	0.0064708	2281	-1.02325	0.0857997	-11.926	8.65939e-33	9.3942e-31	2281	-0.766439	0.0858008	-8.93277	4.15478e-19	4.74363e-17	2281	0.256812	0.0863605	2.97372	0.00294215	0.0129277
WBGene00003092	72.8	0.432134	0.224582	1.92417	0.0543339	0.287563	72.8	0.815494	0.217125	3.75588	0.000172732	0.000741091	72.8	0.933925	0.218036	4.28335	1.84097e-05	0.000220889	72.8	0.118431	0.210934	0.56146	0.574484	0.71104
WBGene00003096	4233.84	0.357211	0.14689	2.43182	0.0150232	0.136408	4233.84	0.444023	0.14672	3.02633	0.00247545	0.00777444	4233.84	0.0507565	0.146845	0.345647	0.729608	0.853132	4233.84	-0.393267	0.146746	-2.67991	0.00736419	0.026871
WBGene00003114	1.64642	0.894288	1.07057	0.83534	0.403526	NA	1.64642	1.86606	0.988629	1.88753	0.0590896	0.117511	1.64642	1.00968	1.05305	0.958818	0.33765	0.548613	1.64642	-0.856382	0.900897	-0.950589	0.341813	0.503287
WBGene00003143	212.464	-0.0941077	0.120701	-0.779674	0.435583	0.762219	212.464	1.17508	0.111892	10.502	8.46101e-26	5.46368e-24	212.464	0.21262	0.116889	1.81899	0.0689126	0.189097	212.464	-0.962465	0.111782	-8.61019	7.29401e-18	7.38832e-16
WBGene00003155	5618.05	0.0784562	0.0838576	0.935589	0.349485	0.696761	5618.05	-0.558135	0.0838275	-6.65814	2.77315e-11	4.03744e-10	5618.05	-0.0903129	0.0837649	-1.07817	0.280957	0.487073	5618.05	0.467823	0.0838913	5.57653	2.45359e-08	5.29724e-07
WBGene00003159	8079.27	0.1034	0.100485	1.02901	0.303475	0.656763	8079.27	-0.757459	0.100509	-7.53621	4.83839e-14	1.0061e-12	8079.27	-0.20383	0.100454	-2.02909	0.0424495	0.132363	8079.27	0.553629	0.100563	5.5053	3.68547e-08	7.65107e-07
WBGene00003160	2003.26	0.0479252	0.0704066	0.680692	0.496066	0.802547	2003.26	-0.457908	0.0702267	-6.52042	7.01088e-11	9.67308e-10	2003.26	-0.168029	0.0701988	-2.39361	0.0166835	0.0647322	2003.26	0.289879	0.0705114	4.1111	3.93787e-05	0.000349685
WBGene00003164	1156.33	0.0929556	0.0616656	1.50741	0.131705	0.449454	1156.33	-0.0428444	0.0607656	-0.705076	0.480763	0.605539	1156.33	0.192177	0.0608232	3.15959	0.0015799	0.00975632	1156.33	0.235021	0.0607435	3.86907	0.000109251	0.000833622
WBGene00003165	24.0688	0.0647892	0.243149	0.266459	0.789886	0.936699	24.0688	0.944594	0.215528	4.38269	1.17223e-05	6.62737e-05	24.0688	0.5634	0.227254	2.47917	0.013169	0.0539598	24.0688	-0.381194	0.207523	-1.83687	0.0662284	0.152418
WBGene00003173	16.7503	-0.20742	0.301974	-0.68688	0.492159	0.79994	16.7503	1.08225	0.259026	4.17814	2.93903e-05	0.00015241	16.7503	0.246313	0.282253	0.872668	0.382844	0.590514	16.7503	-0.835933	0.258677	-3.23157	0.00123114	0.0063747
WBGene00003222	2696.3	0.123642	0.0464134	2.66393	0.00772339	0.0896699	2696.3	-0.306011	0.0461772	-6.62689	3.42841e-11	4.92615e-10	2696.3	-0.0506114	0.0461886	-1.09576	0.273185	0.47876	2696.3	0.255399	0.0463931	5.50512	3.6892e-08	7.65107e-07
WBGene00003235	215.491	-0.141954	0.159869	-0.887941	0.374572	0.718694	215.491	-0.264341	0.157793	-1.67524	0.0938879	0.171886	215.491	-0.0773199	0.158077	-0.489128	0.624751	0.782987	215.491	0.187021	0.158641	1.1789	0.238439	0.39078
WBGene00003242	2465.63	-0.0314322	0.129761	-0.242232	0.808601	0.943305	2465.63	0.59295	0.129106	4.59273	4.37493e-06	2.71077e-05	2465.63	0.732585	0.129142	5.67272	1.40544e-08	3.45679e-07	2465.63	0.139635	0.128883	1.08342	0.278623	0.436797
WBGene00003248	35.1532	-0.433791	0.284809	-1.52309	0.127735	0.442624	35.1532	0.761345	0.261122	2.91566	0.00354934	0.0106368	35.1532	0.267099	0.268908	0.993274	0.320577	0.531142	35.1532	-0.494245	0.260133	-1.89997	0.0574373	0.13634
WBGene00003289	0	NA	NA	NA	NA	NA	0	NA	NA	NA	NA	NA	0	NA	NA	NA	NA	NA	0	NA	NA	NA	NA	NA
WBGene00003298	0	NA	NA	NA	NA	NA	0	NA	NA	NA	NA	NA	0	NA	NA	NA	NA	NA	0	NA	NA	NA	NA	NA
WBGene00003315	0	NA	NA	NA	NA	NA	0	NA	NA	NA	NA	NA	0	NA	NA	NA	NA	NA	0	NA	NA	NA	NA	NA
WBGene00003317	0.0591857	0.928604	4.24705	0.218647	0.826925	NA	0.0591857	0	4.24705	0	1	NA	0.0591857	0	4.24705	0	1	NA	0.0591857	0	4.24714	0	1	NA
WBGene00003335	0.0690222	0	4.24705	0	1	NA	0.0690222	0.378252	4.24705	0.0890625	0.929032	NA	0.0690222	0.706132	4.24705	0.166264	0.867949	NA	0.0690222	0.327879	4.24714	0.0772	0.938464	NA
WBGene00003344	0	NA	NA	NA	NA	NA	0	NA	NA	NA	NA	NA	0	NA	NA	NA	NA	NA	0	NA	NA	NA	NA	NA
WBGene00003347	0	NA	NA	NA	NA	NA	0	NA	NA	NA	NA	NA	0	NA	NA	NA	NA	NA	0	NA	NA	NA	NA	NA
WBGene00003349	0.205285	-0.0686888	2.56186	-0.026812	0.97861	NA	0.205285	-0.619039	2.56186	-0.241636	0.809062	NA	0.205285	0.220958	2.55839	0.0863661	0.931175	NA	0.205285	0.839997	2.56751	0.327163	0.743544	NA
WBGene00003350	0	NA	NA	NA	NA	NA	0	NA	NA	NA	NA	NA	0	NA	NA	NA	NA	NA	0	NA	NA	NA	NA	NA
WBGene00003351	0	NA	NA	NA	NA	NA	0	NA	NA	NA	NA	NA	0	NA	NA	NA	NA	NA	0	NA	NA	NA	NA	NA
WBGene00003353	0	NA	NA	NA	NA	NA	0	NA	NA	NA	NA	NA	0	NA	NA	NA	NA	NA	0	NA	NA	NA	NA	NA
WBGene00003356	0	NA	NA	NA	NA	NA	0	NA	NA	NA	NA	NA	0	NA	NA	NA	NA	NA	0	NA	NA	NA	NA	NA
WBGene00003361	0	NA	NA	NA	NA	NA	0	NA	NA	NA	NA	NA	0	NA	NA	NA	NA	NA	0	NA	NA	NA	NA	NA
WBGene00003374	342.73	-0.00687179	0.0914559	-0.0751377	0.940105	0.983903	342.73	0.1175	0.0887316	1.32422	0.185432	0.294991	342.73	-0.133556	0.0907464	-1.47176	0.141087	0.31066	342.73	-0.251056	0.0900473	-2.78805	0.00530269	0.0206199
WBGene00003385	71.5595	0.177549	0.14421	1.23118	0.218254	0.566596	71.5595	-0.243428	0.143121	-1.70086	0.0889692	0.164499	71.5595	0.0196957	0.143713	0.137048	0.890993	0.945475	71.5595	0.263124	0.14524	1.81165	0.07004	0.159248
WBGene00003386	15.0649	0.163933	0.313595	0.522753	0.601146	0.856912	15.0649	0.741541	0.288123	2.5737	0.0100618	0.0264648	15.0649	0.0830696	0.311015	0.267092	0.789398	0.89045	15.0649	-0.658472	0.292761	-2.24918	0.024501	0.0701459
WBGene00003395	2298.67	0.0942931	0.075012	1.25704	0.208739	0.554166	2298.67	-0.519959	0.0749416	-6.93819	3.97156e-12	6.45548e-11	2298.67	-0.118201	0.0748281	-1.57964	0.11419	0.270396	2298.67	0.401758	0.0751378	5.34695	8.94476e-08	1.69281e-06
WBGene00003405	2207.25	0.10976	0.0695077	1.57911	0.114312	0.419245	2207.25	-0.115567	0.0690951	-1.67259	0.094409	0.172674	2207.25	-0.00936237	0.0692199	-0.135255	0.89241	0.946034	2207.25	0.106205	0.0692392	1.53389	0.125058	0.245279
WBGene00003413	2821.56	-0.000166986	0.0445983	-0.00374423	0.997013	0.999395	2821.56	-0.268642	0.0441842	-6.08005	1.20145e-09	1.39507e-08	2821.56	0.102985	0.0440817	2.33623	0.019479	0.0728434	2821.56	0.371627	0.0442499	8.39837	4.52701e-17	3.9891e-15
WBGene00003473	801.602	0.260076	0.203363	1.27888	0.20094	0.544871	801.602	-0.131697	0.203114	-0.648391	0.516732	0.636997	801.602	-1.24207	0.2046	-6.07071	1.27348e-09	3.88686e-08	801.602	-1.11037	0.204627	-5.42631	5.75304e-08	1.1351e-06
WBGene00003474	145.063	0.106639	0.204471	0.521535	0.601994	0.857232	145.063	-0.456223	0.20408	-2.23551	0.025384	0.0579365	145.063	1.16662	0.198534	5.87617	4.19874e-09	1.15631e-07	145.063	1.62284	0.200563	8.09143	5.89682e-16	4.36634e-14
WBGene00003479	1297.91	0.087311	0.145603	0.599651	0.548739	0.830771	1297.91	-0.448581	0.145453	-3.08403	0.00204214	0.00656898	1297.91	0.0865232	0.145258	0.595652	0.551408	0.731939	1297.91	0.535104	0.145501	3.67767	0.000235378	0.00160271
WBGene00003507	636.703	0.188812	0.0988114	1.91083	0.056026	0.291641	636.703	-0.362431	0.0985872	-3.67625	0.000236691	0.000976281	636.703	0.0144689	0.0983564	0.147107	0.883048	0.941537	636.703	0.3769	0.0988882	3.81137	0.000138197	0.00101289
WBGene00003509	673.801	0.0994256	0.100844	0.985934	0.324165	0.675354	673.801	-0.202784	0.100118	-2.02544	0.0428224	0.0897035	673.801	0.11806	0.100015	1.18042	0.237833	0.438844	673.801	0.320843	0.100214	3.2016	0.00136668	0.00693377
WBGene00003515	847.416	0.232911	0.094951	2.45296	0.0141685	0.132046	847.416	0.6446	0.0930756	6.92555	4.34279e-12	7.02281e-11	847.416	0.919135	0.0930587	9.87695	5.24056e-23	8.97494e-21	847.416	0.274536	0.0918764	2.9881	0.00280721	0.0124414
WBGene00003521	0	NA	NA	NA	NA	NA	0	NA	NA	NA	NA	NA	0	NA	NA	NA	NA	NA	0	NA	NA	NA	NA	NA
WBGene00003522	19.8555	-0.186134	0.239164	-0.778267	0.436412	0.763215	19.8555	-0.42731	0.232413	-1.83858	0.0659771	0.128614	19.8555	0.172601	0.226292	0.762737	0.44562	0.647208	19.8555	0.599911	0.233627	2.56782	0.010234	0.035143
WBGene00003528	188.922	0.184775	0.118291	1.56204	0.118279	0.42727	188.922	0.763384	0.112295	6.79806	1.0604e-11	1.63806e-10	188.922	0.333817	0.115647	2.88651	0.00389541	0.0202957	188.922	-0.429567	0.111429	-3.85506	0.000115699	0.00087466
WBGene00003535	0.258286	1.20027	1.93749	0.619498	0.535589	NA	0.258286	0.898192	1.9274	0.466011	0.641207	NA	0.258286	0.221124	1.9602	0.112807	0.910184	NA	0.258286	-0.677068	1.92821	-0.351137	0.725485	NA
WBGene00003536	0.784403	-0.464151	1.22237	-0.379713	0.704158	NA	0.784403	-0.3022	1.1692	-0.258467	0.796046	0.863449	0.784403	-0.329042	1.2106	-0.2718	0.785776	0.88826	0.784403	-0.0268425	1.2309	-0.0218073	0.982602	0.991134
WBGene00003537	0.491321	-0.805562	1.43605	-0.560955	0.574828	NA	0.491321	0.682424	1.30506	0.522905	0.60104	NA	0.491321	-0.533732	1.43	-0.373239	0.708971	NA	0.491321	-1.21616	1.36657	-0.889931	0.373503	0.534657
WBGene00003538	0.189564	-0.973249	2.54936	-0.381762	0.702638	NA	0.189564	-1.0427	2.54936	-0.409005	0.682536	NA	0.189564	-0.714821	2.54936	-0.280392	0.779177	NA	0.189564	0.327881	2.57081	0.12754	0.898513	NA
WBGene00003539	178.337	0.224231	0.169084	1.32615	0.184789	0.525429	178.337	0.846815	0.164164	5.15834	2.49148e-07	1.96758e-06	178.337	0.131579	0.167747	0.784388	0.432812	0.635745	178.337	-0.715236	0.164404	-4.35048	1.35842e-05	0.000141238
WBGene00003540	6.83106	-0.986563	0.480191	-2.05452	0.0399253	0.243759	6.83106	0.274968	0.384267	0.715566	0.47426	0.599017	6.83106	0.615917	0.383951	1.60415	0.10868	0.260889	6.83106	0.340948	0.369698	0.922234	0.356407	0.518192
WBGene00003541	5.21354	0.114843	0.439997	0.261009	0.794085	0.937986	5.21354	-0.245037	0.43385	-0.564797	0.572212	0.685147	5.21354	-0.832705	0.487497	-1.70812	0.0876138	0.22395	5.21354	-0.587668	0.492664	-1.19284	0.232933	0.384546
WBGene00003543	2.83906	-0.243593	0.79309	-0.307144	0.758734	NA	2.83906	1.43644	0.664713	2.16099	0.030696	0.0679847	2.83906	0.0613595	0.755448	0.0812227	0.935265	0.968461	2.83906	-1.37508	0.680708	-2.02007	0.043376	0.109479
WBGene00003549	44.3845	0.0831293	0.170607	0.487256	0.626077	0.867953	44.3845	0.696984	0.1542	4.52	6.18405e-06	3.69777e-05	44.3845	0.237909	0.165029	1.44162	0.149409	0.323371	44.3845	-0.459075	0.154227	-2.97663	0.00291437	0.0128288
WBGene00003550	21.4305	0.395489	0.235369	1.68029	0.0929008	0.379326	21.4305	0.498382	0.222695	2.23796	0.0252237	0.0576538	21.4305	0.437038	0.230798	1.89359	0.0582791	0.16797	21.4305	-0.0613439	0.217684	-0.281803	0.778095	0.86158
WBGene00003556	0.116747	1.03249	4.09029	0.252426	0.800712	NA	0.116747	-0.589785	4.09661	-0.143969	0.885525	NA	0.116747	-0.261906	4.09661	-0.0639323	0.949024	NA	0.116747	0	4.09709	0	1	NA
WBGene00003566	177.938	0.00613945	0.15125	0.0405915	0.967622	0.992275	177.938	0.189884	0.14741	1.28813	0.1977	0.310742	177.938	0.21579	0.148427	1.45385	0.145989	0.318159	177.938	0.0259056	0.147251	0.175928	0.860351	0.914096
WBGene00003567	250.49	-0.0047631	0.149872	-0.0317812	0.974647	0.994059	250.49	0.388816	0.146034	2.6625	0.00775621	0.021057	250.49	0.571257	0.146263	3.90569	9.39576e-05	0.000902374	250.49	0.18244	0.14473	1.26056	0.207469	0.353601
WBGene00003570	4.36989	-1.07651	0.560663	-1.92006	0.0548498	0.288595	4.36989	0.498025	0.434752	1.14554	0.251986	0.374569	4.36989	-0.422828	0.496016	-0.852448	0.393965	0.601269	4.36989	-0.920853	0.474519	-1.9406	0.0523066	0.126662
WBGene00003573	17.6211	-0.281597	0.320259	-0.879279	0.37925	0.722322	17.6211	0.0304893	0.300354	0.101511	0.919145	0.947595	17.6211	0.500117	0.297261	1.68241	0.0924886	0.232966	17.6211	0.469627	0.294713	1.59351	0.111046	0.223933
WBGene00003574	13.9943	0.0799348	0.311303	0.256775	0.797353	0.939281	13.9943	0.424939	0.289583	1.46742	0.142262	0.239586	13.9943	0.176168	0.303374	0.580697	0.561445	0.739741	13.9943	-0.248771	0.291129	-0.854503	0.392826	0.553058
WBGene00003575	3.30308	-1.03121	0.690377	-1.49369	0.135258	NA	3.30308	-0.223216	0.609032	-0.366509	0.713985	0.800272	3.30308	-0.669812	0.650156	-1.03023	0.302901	0.511686	3.30308	-0.446596	0.654956	-0.681872	0.49532	0.644734
WBGene00003579	57.7054	-0.228374	0.187338	-1.21905	0.222826	0.572644	57.7054	-0.00760374	0.178587	-0.0425773	0.966038	0.977962	57.7054	-0.0175308	0.181739	-0.0964615	0.923154	0.961627	57.7054	-0.00992705	0.180919	-0.05487	0.956242	0.974711
WBGene00003591	9.42211	0.751018	0.373726	2.00954	0.0444796	0.258853	9.42211	1.61192	0.33813	4.76716	1.86838e-06	1.25785e-05	9.42211	0.462638	0.379829	1.21802	0.223218	0.421161	9.42211	-1.14928	0.327315	-3.51124	0.000446024	0.00272541
WBGene00003611	124.059	0.0273756	0.161674	0.169326	0.865541	0.961286	124.059	-0.941008	0.164284	-5.72792	1.01669e-08	1.02343e-07	124.059	-0.314974	0.161801	-1.94668	0.0515736	0.152943	124.059	0.626034	0.166964	3.7495	0.000177184	0.0012621
WBGene00003612	152.955	0.289464	0.146031	1.98221	0.047456	0.268253	152.955	-0.796126	0.149061	-5.34095	9.24628e-08	7.9108e-07	152.955	-0.0224096	0.145942	-0.153552	0.877963	0.939148	152.955	0.773717	0.150078	5.15543	2.53052e-07	4.26661e-06
WBGene00003614	32.6495	-0.255788	0.183605	-1.39314	0.163577	0.497901	32.6495	0.0248688	0.16833	0.147738	0.882549	0.92305	32.6495	-0.16917	0.178477	-0.947854	0.343204	0.555059	32.6495	-0.194039	0.176458	-1.09963	0.271493	0.428853
WBGene00003617	106.682	0.0317018	0.116759	0.271516	0.785995	0.935102	106.682	0.72988	0.105358	6.92764	4.27911e-12	6.92574e-11	106.682	0.492816	0.109804	4.48813	7.18498e-06	9.81487e-05	106.682	-0.237064	0.102511	-2.31258	0.0207459	0.0613626
WBGene00003632	67.2825	-0.0704572	0.182856	-0.385315	0.700004	0.901293	67.2825	0.464195	0.172612	2.68924	0.00716142	0.0196473	67.2825	-0.0636844	0.17994	-0.353921	0.723398	0.848741	67.2825	-0.52788	0.17547	-3.00838	0.00262641	0.0118013
WBGene00003634	87.5966	-0.18755	0.206224	-0.909448	0.363114	0.708365	87.5966	0.883641	0.194898	4.53385	5.79175e-06	3.48736e-05	87.5966	-0.161488	0.203117	-0.795051	0.426584	0.631358	87.5966	-1.04513	0.197861	-5.28213	1.27692e-07	2.31533e-06
WBGene00003637	239.377	0.146091	0.0818818	1.78417	0.0743956	0.338278	239.377	-0.169612	0.0806372	-2.1034	0.0354311	0.0766476	239.377	0.0999406	0.0808729	1.23577	0.216543	0.412438	239.377	0.269553	0.0812796	3.31636	0.000911979	0.00495256
WBGene00003640	103.29	-0.235704	0.138983	-1.69592	0.0899012	0.374192	103.29	1.08045	0.122562	8.81553	1.19126e-18	4.03857e-17	103.29	0.433009	0.129075	3.35469	0.00079453	0.00547936	103.29	-0.647439	0.120301	-5.38181	7.37422e-08	1.41903e-06
WBGene00003641	1.20567	3.19148	1.32499	2.40868	0.0160104	NA	1.20567	3.83205	1.27175	3.01322	0.00258494	0.00806758	1.20567	2.66562	1.35484	1.96748	0.0491283	0.147512	1.20567	-1.16643	1.12785	-1.03421	0.301038	0.461245
WBGene00003642	1.25986	-1.81649	1.05513	-1.72158	0.0851464	NA	1.25986	0.277635	0.783524	0.354341	0.723083	0.807276	1.25986	-0.219156	0.854996	-0.256324	0.7977	0.895175	1.25986	-0.496791	0.828639	-0.599526	0.548822	0.689444
WBGene00003643	36.2237	-0.337592	0.199138	-1.69527	0.0900248	0.374255	36.2237	0.637661	0.172282	3.70125	0.000214536	0.000896538	36.2237	0.373249	0.180671	2.0659	0.038838	0.124226	36.2237	-0.264412	0.169685	-1.55825	0.119174	0.236575
WBGene00003644	20.0779	-1.28258	0.25727	-4.98535	6.18512e-07	5.26609e-05	20.0779	0.212758	0.195338	1.08918	0.276075	0.401553	20.0779	-0.399672	0.217758	-1.83539	0.0664473	0.184586	20.0779	-0.612431	0.212221	-2.88582	0.00390399	0.0161896
WBGene00003645	63.3369	-0.0118375	0.182418	-0.0648924	0.94826	0.986132	63.3369	-0.729149	0.184157	-3.95939	7.51422e-05	0.000354516	63.3369	-0.556559	0.185663	-2.99768	0.00272041	0.0152521	63.3369	0.172589	0.191473	0.901378	0.367387	0.528788
WBGene00003646	83.5404	-0.111535	0.146205	-0.762872	0.44554	0.769457	83.5404	0.585701	0.134105	4.36747	1.25696e-05	7.06018e-05	83.5404	0.210765	0.139977	1.50571	0.132142	0.296893	83.5404	-0.374936	0.134148	-2.79494	0.00519098	0.0202421
WBGene00003647	100.338	0.258974	0.132713	1.95139	0.0510112	0.278528	100.338	1.05498	0.120703	8.74027	2.32547e-18	7.65147e-17	100.338	0.977575	0.123406	7.92162	2.34434e-15	1.77709e-13	100.338	-0.0774068	0.112462	-0.688294	0.491268	0.640992
WBGene00003648	50.8888	-0.769619	0.181454	-4.24141	2.22118e-05	0.00103312	50.8888	0.352751	0.157946	2.23337	0.0255248	0.0582018	50.8888	-0.398432	0.171123	-2.32834	0.0198939	0.0740803	50.8888	-0.751183	0.166833	-4.50261	6.71234e-06	7.70732e-05
WBGene00003649	24.7298	0.0808808	0.225674	0.358397	0.720046	0.910403	24.7298	0.446752	0.208546	2.14223	0.0321753	0.0707001	24.7298	0.16797	0.219976	0.763582	0.445116	0.646961	24.7298	-0.278782	0.210092	-1.32695	0.184526	0.325494
WBGene00003650	12.9976	0.393487	0.2932	1.34204	0.179583	0.518625	12.9976	-0.487788	0.303999	-1.60457	0.108589	0.193319	12.9976	-0.317301	0.30985	-1.02405	0.305813	0.515285	12.9976	0.170487	0.320367	0.532161	0.594614	0.725268
WBGene00003653	55.5257	-0.572538	0.167178	-3.42471	0.000615447	0.0144692	55.5257	0.921757	0.139266	6.61869	3.62385e-11	5.18454e-10	55.5257	-0.185673	0.156419	-1.18702	0.235218	0.435241	55.5257	-1.10743	0.14635	-7.56701	3.819e-14	2.28132e-12
WBGene00003655	78.392	0.293088	0.158581	1.8482	0.0645734	0.315808	78.392	0.55034	0.150654	3.653	0.000259196	0.00105733	78.392	0.980101	0.149599	6.55153	5.69488e-11	2.18532e-09	78.392	0.429761	0.142872	3.008	0.0026297	0.0118133
WBGene00003658	192.561	-0.482719	0.212683	-2.26967	0.0232277	0.178333	192.561	-0.0694166	0.208891	-0.332311	0.739655	0.819512	192.561	-0.346711	0.210479	-1.64724	0.0995082	0.244846	192.561	-0.277294	0.210428	-1.31776	0.187584	0.329665
WBGene00003660	149.271	0.10207	0.148866	0.685652	0.492933	0.800202	149.271	-0.17025	0.147022	-1.15799	0.246867	0.368689	149.271	-0.0178155	0.147709	-0.120612	0.903998	0.952028	149.271	0.152435	0.148107	1.02922	0.303376	0.463731
WBGene00003669	52.7694	-0.436819	0.174633	-2.50136	0.0123716	0.121381	52.7694	0.315406	0.156632	2.01368	0.0440434	0.0919266	52.7694	0.0971326	0.162859	0.596422	0.550893	0.731624	52.7694	-0.218273	0.158294	-1.37891	0.167921	0.304327
WBGene00003673	7.62863	-0.0315222	0.412805	-0.076361	0.939132	0.983903	7.62863	0.904429	0.360802	2.50672	0.0121858	0.0310741	7.62863	0.44959	0.384675	1.16875	0.242502	0.444576	7.62863	-0.454839	0.351637	-1.29349	0.195842	0.339611
WBGene00003674	247.951	-0.514906	0.0782107	-6.58358	4.59269e-11	1.0986e-08	247.951	0.136978	0.0708535	1.93326	0.0532047	0.107742	247.951	-0.473356	0.0764861	-6.18878	6.0631e-10	1.96054e-08	247.951	-0.610333	0.0754215	-8.0923	5.85483e-16	4.35179e-14
WBGene00003676	561.975	0.159085	0.119407	1.3323	0.182763	0.522725	561.975	-0.425747	0.119225	-3.57096	0.000355681	0.00139603	561.975	-0.0542312	0.119009	-0.455691	0.648612	0.798558	561.975	0.371515	0.119624	3.1057	0.00189832	0.00905408
WBGene00003680	71.1997	-0.160037	0.149946	-1.0673	0.285837	0.639104	71.1997	0.51207	0.136964	3.73873	0.000184951	0.000787109	71.1997	0.0942789	0.14407	0.654398	0.512856	0.70338	71.1997	-0.417791	0.138471	-3.01718	0.00255142	0.0115308
WBGene00003683	0	NA	NA	NA	NA	NA	0	NA	NA	NA	NA	NA	0	NA	NA	NA	NA	NA	0	NA	NA	NA	NA	NA
WBGene00003684	47.2784	-0.253021	0.248198	-1.01943	0.307997	0.660338	47.2784	0.180589	0.23767	0.759832	0.447355	0.575253	47.2784	-0.291435	0.245107	-1.18901	0.234436	0.434362	47.2784	-0.472024	0.242873	-1.9435	0.0519558	0.126048
WBGene00003685	114.938	-0.136241	0.127174	-1.0713	0.284036	0.636967	114.938	0.136133	0.120384	1.13082	0.258129	0.381428	114.938	0.142938	0.122578	1.1661	0.243574	0.445921	114.938	0.00680535	0.120902	0.0562882	0.955112	0.974203
WBGene00003686	46.798	-0.212405	0.16768	-1.26673	0.205252	0.550127	46.798	0.184576	0.154	1.19855	0.230705	0.349695	46.798	0.0506075	0.160306	0.315694	0.752235	0.8666	46.798	-0.133968	0.156715	-0.854849	0.392635	0.552882
WBGene00003688	38.67	0.0167277	0.181273	0.092279	0.926476	0.980203	38.67	0.666112	0.163387	4.07691	4.56391e-05	0.000225758	38.67	-0.0961157	0.180638	-0.532091	0.594663	0.762439	38.67	-0.762227	0.170316	-4.47537	7.62787e-06	8.56168e-05
WBGene00003689	22.2661	0.203717	0.206582	0.98613	0.324069	0.675354	22.2661	0.159588	0.195913	0.814587	0.415309	0.545084	22.2661	0.248788	0.202216	1.23031	0.218582	0.415202	22.2661	0.0891996	0.196114	0.454836	0.649227	0.76734
WBGene00003691	47.3677	-0.149545	0.298212	-0.501472	0.616039	0.863018	47.3677	0.651607	0.284829	2.28771	0.0221543	0.0517533	47.3677	0.462897	0.288078	1.60684	0.108089	0.260004	47.3677	-0.18871	0.282247	-0.668601	0.50375	0.652479
WBGene00003692	104.819	-0.0815369	0.119573	-0.681899	0.495303	0.802086	104.819	0.0815172	0.113274	0.719644	0.471744	0.596991	104.819	-0.0736892	0.117508	-0.6271	0.530594	0.716864	104.819	-0.155206	0.116084	-1.33701	0.181218	0.321523
WBGene00003693	66.6864	0.0958323	0.148546	0.645137	0.518838	0.813959	66.6864	0.957737	0.13271	7.21679	5.32299e-13	9.65205e-12	66.6864	0.433417	0.141266	3.06808	0.00215436	0.0126458	66.6864	-0.52432	0.12975	-4.04102	5.322e-05	0.00045179
WBGene00003696	29.3547	0.0145357	0.219665	0.0661722	0.947241	0.986132	29.3547	0.0524171	0.209826	0.249813	0.802732	0.868468	29.3547	0.0979834	0.214463	0.456877	0.647759	0.79841	29.3547	0.0455664	0.21204	0.214895	0.829849	0.895059
WBGene00003697	55.0068	-0.0280981	0.249649	-0.11255	0.910387	0.978066	55.0068	1.0971	0.234099	4.68649	2.77937e-06	1.80213e-05	55.0068	0.325307	0.24194	1.34458	0.178761	0.365548	55.0068	-0.771794	0.232599	-3.31813	0.000906227	0.00492676
WBGene00003698	10.7868	-0.277111	0.402774	-0.688006	0.491449	0.799674	10.7868	0.31129	0.371398	0.838155	0.401943	0.531807	10.7868	-0.0348734	0.387873	-0.0899093	0.928359	0.964768	10.7868	-0.346163	0.378615	-0.914287	0.360566	0.522757
WBGene00003700	25.6484	0.237895	0.247798	0.960036	0.337037	0.686223	25.6484	0.816643	0.228814	3.56903	0.000358304	0.00140401	25.6484	0.474878	0.239006	1.98689	0.0469346	0.142686	25.6484	-0.341765	0.223357	-1.53013	0.125985	0.24675
WBGene00003701	0.604593	0.910685	1.57542	0.57806	0.563224	NA	0.604593	2.15132	1.45555	1.47801	0.139404	0.235671	0.604593	2.1419	1.47861	1.44859	0.147453	NA	0.604593	-0.00942683	1.33772	-0.00704696	0.994377	0.997153
WBGene00003702	54.1107	0.193012	0.168296	1.14686	0.25144	0.6054	54.1107	0.35734	0.160487	2.22659	0.0259744	0.0590143	54.1107	-0.527034	0.177081	-2.97623	0.00291816	0.0161142	54.1107	-0.884375	0.172525	-5.12606	2.95873e-07	4.89952e-06
WBGene00003704	77.6839	-0.00289733	0.196735	-0.014727	0.98825	0.997584	77.6839	0.49542	0.187161	2.64703	0.00812018	0.0219291	77.6839	0.843688	0.186701	4.51892	6.21567e-06	8.62185e-05	77.6839	0.348268	0.181922	1.91438	0.0555717	0.132922
WBGene00003705	28.6091	-0.673737	0.305043	-2.20866	0.027198	0.195882	28.6091	1.60114	0.255546	6.26556	3.71482e-10	4.62465e-09	28.6091	0.404123	0.272635	1.48229	0.138264	0.306561	28.6091	-1.19702	0.251619	-4.75727	1.9623e-06	2.61024e-05
WBGene00003706	42.8637	0.145254	0.175375	0.828244	0.407533	0.742481	42.8637	0.117369	0.168107	0.698182	0.485063	0.609096	42.8637	0.212233	0.171469	1.23774	0.215813	0.411799	42.8637	0.0948645	0.168352	0.563488	0.573103	0.709917
WBGene00003707	85.5926	-0.0741578	0.253681	-0.292327	0.770037	0.929174	85.5926	1.1135	0.243353	4.57565	4.74733e-06	2.92244e-05	85.5926	-0.0803971	0.250832	-0.320522	0.748573	0.864162	85.5926	-1.19389	0.245299	-4.8671	1.13246e-06	1.60704e-05
WBGene00003708	0.450709	-1.45772	1.54015	-0.946477	0.343905	NA	0.450709	-0.73669	1.48559	-0.49589	0.619972	NA	0.450709	-1.68019	1.54015	-1.09092	0.275307	NA	0.450709	-0.943499	1.59058	-0.593178	0.553062	0.693342
WBGene00003713	14.5091	-0.675227	0.302925	-2.22903	0.0258121	0.190518	14.5091	-0.164789	0.27098	-0.608122	0.543107	0.660023	14.5091	-0.112619	0.278278	-0.4047	0.685698	0.823496	14.5091	0.0521695	0.279735	0.186496	0.852056	0.908356
WBGene00003714	2.89692	-1.27774	0.67004	-1.90696	0.0565264	NA	2.89692	0.146703	0.513371	0.285763	0.775059	0.846537	2.89692	-0.113835	0.548962	-0.207365	0.835725	0.91729	2.89692	-0.260538	0.536482	-0.485641	0.627222	0.750923
WBGene00003715	10.5204	-0.393878	0.347732	-1.13271	0.257338	0.611202	10.5204	0.776036	0.28935	2.682	0.00731846	0.0200174	10.5204	0.219485	0.314775	0.697275	0.485631	0.679854	10.5204	-0.556552	0.290493	-1.91589	0.0553796	0.132571
WBGene00003716	55.1901	0.00468219	0.148364	0.0315588	0.974824	0.994059	55.1901	0.76248	0.131111	5.81552	6.04468e-09	6.32625e-08	55.1901	0.198538	0.14256	1.39267	0.16372	0.344032	55.1901	-0.563942	0.131954	-4.27379	1.9218e-05	0.000189591
WBGene00003717	26.7553	-0.0636758	0.276788	-0.230053	0.818051	0.947209	26.7553	0.877795	0.254568	3.44817	0.000564398	0.00211052	26.7553	-0.177004	0.274741	-0.644257	0.519409	0.708334	26.7553	-1.0548	0.262491	-4.01841	5.85913e-05	0.000490756
WBGene00003718	47.8408	-0.113633	0.158848	-0.715358	0.474388	0.789191	47.8408	0.667062	0.138353	4.82144	1.42527e-06	9.81453e-06	47.8408	0.362514	0.147181	2.46305	0.0137763	0.0558662	47.8408	-0.304549	0.136303	-2.23435	0.0254602	0.0721915
WBGene00003719	71.9828	-0.277842	0.181169	-1.53361	0.125126	0.438115	71.9828	-0.0435002	0.17412	-0.249829	0.802719	0.868468	71.9828	-0.878837	0.185621	-4.73458	2.19513e-06	3.39999e-05	71.9828	-0.835337	0.185292	-4.50822	6.53753e-06	7.53512e-05
WBGene00003720	69.0813	-0.000745661	0.142728	-0.00522434	0.995832	0.999293	69.0813	-6.51282e-05	0.136777	-0.000476165	0.99962	0.999778	69.0813	-0.156296	0.142433	-1.09733	0.272499	0.477874	69.0813	-0.15623	0.141438	-1.10458	0.269341	0.426358
WBGene00003721	84.6608	0.0716195	0.123098	0.581807	0.560697	0.834868	84.6608	0.206624	0.11606	1.78032	0.0750243	0.143092	84.6608	0.199309	0.11955	1.66716	0.0954823	0.237915	84.6608	-0.00731446	0.116435	-0.0628203	0.94991	0.971475
WBGene00003722	75.6457	0.037663	0.159998	0.235396	0.813901	0.945591	75.6457	1.05784	0.141435	7.47933	7.47038e-14	1.49921e-12	75.6457	1.53839	0.140128	10.9784	4.85357e-28	1.19695e-25	75.6457	0.480549	0.126024	3.81315	0.000137208	0.00100792
WBGene00003723	55.8722	0.0481136	0.142971	0.336527	0.736473	0.9167	55.8722	0.135218	0.134599	1.00461	0.315087	0.444389	55.8722	0.172284	0.138707	1.24207	0.214211	0.41042	55.8722	0.0370651	0.1356	0.273342	0.784591	0.86583
WBGene00003724	84.8521	-0.0142376	0.133333	-0.106783	0.914961	0.979109	84.8521	0.50194	0.122967	4.08192	4.46646e-05	0.000221514	84.8521	0.146269	0.129204	1.13207	0.257603	0.462686	84.8521	-0.355671	0.123852	-2.87175	0.00408209	0.0167635
WBGene00003725	51.6002	-0.0470175	0.177473	-0.264929	0.791065	0.936991	51.6002	-0.399172	0.175223	-2.27808	0.0227219	0.0528064	51.6002	-0.37027	0.179094	-2.06746	0.0386913	0.123876	51.6002	0.0289018	0.182426	0.15843	0.874118	0.922524
WBGene00003726	39.6867	-0.277492	0.222666	-1.24623	0.21268	0.559645	39.6867	0.192034	0.2098	0.915319	0.360024	0.491049	39.6867	-0.671024	0.225887	-2.97061	0.00297204	0.0163507	39.6867	-0.863057	0.223112	-3.86828	0.000109607	0.000835086
WBGene00003731	103.935	0.256294	0.127133	2.01595	0.0438057	0.256369	103.935	0.718464	0.119205	6.02714	1.66885e-09	1.90175e-08	103.935	0.0373982	0.127434	0.293471	0.769162	0.878896	103.935	-0.681066	0.121211	-5.61886	1.92217e-08	4.22964e-07
WBGene00003738	663.429	-0.453428	0.0958082	-4.73266	2.21594e-06	0.000145192	663.429	-0.660136	0.0947371	-6.96808	3.21296e-12	5.29037e-11	663.429	-0.112049	0.0941682	-1.18989	0.234091	0.43406	663.429	0.548086	0.0952085	5.7567	8.57758e-09	2.05461e-07
WBGene00003747	77.1438	0.06621	0.180274	0.367274	0.713414	0.907435	77.1438	0.687788	0.169995	4.04594	5.21141e-05	0.000254931	77.1438	0.346798	0.174718	1.98491	0.047155	0.143215	77.1438	-0.34099	0.168526	-2.02336	0.0430361	0.108757
WBGene00003751	93.2308	0.0388993	0.124757	0.3118	0.755193	0.923538	93.2308	0.714118	0.113309	6.30241	2.93059e-10	3.69192e-09	93.2308	0.228468	0.120444	1.89688	0.0578441	0.167091	93.2308	-0.48565	0.113321	-4.28562	1.82231e-05	0.000181708
WBGene00003762	101.07	-0.614424	0.190391	-3.22717	0.00125023	0.0246164	101.07	0.413689	0.177908	2.3253	0.0200562	0.047492	101.07	0.304328	0.179936	1.69132	0.0907764	0.229967	101.07	-0.109361	0.177146	-0.617352	0.537003	0.679769
WBGene00003763	4.99922	0.394056	0.562919	0.700023	0.483913	0.794138	4.99922	1.14252	0.513887	2.22329	0.0261962	0.059413	4.99922	0.202943	0.564716	0.359371	0.719317	0.846288	4.99922	-0.939578	0.515944	-1.82109	0.0685936	0.156599
WBGene00003764	25.9146	0.266377	0.361697	0.736464	0.461448	0.779378	25.9146	0.769783	0.345582	2.2275	0.0259141	0.0588985	25.9146	1.26569	0.343331	3.68651	0.00022735	0.00191227	25.9146	0.495909	0.330458	1.50067	0.133441	0.2578
WBGene00003765	721.739	0.0770351	0.163926	0.46994	0.638398	0.872964	721.739	0.794603	0.162334	4.89487	9.83701e-07	6.98413e-06	721.739	0.18057	0.163127	1.10693	0.268322	0.474058	721.739	-0.614032	0.162317	-3.78292	0.000155001	0.00112546
WBGene00003766	251.779	0.310252	0.134527	2.30624	0.0210972	0.168588	251.779	0.844174	0.130496	6.46895	9.8683e-11	1.33061e-09	251.779	0.255221	0.133261	1.91519	0.0554685	0.161439	251.779	-0.588953	0.130174	-4.52434	6.05851e-06	7.06488e-05
WBGene00003767	499.276	0.268468	0.138256	1.94182	0.0521592	0.281665	499.276	0.571208	0.136467	4.18569	2.84299e-05	0.000148037	499.276	0.189228	0.137515	1.37605	0.168807	0.351725	499.276	-0.38198	0.13643	-2.79983	0.00511296	0.020002
WBGene00003768	28.5395	0.176872	0.276041	0.640746	0.521688	0.815663	28.5395	1.05054	0.256559	4.09473	4.22658e-05	0.000210663	28.5395	-0.0997317	0.277349	-0.359589	0.719155	0.846204	28.5395	-1.15027	0.26302	-4.37333	1.22366e-05	0.000129298
WBGene00003769	521.352	-0.251975	0.122105	-2.0636	0.0390556	0.241315	521.352	0.407414	0.119345	3.41376	0.00064072	0.00236452	521.352	-0.178455	0.120869	-1.47643	0.139828	0.309066	521.352	-0.585869	0.120086	-4.87873	1.06769e-06	1.52997e-05
WBGene00003771	237.506	-0.315951	0.23012	-1.37298	0.169759	0.505386	237.506	0.744774	0.225361	3.30481	0.00095042	0.00333695	237.506	0.39199	0.226468	1.73088	0.0834728	0.216598	237.506	-0.352784	0.224823	-1.56916	0.11661	0.232671
WBGene00003775	9.30421	-0.092388	0.33826	-0.273127	0.784755	0.934218	9.30421	0.493154	0.30038	1.64176	0.100639	0.181723	9.30421	-0.028592	0.329826	-0.0866883	0.930919	0.966175	9.30421	-0.521746	0.312168	-1.67136	0.0946504	0.19944
WBGene00003786	2175.54	0.336554	0.131115	2.56686	0.0102624	0.107698	2175.54	0.381556	0.130742	2.91839	0.00351846	0.0105593	2175.54	0.451733	0.130814	3.45324	0.000553888	0.00403895	2175.54	0.0701775	0.130609	0.537308	0.591055	0.723005
WBGene00003812	461.761	-0.389319	0.0633732	-6.14328	8.08369e-10	1.38433e-07	461.761	0.350354	0.0578408	6.05721	1.38503e-09	1.59749e-08	461.761	0.076067	0.0599371	1.26911	0.204401	0.397832	461.761	-0.274287	0.0584094	-4.69594	2.65382e-06	3.41802e-05
WBGene00003816	13.5894	-0.191189	0.374627	-0.510345	0.60981	0.860573	13.5894	1.19046	0.31392	3.79223	0.000149303	0.000649558	13.5894	1.55002	0.31308	4.95089	7.38765e-07	1.29396e-05	13.5894	0.359565	0.273672	1.31385	0.188895	0.331341
WBGene00003830	2440.41	0.137076	0.0712893	1.92281	0.0545037	0.287588	2440.41	-0.324192	0.0710971	-4.55984	5.11922e-06	3.12102e-05	2440.41	0.00948983	0.0710411	0.133582	0.893733	0.9466	2440.41	0.333681	0.0712068	4.68609	2.78478e-06	3.57251e-05
WBGene00003834	2027.55	0.0339361	0.071879	0.472128	0.636836	0.872379	2027.55	-0.356072	0.0715957	-4.97337	6.58002e-07	4.81579e-06	2027.55	-0.250672	0.0717381	-3.49427	0.000475366	0.00356833	2027.55	0.105399	0.0719492	1.46492	0.142944	0.271051
WBGene00003835	773.564	0.0877218	0.0573002	1.53092	0.12579	0.439419	773.564	-0.338736	0.056895	-5.9537	2.62153e-09	2.91051e-08	773.564	-0.0167907	0.0567967	-0.295629	0.767514	0.877647	773.564	0.321945	0.0574306	5.60581	2.07287e-08	4.54072e-07
WBGene00003838	3.50745	0.481452	0.557863	0.86303	0.388121	NA	3.50745	0.549176	0.526589	1.04289	0.296998	0.425465	3.50745	0.916611	0.525692	1.74363	0.0812244	0.21232	3.50745	0.367435	0.484698	0.75807	0.448409	0.604605
WBGene00003844	751.277	-0.157299	0.131948	-1.19213	0.23321	0.58448	751.277	-0.218505	0.131066	-1.66714	0.0954859	0.174164	751.277	-0.443851	0.13171	-3.3699	0.000751949	0.00523056	751.277	-0.225346	0.131848	-1.70913	0.0874261	0.187918
WBGene00003849	24.6373	-0.814766	0.259001	-3.1458	0.00165635	0.0307025	24.6373	0.0196759	0.229141	0.0858681	0.931571	0.955529	24.6373	-0.146003	0.23751	-0.614724	0.538737	0.722744	24.6373	-0.165679	0.235751	-0.70277	0.482199	0.633584
WBGene00003850	28.0251	-0.0906659	0.311005	-0.291526	0.770649	0.929536	28.0251	1.61896	0.277427	5.83561	5.35956e-09	5.64344e-08	28.0251	0.458898	0.294272	1.55944	0.118893	0.277517	28.0251	-1.16006	0.272236	-4.26123	2.03305e-05	0.000198852
WBGene00003861	32.9383	0.11481	0.210475	0.54548	0.585423	0.849579	32.9383	-0.22061	0.207475	-1.06331	0.28764	0.414864	32.9383	-0.181571	0.212365	-0.854994	0.392555	0.600007	32.9383	0.0390399	0.214196	0.182262	0.855377	0.91065
WBGene00003865	8973.05	0.0938632	0.104538	0.89789	0.369244	0.714314	8973.05	-0.726052	0.104551	-6.94448	3.79858e-12	6.20087e-11	8973.05	-0.237586	0.104514	-2.27325	0.0230111	0.0830464	8973.05	0.488466	0.104602	4.66976	3.01556e-06	3.84829e-05
WBGene00003886	22.7446	-0.102711	0.302079	-0.340012	0.733848	0.916536	22.7446	0.979971	0.274621	3.56845	0.000359102	0.00140655	22.7446	0.107188	0.292327	0.366672	0.713863	0.842218	22.7446	-0.872782	0.276859	-3.15244	0.0016191	0.00796623
WBGene00003916	3146.82	0.166453	0.0751822	2.214	0.0268289	0.194755	3146.82	0.278926	0.0747128	3.73331	0.000188979	0.000801915	3146.82	0.187272	0.0748822	2.50089	0.0123881	0.0515363	3146.82	-0.0916539	0.0747016	-1.22693	0.219847	0.368951
WBGene00003919	1411.76	0.183151	0.0988641	1.85256	0.0639458	0.313897	1411.76	0.0392458	0.0983131	0.399192	0.689751	0.781431	1411.76	0.194799	0.0984007	1.97966	0.0477423	0.144453	1411.76	0.155554	0.098289	1.58262	0.113509	0.227744
WBGene00003922	1949.96	0.106308	0.0917802	1.15829	0.246745	0.60089	1949.96	-0.40505	0.0916243	-4.42077	9.83497e-06	5.65124e-05	1949.96	-0.207472	0.0916701	-2.26325	0.0236204	0.0847822	1949.96	0.197578	0.0918816	2.15035	0.0315273	0.0853793
WBGene00003923	1591.26	0.0793294	0.137856	0.575452	0.564986	0.837584	1591.26	-0.748393	0.137928	-5.42596	5.76423e-08	5.11612e-07	1591.26	-0.283593	0.137786	-2.05822	0.0395692	0.125761	1591.26	0.4648	0.138172	3.36393	0.000768407	0.00429752
WBGene00003927	2610.07	0.169682	0.103046	1.64665	0.099629	0.392776	2610.07	-0.409935	0.102969	-3.98114	6.85868e-05	0.000326342	2610.07	-0.137145	0.10296	-1.33201	0.182856	0.371008	2610.07	0.27279	0.103108	2.64567	0.00815283	0.0291205
WBGene00003937	1.84416	0.451824	0.912225	0.495298	0.62039	NA	1.84416	1.65475	0.795237	2.08083	0.0374494	0.0801913	1.84416	1.69017	0.809288	2.08847	0.0367557	0.119103	1.84416	0.0354165	0.651958	0.0543234	0.956678	0.975002
WBGene00003954	177.825	0.0160815	0.114333	0.140655	0.888142	0.969415	177.825	-0.413139	0.113528	-3.63909	0.000273603	0.00110801	177.825	-0.212319	0.114093	-1.86093	0.0627544	0.176979	177.825	0.200821	0.115811	1.73404	0.0829105	0.180543
WBGene00003959	55.0378	-0.366527	0.21683	-1.69038	0.0909544	0.376665	55.0378	-0.483902	0.211204	-2.29116	0.0219544	0.0513685	55.0378	0.455316	0.204804	2.22318	0.0262034	0.0917229	55.0378	0.939218	0.208947	4.49501	6.95673e-06	7.92717e-05
WBGene00003982	2147.15	-0.185335	0.160917	-1.15174	0.249427	0.60393	2147.15	-0.762782	0.160842	-4.74242	2.11179e-06	1.40823e-05	2147.15	-0.143922	0.160695	-0.89562	0.370455	0.580575	2147.15	0.618861	0.160941	3.84527	0.000120421	0.000903343
WBGene00003994	3009.27	0.113181	0.127814	0.885516	0.375879	0.719848	3009.27	-0.687465	0.127841	-5.37751	7.5524e-08	6.56814e-07	3009.27	-0.216503	0.127758	-1.69463	0.0901457	0.228935	3009.27	0.470962	0.127959	3.68056	0.000232718	0.00158626
WBGene00004003	371.407	0.0110823	0.152751	0.0725514	0.942163	0.984279	371.407	-0.43526	0.152154	-2.86065	0.00422774	0.0123787	371.407	0.185439	0.151355	1.22519	0.220503	0.417658	371.407	0.620699	0.152124	4.08021	4.49949e-05	0.000391
WBGene00004013	334.168	-0.615474	0.103912	-5.92301	3.16106e-09	4.53688e-07	334.168	0.419771	0.0972666	4.31567	1.5912e-05	8.74099e-05	334.168	0.00737684	0.099391	0.0742204	0.940835	0.97113	334.168	-0.412394	0.0979183	-4.21161	2.53555e-05	0.000240748
WBGene00004026	10.2484	-0.207721	0.348149	-0.596644	0.550745	0.831646	10.2484	0.116058	0.319916	0.362776	0.716772	0.802685	10.2484	0.211062	0.326944	0.645561	0.518564	0.70764	10.2484	0.0950044	0.320622	0.296313	0.766991	0.8538
WBGene00004032	2520.18	0.246708	0.226469	1.08937	0.275992	0.627844	2520.18	0.504123	0.226231	2.22836	0.0258568	0.0588042	2520.18	0.307496	0.226318	1.35869	0.174245	0.35901	2520.18	-0.196626	0.226197	-0.869272	0.384698	0.545043
WBGene00004037	171.68	-0.77057	0.121142	-6.36091	2.00567e-10	3.97703e-08	171.68	0.110951	0.111457	0.99546	0.319512	0.449292	171.68	-0.271067	0.115125	-2.35455	0.0185453	0.0704051	171.68	-0.382018	0.114194	-3.34535	0.000821796	0.00454391
WBGene00004053	1154.46	-0.192046	0.0830133	-2.31344	0.0206983	0.166654	1154.46	-0.043634	0.081849	-0.533103	0.593962	0.703104	1154.46	-0.191419	0.0823673	-2.32397	0.0201272	0.0747548	1154.46	-0.147785	0.0823155	-1.79535	0.0725983	0.163462
WBGene00004060	1556.29	0.0511429	0.0576147	0.887671	0.374718	0.718721	1556.29	-0.0710782	0.056859	-1.25008	0.211271	0.3274	1556.29	0.0192477	0.0570973	0.337104	0.736039	0.856487	1556.29	0.0903259	0.0570722	1.58266	0.113499	0.227744
WBGene00004062	140.54	-0.530044	0.136731	-3.87655	0.000105947	0.00367038	140.54	-1.32978	0.138691	-9.58806	8.97575e-22	4.13603e-20	140.54	-0.540634	0.134825	-4.00989	6.07478e-05	0.00061737	140.54	0.789144	0.142365	5.54309	2.97184e-08	6.29062e-07
WBGene00004064	1306.04	0.0371661	0.139583	0.266265	0.790035	0.936729	1306.04	0.0301256	0.139023	0.216696	0.828446	0.885515	1306.04	0.14387	0.139114	1.03419	0.301049	0.509769	1306.04	0.113745	0.139037	0.818086	0.413308	0.572632
WBGene00004078	13181.8	0.179439	0.0794589	2.25826	0.0239292	0.181215	13181.8	-0.40342	0.0794372	-5.07847	3.8048e-07	2.92091e-06	13181.8	-0.131987	0.0794349	-1.66157	0.096598	0.23979	13181.8	0.271433	0.0794722	3.41544	0.000636789	0.00367323
WBGene00004083	154.538	-0.0312603	0.094897	-0.329413	0.741843	0.918467	154.538	0.739422	0.0851015	8.6887	3.66596e-18	1.16972e-16	154.538	0.120146	0.0918305	1.30834	0.190757	0.381278	154.538	-0.619276	0.0861917	-7.18487	6.72722e-13	3.43848e-11
WBGene00004092	46.6755	-1.26428	0.178705	-7.07465	1.49826e-12	4.70392e-10	46.6755	-0.0796862	0.1419	-0.561565	0.574412	0.686943	46.6755	0.267118	0.141755	1.88436	0.0595164	0.170431	46.6755	0.346804	0.141438	2.45199	0.0142068	0.0455712
WBGene00004098	0.813707	-1.24712	1.76024	-0.708497	0.478637	NA	0.813707	-0.58626	1.7321	-0.338469	0.73501	0.816121	0.813707	2.08506	1.60317	1.30058	0.193401	0.383978	0.813707	2.67132	1.62364	1.64526	0.0999154	0.207636
WBGene00004099	3.05382	-0.422248	2.00537	-0.210559	0.833232	NA	3.05382	0.962267	1.90759	0.504443	0.61395	0.720564	3.05382	3.81946	1.85609	2.0578	0.0396093	0.125857	3.05382	2.85719	1.79072	1.59556	0.110588	0.223398
WBGene00004104	41.0425	-0.124724	0.239516	-0.520732	0.602553	0.857561	41.0425	0.835085	0.218036	3.83003	0.000128127	0.000566352	41.0425	1.01361	0.219074	4.62678	3.71402e-06	5.46062e-05	41.0425	0.17852	0.207078	0.862088	0.388639	0.548869
WBGene00004107	2.04542	0.75056	0.920893	0.815036	0.415052	NA	2.04542	1.87791	0.82874	2.26598	0.0234526	0.0542817	2.04542	0.733468	0.913661	0.802779	0.422103	0.626683	2.04542	-1.14444	0.771679	-1.48305	0.13806	0.264521
WBGene00004119	156.382	0.450555	0.301911	1.49234	0.135609	0.45603	156.382	1.01383	0.298297	3.39873	0.000677004	0.00247941	156.382	0.907041	0.299058	3.033	0.00242137	0.0139263	156.382	-0.106787	0.296012	-0.360752	0.718285	0.818962
WBGene00004130	1000.72	-0.0528997	0.0998676	-0.529698	0.596321	0.855591	1000.72	0.626863	0.0979617	6.39906	1.56337e-10	2.04834e-09	1000.72	0.474491	0.0983803	4.82303	1.41391e-06	2.31235e-05	1000.72	-0.152371	0.0975651	-1.56174	0.118349	0.2353
WBGene00004136	3203.43	0.132563	0.0640807	2.06869	0.0385752	0.240218	3203.43	-0.110363	0.063768	-1.73069	0.0835062	0.155975	3203.43	0.152006	0.0637654	2.38383	0.0171334	0.0661107	3203.43	0.262369	0.0637774	4.11382	3.89157e-05	0.000346681
WBGene00004138	2124.41	0.130927	0.101491	1.29004	0.197037	0.53986	2124.41	0.144599	0.101029	1.43126	0.152357	0.252988	2124.41	0.0541568	0.101222	0.535032	0.592627	0.761652	2124.41	-0.0904423	0.101097	-0.894611	0.370995	0.532407
WBGene00004139	18.9155	-0.540848	0.38808	-1.39365	0.163423	0.497901	18.9155	-1.10636	0.388164	-2.85024	0.00436856	0.012736	18.9155	-0.401426	0.379873	-1.05674	0.290632	0.497177	18.9155	0.704937	0.396366	1.7785	0.075322	0.168136
WBGene00004144	16.0328	0.0213731	0.289439	0.0738431	0.941135	0.983976	16.0328	0.0302094	0.275029	0.109841	0.912536	0.942978	16.0328	0.748843	0.266233	2.81273	0.00491226	0.024558	16.0328	0.718633	0.262653	2.73606	0.006218	0.0234669
WBGene00004146	3.37978	0.592616	1.12441	0.527045	0.598162	NA	3.37978	1.81185	1.01029	1.79339	0.0729104	0.139734	3.37978	3.7705	0.964989	3.90729	9.33357e-05	0.000898493	3.37978	1.95865	0.777865	2.51798	0.011803	0.0393716
WBGene00004150	15.5274	0.196458	0.291124	0.674827	0.499786	0.804924	15.5274	-0.0231948	0.28373	-0.0817496	0.934846	0.95786	15.5274	0.11262	0.288756	0.390019	0.696522	0.830617	15.5274	0.135815	0.286848	0.473475	0.635874	0.757499
WBGene00004151	80.0734	-0.00201714	0.140361	-0.0143712	0.988534	0.997737	80.0734	-0.682454	0.141981	-4.80665	1.53481e-06	1.05193e-05	80.0734	-0.580855	0.144559	-4.01811	5.86661e-05	0.000598834	80.0734	0.101599	0.149833	0.678085	0.497718	0.646817
WBGene00004152	3156.65	0.139422	0.102077	1.36585	0.171987	0.508717	3156.65	0.179662	0.101746	1.76579	0.0774307	0.146898	3156.65	0.181038	0.101837	1.77772	0.0754506	0.202017	3156.65	0.00137612	0.101739	0.0135259	0.989208	0.994928
WBGene00004153	4.535	-0.291503	0.883936	-0.329779	0.741567	0.918467	4.535	0.781485	0.733523	1.06539	0.286701	0.413761	4.535	3.65763	0.646762	5.65529	1.55584e-08	3.79642e-07	4.535	2.87614	0.547133	5.25675	1.46621e-07	2.61474e-06
WBGene00004173	94.8554	-0.0677263	0.232933	-0.290754	0.771239	0.92988	94.8554	0.43917	0.225948	1.94368	0.0519344	0.105549	94.8554	0.375891	0.227532	1.65203	0.0985281	0.243178	94.8554	-0.063279	0.224802	-0.281489	0.778336	0.8617
WBGene00004176	1.04473	-1.25305	1.34448	-0.931995	0.351339	NA	1.04473	1.81657	1.1282	1.61014	0.107367	0.191623	1.04473	1.47628	1.16564	1.2665	0.205335	0.399146	1.04473	-0.340288	1.00228	-0.339514	0.734222	0.830714
WBGene00004177	0.706951	-0.00751533	1.51427	-0.004963	0.99604	NA	0.706951	1.74442	1.35843	1.28415	0.199091	0.312349	0.706951	0.810892	1.44922	0.559537	0.575795	0.749255	0.706951	-0.93353	1.31728	-0.708679	0.478524	0.630907
WBGene00004195	88.6356	0.103589	0.154322	0.671254	0.502059	0.805867	88.6356	0.19499	0.148517	1.31291	0.189214	0.299927	88.6356	0.415719	0.149097	2.78824	0.00529946	0.0261037	88.6356	0.220729	0.146613	1.50552	0.132189	0.256187
WBGene00004203	3045.51	0.0617043	0.119778	0.515156	0.606444	0.859402	3045.51	-0.267276	0.119617	-2.23444	0.0254543	0.058055	3045.51	-0.0479408	0.119629	-0.400745	0.688608	0.825501	3045.51	0.219335	0.119688	1.83257	0.0668671	0.15363
WBGene00004206	753.234	0.100641	0.107436	0.936755	0.348885	0.696568	753.234	-0.0869716	0.106623	-0.815689	0.414678	0.544482	753.234	-0.0595887	0.106986	-0.556977	0.577543	0.750316	753.234	0.0273829	0.106981	0.25596	0.797982	0.874305
WBGene00004211	5.16059	-0.24278	0.576272	-0.421294	0.67354	0.889203	5.16059	0.0359606	0.546484	0.0658036	0.947534	0.965098	5.16059	-1.04798	0.610393	-1.71689	0.0859997	0.22093	5.16059	-1.08394	0.606825	-1.78624	0.0740601	0.165947
WBGene00004216	102.684	-0.00260609	0.137637	-0.0189345	0.984893	0.996868	102.684	0.740497	0.126844	5.83787	5.28731e-09	5.57974e-08	102.684	0.433789	0.131119	3.30836	0.000938443	0.00628893	102.684	-0.306707	0.124712	-2.45932	0.0139202	0.0448563
WBGene00004229	30.1573	0.302388	0.221449	1.3655	0.172097	0.508717	30.1573	0.833239	0.204219	4.08012	4.50116e-05	0.000222944	30.1573	0.619097	0.211965	2.92075	0.00349188	0.0185698	30.1573	-0.214142	0.196171	-1.09161	0.275007	0.432486
WBGene00004230	7.2709	0.496395	0.50994	0.973438	0.330336	0.680727	7.2709	0.959372	0.47217	2.03184	0.0421702	0.0885425	7.2709	1.8732	0.457037	4.09858	4.157e-05	0.000443671	7.2709	0.913828	0.407543	2.24229	0.0249427	0.0711074
WBGene00004236	141.419	0.822143	0.12099	6.79511	1.08231e-11	2.86147e-09	141.419	0.174749	0.121517	1.43806	0.150418	0.250457	141.419	0.126347	0.123998	1.01894	0.308231	0.517853	141.419	-0.048402	0.122135	-0.396299	0.691884	0.799574
WBGene00004248	874.082	0.0236126	0.106125	0.222499	0.823926	0.949423	874.082	-0.201464	0.105443	-1.91064	0.0560511	0.112523	874.082	-0.0947812	0.105652	-0.897104	0.369663	0.580021	874.082	0.106683	0.10579	1.00844	0.313245	0.474222
WBGene00004256	307.907	-0.37458	0.0805293	-4.65147	3.29577e-06	0.000200271	307.907	0.67342	0.0713425	9.43926	3.75424e-21	1.64606e-19	307.907	0.821463	0.0719209	11.4218	3.25568e-30	1.05644e-27	307.907	0.148043	0.0681838	2.17123	0.0299136	0.0818747
WBGene00004258	4481.31	0.117488	0.11917	0.985889	0.324188	0.675354	4481.31	-0.188019	0.119047	-1.57937	0.114251	0.20151	4481.31	0.293298	0.118995	2.46479	0.0137093	0.0556631	4481.31	0.481317	0.119018	4.04406	5.25345e-05	0.000446945
WBGene00004266	3930.47	0.146882	0.0686021	2.14107	0.0322683	0.2166	3930.47	0.182726	0.068231	2.67804	0.00740535	0.020226	3930.47	0.0308916	0.0684122	0.451551	0.651592	0.800349	3930.47	-0.151834	0.0682971	-2.22314	0.0262064	0.0737384
WBGene00004296	2312.03	0.0220275	0.14878	0.148055	0.8823	0.966605	2312.03	-0.000332926	0.148493	-0.00224204	0.998211	0.998949	2312.03	-0.171916	0.148648	-1.15653	0.247466	0.450637	2312.03	-0.171583	0.148619	-1.15451	0.24829	0.402397
WBGene00004308	976.555	0.176921	0.133524	1.32501	0.185167	0.525908	976.555	0.390339	0.132572	2.94436	0.00323619	0.00981142	976.555	0.256862	0.132908	1.93264	0.0532811	0.1567	976.555	-0.133477	0.13248	-1.00752	0.313683	0.474386
WBGene00004320	1749.18	0.117977	0.0936721	1.25947	0.207862	0.553457	1749.18	0.137873	0.0930768	1.48128	0.138531	0.23455	1749.18	0.0310637	0.093343	0.332792	0.739292	0.859078	1749.18	-0.106809	0.0931845	-1.14622	0.251706	0.40678
WBGene00004323	1527.04	0.0986963	0.107321	0.919636	0.357763	0.702898	1527.04	-0.0287022	0.106835	-0.26866	0.788191	0.857377	1527.04	-0.0588132	0.107053	-0.549386	0.58274	0.75412	1527.04	-0.030111	0.10701	-0.281386	0.778414	0.861738
WBGene00004328	18.6785	-0.373643	0.254681	-1.4671	0.142349	0.464529	18.6785	0.49943	0.219126	2.2792	0.0226553	0.0526969	18.6785	0.0517272	0.236726	0.21851	0.827031	0.911988	18.6785	-0.447703	0.224493	-1.99428	0.0461212	0.115002
WBGene00004336	5113.74	0.121992	0.0962997	1.2668	0.205228	0.550127	5113.74	-0.160147	0.0961697	-1.66525	0.0958623	0.174692	5113.74	-0.0493129	0.096207	-0.512571	0.608251	0.771025	5113.74	0.110834	0.0962239	1.15183	0.24939	0.403776
WBGene00004337	4240.72	0.11719	0.0695823	1.68419	0.0921446	0.378779	4240.72	-0.231334	0.0694045	-3.33313	0.000858746	0.00305648	4240.72	0.00997998	0.069411	0.143781	0.885673	0.943228	4240.72	0.241314	0.0694691	3.47369	0.00051335	0.00305812
WBGene00004358	500.433	-0.346815	0.14232	-2.43686	0.0148153	0.135455	500.433	-0.365383	0.140863	-2.59388	0.00948992	0.0251699	500.433	0.114598	0.140494	0.815677	0.414685	0.620214	500.433	0.479981	0.140946	3.40543	0.000660611	0.00378932
WBGene00004359	18.5377	-0.237804	0.270246	-0.879955	0.378884	0.722095	18.5377	0.442967	0.241768	1.8322	0.0669222	0.130083	18.5377	0.0527282	0.257174	0.205029	0.837549	0.917916	18.5377	-0.390239	0.24647	-1.58331	0.113351	0.227542
WBGene00004364	144.71	0.0124383	0.109428	0.113666	0.909502	0.978066	144.71	1.08998	0.0975014	11.1791	5.15869e-29	4.49256e-27	144.71	0.492364	0.103106	4.77534	1.79408e-06	2.84347e-05	144.71	-0.597618	0.0949627	-6.29319	3.11014e-10	1.00111e-08
WBGene00004373	5404.48	0.110356	0.0875261	1.26084	0.207367	0.553199	5404.48	0.335358	0.0872499	3.84365	0.000121219	0.000539968	5404.48	0.127575	0.0873618	1.46031	0.144206	0.315388	5404.48	-0.207783	0.0872602	-2.38119	0.017257	0.0530705
WBGene00004384	1557.2	0.072004	0.0675581	1.06581	0.28651	0.639918	1557.2	-0.24758	0.0671142	-3.68893	0.000225199	0.000935536	1557.2	-0.103097	0.0672599	-1.53282	0.125321	0.287015	1557.2	0.144482	0.0674337	2.14258	0.0321465	0.0867416
WBGene00004395	59.2431	-0.192932	0.158518	-1.2171	0.223566	0.572809	59.2431	0.977145	0.13662	7.15227	8.53568e-13	1.51025e-11	59.2431	0.368931	0.146515	2.51805	0.0118007	0.0496173	59.2431	-0.608214	0.134525	-4.52119	6.14916e-06	7.162e-05
WBGene00004405	3395.49	-0.067121	0.069411	-0.967007	0.33354	0.683153	3395.49	0.0337997	0.0689487	0.490216	0.623981	0.72833	3395.49	-0.278429	0.0692512	-4.02057	5.80583e-05	0.00059427	3395.49	-0.312229	0.0691953	-4.51229	6.41327e-06	7.42521e-05
WBGene00004413	24563.3	-0.0660831	0.169905	-0.38894	0.69732	0.900007	24563.3	-0.0979323	0.169881	-0.576477	0.564293	0.678345	24563.3	-0.163449	0.16989	-0.962084	0.336007	0.547029	24563.3	-0.0655163	0.16989	-0.385639	0.699764	0.805153
WBGene00004422	11979.7	-0.0195781	0.163384	-0.119828	0.904619	0.976129	11979.7	-0.41469	0.163357	-2.53855	0.0111312	0.0288618	11979.7	-0.0545055	0.16335	-0.333674	0.738626	0.858573	11979.7	0.360184	0.16337	2.20472	0.027474	0.0764326
WBGene00004442	5702.06	-0.113948	0.214228	-0.531899	0.594796	0.855215	5702.06	-0.555994	0.214189	-2.5958	0.009437	0.0250575	5702.06	-0.264921	0.214185	-1.23688	0.216132	0.411879	5702.06	0.291073	0.214231	1.35869	0.174246	0.312542
WBGene00004452	8390.78	-0.0196607	0.179052	-0.109805	0.912564	0.978835	8390.78	-0.218575	0.178997	-1.22111	0.222045	0.339687	8390.78	-0.00167914	0.179	-0.00938067	0.992515	0.996665	8390.78	0.216896	0.179011	1.21164	0.22565	0.375294
WBGene00004453	7917.96	-0.135483	0.114658	-1.18162	0.237355	0.590157	7917.96	-0.0291473	0.114521	-0.254515	0.799098	0.865868	7917.96	-0.0706964	0.11456	-0.617112	0.537161	0.722419	7917.96	-0.0415491	0.114553	-0.362707	0.716824	0.817852
WBGene00004457	129.266	0.0871172	0.110916	0.785436	0.432198	0.759205	129.266	0.021792	0.107247	0.203194	0.838983	0.892681	129.266	0.0905071	0.109117	0.829447	0.406852	0.613645	129.266	0.0687151	0.108246	0.634805	0.525555	0.670335
WBGene00004485	9545.54	-0.147814	0.254115	-0.581681	0.560781	0.834911	9545.54	-0.60915	0.254097	-2.39732	0.0165156	0.0402294	9545.54	-0.198364	0.254088	-0.780692	0.434984	0.637618	9545.54	0.410786	0.254114	1.61654	0.105977	0.216807
WBGene00004496	8103.14	-0.128599	0.181352	-0.709111	0.478256	0.791925	8103.14	-0.294057	0.181294	-1.62199	0.104806	0.187783	8103.14	-0.286181	0.181316	-1.57836	0.114484	0.270814	8103.14	0.00787542	0.181332	0.0434311	0.965358	0.980718
WBGene00004499	9091.59	-0.122482	0.208997	-0.586045	0.557846	0.834366	9091.59	-0.439595	0.208963	-2.1037	0.0354048	0.0765994	9091.59	-0.253886	0.208968	-1.21495	0.224383	0.422622	9091.59	0.185709	0.208989	0.888604	0.374216	0.535175
WBGene00004501	4699.85	0.112501	0.0612101	1.83795	0.0660696	0.320254	4699.85	-0.318638	0.0610729	-5.21735	1.81503e-07	1.46944e-06	4699.85	-0.135531	0.0611071	-2.21793	0.0265599	0.0927767	4699.85	0.183107	0.0612023	2.99184	0.00277304	0.0123293
WBGene00004502	4628.47	0.160146	0.0829951	1.92958	0.0536586	0.285032	4628.47	-0.215598	0.0828651	-2.6018	0.00927366	0.0246652	4628.47	-0.0164567	0.0828839	-0.198551	0.842614	0.920774	4628.47	0.199141	0.0829237	2.4015	0.0163279	0.050879
WBGene00004738	4118.51	0.0153157	0.0511371	0.299503	0.764556	0.926418	4118.51	-0.0762818	0.0507458	-1.50321	0.132784	0.227149	4118.51	-0.00544339	0.050855	-0.107037	0.914759	0.956871	4118.51	0.0708384	0.0508474	1.39316	0.163573	0.29882
WBGene00004740	41.0524	-0.00758842	0.199232	-0.0380883	0.969617	0.992411	41.0524	1.01698	0.178032	5.71235	1.11427e-08	1.11515e-07	41.0524	0.141005	0.193147	0.73004	0.465366	0.664357	41.0524	-0.875974	0.179626	-4.87665	1.07904e-06	1.54396e-05
WBGene00004747	324.923	0.0165437	0.0692479	0.238906	0.811179	0.944345	324.923	-0.419665	0.0687947	-6.10026	1.05899e-09	1.24566e-08	324.923	-0.249429	0.0695982	-3.58384	0.000338584	0.00269237	324.923	0.170236	0.0711048	2.39416	0.0166583	0.0517062
WBGene00004748	1.0862	0.638868	1.00662	0.634666	0.525646	NA	1.0862	1.35334	0.915837	1.47771	0.139486	0.235746	1.0862	0.233566	1.05299	0.221812	0.82446	0.910694	1.0862	-1.11978	0.920676	-1.21625	0.223888	0.373448
WBGene00004754	2344.95	0.103217	0.100926	1.0227	0.30645	0.658838	2344.95	-0.26079	0.100709	-2.58954	0.00961054	0.0254294	2344.95	0.00669936	0.100703	0.066526	0.946959	0.973973	2344.95	0.26749	0.100791	2.65391	0.00795645	0.0285707
WBGene00004759	2284.38	0.093844	0.0383496	2.44706	0.0144025	0.133402	2284.38	-0.331732	0.0380949	-8.70804	3.09162e-18	1.00161e-16	2284.38	-0.0985434	0.0381602	-2.58236	0.0098127	0.0428966	2284.38	0.233189	0.0384751	6.06078	1.35466e-09	3.79577e-08
WBGene00004766	1296.38	-0.0220221	0.0528936	-0.416348	0.677156	0.890854	1296.38	-0.13466	0.0519636	-2.59143	0.00955776	0.0253116	1296.38	0.0166066	0.0521779	0.318269	0.750281	0.865467	1296.38	0.151267	0.052248	2.89517	0.00378955	0.0158025
WBGene00004767	3143.98	0.109186	0.0396924	2.7508	0.00594503	0.0742267	3143.98	-0.139099	0.0392893	-3.54038	0.000399547	0.00154489	3143.98	-0.0479743	0.039466	-1.21559	0.224143	0.422432	3143.98	0.0911248	0.0395101	2.30637	0.02109	0.0621906
WBGene00004768	2700.31	0.166025	0.0644231	2.5771	0.00996331	0.106078	2700.31	-0.16664	0.0641427	-2.59796	0.00937806	0.0249217	2700.31	-0.0722901	0.064265	-1.12488	0.260642	0.466006	2700.31	0.0943497	0.0643169	1.46695	0.142389	0.27021
WBGene00004793	9.3954	0.22355	0.349251	0.640084	0.522118	0.815877	9.3954	0.795004	0.312871	2.541	0.0110537	0.0287038	9.3954	0.74249	0.324246	2.2899	0.0220272	0.0802947	9.3954	-0.0525135	0.292911	-0.179281	0.857717	0.912243
WBGene00004795	969.128	0.0569878	0.0929127	0.613348	0.539646	0.8261	969.128	-0.133263	0.0921813	-1.44566	0.148273	0.247599	969.128	-0.0199835	0.0923852	-0.216306	0.828749	0.913425	969.128	0.113279	0.0924403	1.22543	0.220412	0.369633
WBGene00004806	2294.85	0.102234	0.0981441	1.04167	0.297563	0.650178	2294.85	-0.405796	0.0980068	-4.14049	3.4657e-05	0.00017635	2294.85	0.00356091	0.0979168	0.0363667	0.97099	0.985591	2294.85	0.409357	0.0980922	4.17318	3.00375e-05	0.000276834
WBGene00004809	542.877	-0.204106	0.139383	-1.46436	0.143096	0.465685	542.877	-0.0258028	0.137852	-0.187178	0.851521	0.901251	542.877	-0.414883	0.138934	-2.98619	0.00282475	0.0157038	542.877	-0.38908	0.138847	-2.80222	0.00507522	0.0198863
WBGene00004810	250.342	-0.412323	0.141212	-2.91989	0.00350158	0.0519309	250.342	-0.926997	0.140738	-6.58668	4.49785e-11	6.37727e-10	250.342	-1.1274	0.142887	-7.89016	3.01809e-15	2.24187e-13	250.342	-0.200405	0.145307	-1.37918	0.167838	0.304243
WBGene00004811	25.6047	0.526979	0.486311	1.08362	0.278531	0.63044	25.6047	1.55342	0.47159	3.29401	0.000987695	0.00344758	25.6047	0.0409395	0.48831	0.0838393	0.933184	0.967445	25.6047	-1.51248	0.473786	-3.19233	0.00141132	0.00711539
WBGene00004812	0.33256	0.272548	1.89542	0.143793	0.885664	NA	0.33256	0.0187287	1.87885	0.0099682	0.992047	NA	0.33256	0.00603884	1.90339	0.00317268	0.997469	NA	0.33256	-0.0126899	1.89448	-0.00669833	0.994656	NA
WBGene00004813	651.216	0.0534642	0.116961	0.457109	0.647593	0.87747	651.216	-1.92256	0.120147	-16.0018	1.2423e-57	5.48489e-55	651.216	-0.82138	0.117786	-6.97352	3.09113e-12	1.42934e-10	651.216	1.10118	0.121642	9.05256	1.39651e-19	1.7775e-17
WBGene00004817	36.1757	-0.0456629	0.233713	-0.19538	0.845095	0.95539	36.1757	-1.93931	0.258395	-7.50522	6.13249e-14	1.24786e-12	36.1757	-0.972093	0.243742	-3.98821	6.65745e-05	0.000668129	36.1757	0.967219	0.272211	3.5532	0.000380579	0.00238769
WBGene00004820	210.334	0.0716064	0.0994874	0.719754	0.471677	0.787182	210.334	-1.59396	0.107186	-14.8709	5.08864e-50	1.34178e-47	210.334	-0.87397	0.103664	-8.43076	3.43419e-17	3.06854e-15	210.334	0.719987	0.112668	6.39032	1.65536e-10	5.55057e-09
WBGene00004830	74.1228	-0.169154	0.190474	-0.888069	0.374503	0.718694	74.1228	0.498479	0.179114	2.78303	0.00538538	0.0153033	74.1228	0.429447	0.181638	2.3643	0.018064	0.0690599	74.1228	-0.0690321	0.177016	-0.389976	0.696554	0.802868
WBGene00004855	3366.64	0.0219798	0.0530631	0.41422	0.678713	0.891696	3366.64	0.0253716	0.0525419	0.482883	0.629179	0.732235	3366.64	0.0312378	0.052712	0.592614	0.55344	0.733277	3366.64	0.00586623	0.0526385	0.111444	0.911265	0.947361
WBGene00004882	989.172	0.0971363	0.0680087	1.42829	0.153208	0.48131	989.172	-0.119659	0.0672104	-1.78036	0.075017	0.143092	989.172	0.0428265	0.0674046	0.635365	0.52519	0.713001	989.172	0.162485	0.0674536	2.40884	0.0160031	0.0501279
WBGene00004897	2377.91	0.0604381	0.0732275	0.825346	0.409175	0.74382	2377.91	0.126024	0.0726337	1.73507	0.0827289	0.154801	2377.91	0.0675274	0.0728475	0.926969	0.353942	0.564381	2377.91	-0.0584968	0.0727069	-0.804557	0.421076	0.579963
WBGene00004898	149.743	-0.165697	0.128547	-1.28899	0.1974	0.540385	149.743	-0.0072533	0.124086	-0.0584539	0.953387	0.969473	149.743	-0.489253	0.129069	-3.79063	0.000150263	0.00134199	149.743	-0.481999	0.128645	-3.74675	0.00017914	0.00127413
WBGene00004909	4.8067	0.0921848	0.490445	0.187962	0.850907	0.956952	4.8067	-0.0142678	0.473342	-0.0301427	0.975953	0.984981	4.8067	-0.821165	0.536602	-1.5303	0.125941	0.287759	4.8067	-0.806897	0.533584	-1.51222	0.130477	0.253534
WBGene00004910	61.9321	0.015209	0.215464	0.0705872	0.943726	0.985059	61.9321	1.05263	0.200436	5.2517	1.50704e-07	1.23643e-06	61.9321	0.583903	0.205883	2.8361	0.00456683	0.0231532	61.9321	-0.468728	0.196228	-2.38869	0.0169085	0.052233
WBGene00004917	2142.6	0.0903302	0.0605654	1.49145	0.135844	0.45632	2142.6	-0.530421	0.0605106	-8.76574	1.85555e-18	6.16947e-17	2142.6	-0.36751	0.0606208	-6.06244	1.34073e-09	4.05198e-08	2142.6	0.162911	0.0610203	2.66978	0.00759013	0.0275618
WBGene00004923	63.0745	0.219173	0.198705	1.10301	0.270024	0.622751	63.0745	1.06646	0.185237	5.75728	8.54818e-09	8.70173e-08	63.0745	0.766794	0.189685	4.04245	5.28946e-05	0.000548089	63.0745	-0.299666	0.178721	-1.67672	0.0935968	0.197819
WBGene00004925	105.659	0.322307	0.0999159	3.22578	0.00125629	0.0246513	105.659	0.133881	0.096817	1.38283	0.166717	0.271568	105.659	0.169306	0.100044	1.69231	0.0905862	0.22968	105.659	0.0354249	0.0976772	0.362674	0.716849	0.817852
WBGene00004928	180.515	0.145636	0.0909233	1.60175	0.109211	0.410453	180.515	0.443235	0.0849868	5.21533	1.83487e-07	1.48486e-06	180.515	0.633468	0.085768	7.38584	1.51498e-13	8.67525e-12	180.515	0.190234	0.0818707	2.32358	0.0201478	0.0599668
WBGene00004947	1236.72	0.218784	0.113841	1.92184	0.0546256	0.287936	1236.72	0.11814	0.113259	1.04309	0.296905	0.425414	1236.72	0.126426	0.113472	1.11416	0.265211	0.471195	1236.72	0.0082858	0.113297	0.0731335	0.9417	0.966284
WBGene00004964	1.45393	1.24516	1.16276	1.07086	0.284232	NA	1.45393	2.7669	1.01409	2.72845	0.0063632	0.0177212	1.45393	2.91622	1.02228	2.85267	0.0043353	0.0221936	1.45393	0.149323	0.730083	0.204529	0.83794	0.899094
WBGene00004975	1427.84	0.0891118	0.0771593	1.15491	0.248129	0.602044	1427.84	-0.0177519	0.0764526	-0.232195	0.816387	0.877639	1427.84	0.144372	0.0765599	1.88574	0.0593303	0.17003	1427.84	0.162124	0.0764822	2.11976	0.0340263	0.090684
WBGene00004984	13341.2	0.142625	0.0747082	1.90909	0.0562506	0.292108	13341.2	-0.320999	0.0746677	-4.29903	1.71545e-05	9.36397e-05	13341.2	-0.0269644	0.0746624	-0.361151	0.717986	0.845206	13341.2	0.294035	0.0746911	3.93667	8.26189e-05	0.000661291
WBGene00004997	6.95149	0.802013	0.481501	1.66565	0.0957827	0.385227	6.95149	0.844045	0.463713	1.82019	0.0687306	0.13308	6.95149	1.04129	0.466924	2.23011	0.0257402	0.0904944	6.95149	0.197245	0.429953	0.45876	0.646406	0.765235
WBGene00005001	45.73	-0.0599022	0.159729	-0.375024	0.707643	0.904817	45.73	0.029003	0.150507	0.192702	0.847192	0.898294	45.73	0.1087	0.154238	0.704754	0.480963	0.676186	45.73	0.0796968	0.152437	0.522819	0.6011	0.730545
WBGene00005004	1.63117	0.0804059	0.843708	0.0953007	0.924076	NA	1.63117	0.755814	0.758977	0.995832	0.319332	0.449113	1.63117	-0.106132	0.854996	-0.124132	0.901211	0.950656	1.63117	-0.861947	0.797222	-1.08119	0.279614	0.437857
WBGene00005005	0.591322	-0.565893	1.58023	-0.358107	0.720263	NA	0.591322	2.27564	1.41178	1.6119	0.106984	0.191018	0.591322	0.861895	1.54016	0.559613	0.575744	NA	0.591322	-1.41374	1.386	-1.02002	0.307721	0.468461
WBGene00005006	1146.88	0.0234815	0.0918164	0.255744	0.798149	0.939614	1146.88	0.0253508	0.0909331	0.278785	0.78041	0.850521	1146.88	0.0362672	0.0912148	0.397602	0.690924	0.826927	1146.88	0.0109164	0.0910904	0.119841	0.904609	0.94298
WBGene00005018	934.499	0.115044	0.180443	0.637562	0.523759	0.817183	934.499	-0.329018	0.180179	-1.82607	0.0678404	0.131544	934.499	0.434803	0.179806	2.41818	0.0155984	0.0614499	934.499	0.763821	0.179997	4.24351	2.20048e-05	0.000212877
WBGene00005022	2682.54	0.0307706	0.0981204	0.313601	0.753824	0.923213	2682.54	-0.606282	0.0980727	-6.18196	6.33102e-10	7.65082e-09	2682.54	-0.252565	0.0980199	-2.57667	0.00997582	0.0434347	2682.54	0.353717	0.098262	3.59973	0.000318543	0.00205544
WBGene00005024	745.133	0.0384582	0.10093	0.381038	0.703175	0.902549	745.133	-0.552537	0.100785	-5.48231	4.19802e-08	3.8169e-07	745.133	-0.147443	0.10053	-1.46666	0.142469	0.312698	745.133	0.405094	0.101276	3.99988	6.33734e-05	0.000526283
WBGene00005082	0.836758	-1.0217	1.29078	-0.791534	0.428632	NA	0.836758	0.881968	1.09373	0.806385	0.420021	0.549673	0.836758	-2.23398	1.30784	-1.70814	0.0876107	0.22395	0.836758	-3.11595	1.24361	-2.50556	0.0122259	0.0404841
WBGene00005087	0.385282	-0.170458	2.16493	-0.0787359	0.937243	NA	0.385282	0.0419785	2.13772	0.019637	0.984333	NA	0.385282	-1.57479	2.18247	-0.721562	0.470564	NA	0.385282	-1.61677	2.17791	-0.742349	0.457876	NA
WBGene00005089	1.24992	-0.313714	0.903556	-0.347199	0.728442	NA	1.24992	0.515019	0.801917	0.642235	0.520721	0.640319	1.24992	-1.4885	1.05227	-1.41457	0.157196	0.334964	1.24992	-2.00352	1.01895	-1.96627	0.0492677	0.120773
WBGene00005093	0.168515	0.442902	2.27704	0.194508	0.845778	NA	0.168515	0.722097	2.25384	0.320386	0.748676	NA	0.168515	0.220433	2.27704	0.0968069	0.92288	NA	0.168515	-0.501664	2.25455	-0.222512	0.823915	NA
WBGene00005094	0.45075	1.38526	1.656	0.83651	0.402868	NA	0.45075	1.36667	1.63395	0.836421	0.402918	NA	0.45075	-0.761904	1.73331	-0.439565	0.660252	NA	0.45075	-2.12858	1.64856	-1.29117	0.196644	0.340517
WBGene00005095	2.04106	-1.89242	0.91646	-2.06493	0.0389299	NA	2.04106	0.317173	0.626405	0.506339	0.612618	0.719535	2.04106	-0.134848	0.683175	-0.197384	0.843527	0.921116	2.04106	-0.452021	0.658083	-0.686876	0.492161	0.641952
WBGene00005096	1.08047	0.401552	1.13502	0.353785	0.7235	NA	1.08047	1.78756	0.981862	1.82058	0.0686705	0.132991	1.08047	1.355	1.03281	1.31195	0.189537	0.379649	1.08047	-0.432562	0.849593	-0.50914	0.610654	0.738122
WBGene00005097	0.470592	-1.55297	1.45526	-1.06714	0.285908	NA	0.470592	0.793254	1.29851	0.610894	0.54127	NA	0.470592	-1.29454	1.45526	-0.88956	0.373702	NA	0.470592	-2.0878	1.38384	-1.5087	0.131377	0.255001
WBGene00005098	2.94241	-1.02252	0.70748	-1.4453	0.148375	NA	2.94241	-0.0648305	0.608448	-0.106551	0.915146	0.944601	2.94241	-0.6747	0.665484	-1.01385	0.310655	0.520224	2.94241	-0.609869	0.664089	-0.918356	0.358433	0.520128
WBGene00005099	0	NA	NA	NA	NA	NA	0	NA	NA	NA	NA	NA	0	NA	NA	NA	NA	NA	0	NA	NA	NA	NA	NA
WBGene00005100	0.398779	-0.776613	1.4058	-0.552434	0.580651	NA	0.398779	-0.276518	1.33553	-0.207047	0.835974	NA	0.398779	-1.93026	1.41814	-1.36112	0.173476	NA	0.398779	-1.65374	1.43253	-1.15441	0.24833	NA
WBGene00005102	0.19744	0	3.02563	0	1	NA	0.19744	1.46391	3.00481	0.487189	0.626125	NA	0.19744	1.22085	3.02268	0.403899	0.686287	NA	0.19744	-0.243053	3.00187	-0.0809671	0.935468	NA
WBGene00005103	0.452697	-1.26984	1.75525	-0.723457	0.469399	NA	0.452697	0.821639	1.64491	0.499503	0.617425	NA	0.452697	-0.508861	1.75023	-0.290739	0.771251	NA	0.452697	-1.3305	1.69006	-0.787251	0.431135	0.588692
WBGene00005104	0.699498	0.674431	1.31276	0.513748	0.607428	NA	0.699498	0.645067	1.28535	0.501863	0.615764	0.721845	0.699498	-0.728342	1.42359	-0.511623	0.608915	0.771415	0.699498	-1.37341	1.3603	-1.00964	0.312669	0.473587
WBGene00005105	3.85997	-0.0904283	0.594906	-0.152004	0.879183	0.965326	3.85997	0.762598	0.525395	1.45148	0.146647	0.245403	3.85997	0.475023	0.551048	0.862036	0.388668	0.596069	3.85997	-0.287575	0.511537	-0.562179	0.573994	0.710569
WBGene00005106	6.53905	0.476003	0.435875	1.09206	0.274805	0.626902	6.53905	0.541387	0.415174	1.304	0.192233	0.303982	6.53905	0.640991	0.42292	1.51563	0.129613	0.293393	6.53905	0.099604	0.397546	0.250547	0.802164	0.877111
WBGene00005107	0.0187753	-0.0286134	4.24676	-0.00673769	0.994624	NA	0.0187753	-0.57896	4.24676	-0.13633	0.891561	NA	0.0187753	-0.251081	4.24676	-0.0591229	0.952854	NA	0.0187753	0	4.24714	0	1	NA
WBGene00005108	0.388983	-1.59085	1.53248	-1.03809	0.29923	NA	0.388983	-0.230659	1.46487	-0.157461	0.874882	NA	0.388983	-0.440149	1.51005	-0.29148	0.770684	NA	0.388983	-0.209491	1.51985	-0.137836	0.89037	NA
WBGene00005109	0.135869	-0.643629	3.95974	-0.162544	0.870878	NA	0.135869	-0.713082	3.95974	-0.180083	0.857087	NA	0.135869	-0.866097	3.95974	-0.218726	0.826863	NA	0.135869	-0.153015	3.96707	-0.0385713	0.969232	NA
WBGene00005110	14.6079	-0.869052	0.307297	-2.82806	0.00468317	0.0625342	14.6079	0.68596	0.242708	2.82628	0.00470919	0.0135823	14.6079	-0.161095	0.271843	-0.592604	0.553446	0.733277	14.6079	-0.847055	0.255806	-3.31132	0.000928555	0.00502716
WBGene00005111	1.78241	-1.67281	0.969957	-1.72462	0.0845959	NA	1.78241	0.758741	0.693766	1.09366	0.274106	0.399195	1.78241	-0.681684	0.831754	-0.819574	0.412459	0.618672	1.78241	-1.44042	0.788401	-1.82702	0.0676965	0.155151
WBGene00005112	0.0517915	-0.463866	4.24307	-0.109323	0.912946	NA	0.0517915	-1.01421	4.24307	-0.239028	0.811084	NA	0.0517915	-0.686334	4.24307	-0.161754	0.8715	NA	0.0517915	0	4.24714	0	1	NA
WBGene00005113	4.67017	-0.309089	0.757956	-0.407793	0.683426	0.89404	4.67017	2.32203	0.588705	3.9443	8.00346e-05	0.000375824	4.67017	2.01489	0.603202	3.34033	0.000836799	0.00572814	4.67017	-0.307135	0.476938	-0.643973	0.519593	0.665606
WBGene00005127	0.569423	0.998492	1.40941	0.708445	0.478669	NA	0.569423	1.16434	1.36446	0.853336	0.393473	0.523739	0.569423	1.4682	1.36671	1.07426	0.282707	NA	0.569423	0.303856	1.27579	0.238172	0.811748	0.883078
WBGene00005137	0.107908	0	4.24705	0	1	NA	0.107908	1.41628	4.2331	0.334573	0.737947	NA	0.107908	0	4.24705	0	1	NA	0.107908	-1.19105	4.23319	-0.281359	0.778435	NA
WBGene00005138	0	NA	NA	NA	NA	NA	0	NA	NA	NA	NA	NA	0	NA	NA	NA	NA	NA	0	NA	NA	NA	NA	NA
WBGene00005139	0.05823	0.928599	4.24705	0.218646	0.826926	NA	0.05823	0.378252	4.24705	0.0890625	0.929032	NA	0.05823	0	4.24705	0	1	NA	0.05823	-0.153015	4.24714	-0.0360277	0.97126	NA
WBGene00005140	3.81136	-0.103916	0.602121	-0.172583	0.862979	0.959998	3.81136	0.841224	0.538629	1.56179	0.118338	0.207256	3.81136	-0.878046	0.650936	-1.3489	0.17737	0.363706	3.81136	-1.71927	0.620074	-2.77269	0.00555958	0.021453
WBGene00005145	0.46204	-0.535633	1.58984	-0.33691	0.736185	NA	0.46204	0.254591	1.5086	0.16876	0.865985	NA	0.46204	-1.16648	1.59859	-0.729695	0.465577	NA	0.46204	-1.42107	1.57264	-0.903625	0.366194	0.52789
WBGene00005147	10.1297	-0.228189	0.321265	-0.710283	0.477528	0.79133	10.1297	0.308208	0.288444	1.06852	0.285286	0.412095	10.1297	-0.861179	0.346003	-2.48893	0.0128127	0.0529244	10.1297	-1.16939	0.336584	-3.47428	0.000512228	0.0030533
WBGene00005148	0	NA	NA	NA	NA	NA	0	NA	NA	NA	NA	NA	0	NA	NA	NA	NA	NA	0	NA	NA	NA	NA	NA
WBGene00005182	0.314721	-0.0813632	1.88264	-0.0432175	0.965528	NA	0.314721	0.846142	1.82766	0.462965	0.64339	NA	0.314721	-0.303833	1.88264	-0.161386	0.871789	NA	0.314721	-1.14997	1.8414	-0.62451	0.532293	NA
WBGene00005183	0.62577	-1.23737	1.3038	-0.949047	0.342597	NA	0.62577	0.143473	1.16563	0.123086	0.902039	0.936181	0.62577	0.365649	1.17701	0.310658	0.756061	NA	0.62577	0.222176	1.15035	0.193138	0.846851	0.905045
WBGene00005184	0.153013	0	3.16987	0	1	NA	0.153013	0.866359	3.15992	0.274171	0.783953	NA	0.153013	1.22145	3.16705	0.385676	0.699737	NA	0.153013	0.355096	3.15713	0.112474	0.910447	NA
WBGene00005185	0.062024	-0.0286168	4.24676	-0.00673849	0.994624	NA	0.062024	-0.0980697	4.24676	-0.0230928	0.981576	NA	0.062024	-0.251085	4.24676	-0.0591237	0.952854	NA	0.062024	-0.153015	4.24714	-0.0360277	0.97126	NA
WBGene00005186	0.469787	0.188187	1.5328	0.122774	0.902286	NA	0.469787	-0.367041	1.55116	-0.236624	0.812948	NA	0.469787	-1.30185	1.60277	-0.81225	0.416648	NA	0.469787	-0.93481	1.62151	-0.576504	0.564275	0.702871
WBGene00005187	0.776519	1.44127	1.42257	1.01315	0.310991	NA	0.776519	0.931159	1.43149	0.65048	0.515382	0.635648	0.776519	0.675529	1.48203	0.455814	0.648524	0.79854	0.776519	-0.25563	1.40561	-0.181864	0.85569	0.910883
WBGene00005188	0.62362	-0.930763	1.39885	-0.665379	0.505808	NA	0.62362	2.2307	1.18885	1.87635	0.0606067	0.119756	0.62362	-0.672335	1.39885	-0.480635	0.630776	NA	0.62362	-2.90303	1.2368	-2.34722	0.0189143	0.0570801
WBGene00005189	5.06179	-0.188974	0.533643	-0.35412	0.723249	0.911944	5.06179	0.934	0.468909	1.99186	0.0463868	0.0960468	5.06179	-0.699521	0.55871	-1.25203	0.210559	0.405762	5.06179	-1.63352	0.528044	-3.09353	0.0019779	0.00936031
WBGene00005190	0.340649	-1.37042	2.46397	-0.556184	0.578085	NA	0.340649	0.230478	2.4143	0.0954639	0.923946	NA	0.340649	-1.11199	2.46397	-0.451302	0.651772	NA	0.340649	-1.34247	2.44988	-0.547975	0.583709	NA
WBGene00005191	5.38718	-0.284266	0.478043	-0.594645	0.552081	0.831923	5.38718	0.923325	0.397099	2.32518	0.0200625	0.047492	5.38718	0.399451	0.42959	0.929843	0.352453	0.563071	5.38718	-0.523874	0.388963	-1.34685	0.178029	0.317462
WBGene00005192	0.188592	-0.0384653	2.59518	-0.0148218	0.988174	NA	0.188592	1.1781	2.56687	0.458965	0.646259	NA	0.188592	0.219962	2.59518	0.0847582	0.932454	NA	0.188592	-0.95814	2.56751	-0.373179	0.709015	NA
WBGene00005195	0.579867	-1.76353	1.79956	-0.979976	0.327098	NA	0.579867	0.137843	1.67574	0.0822575	0.934442	0.957645	0.579867	-2.46689	1.79956	-1.37083	0.170428	NA	0.579867	-2.60474	1.78725	-1.4574	0.145007	0.273923
WBGene00005196	0.458366	0.444192	1.76662	0.251436	0.801477	NA	0.458366	1.54364	1.69401	0.911236	0.362171	NA	0.458366	1.82914	1.69579	1.07864	0.28075	NA	0.458366	0.285503	1.62095	0.176133	0.860189	0.913975
WBGene00005197	0.628191	-1.76745	1.3282	-1.33071	0.183283	NA	0.628191	0.139641	1.15018	0.121408	0.903368	0.937131	0.628191	-1.98992	1.3282	-1.49821	0.134078	NA	0.628191	-2.12956	1.31199	-1.62316	0.104555	0.214689
WBGene00005198	0.663211	0.226032	1.27998	0.176589	0.859831	NA	0.663211	1.39208	1.14116	1.21989	0.222508	0.340204	0.663211	0.0538437	1.29938	0.0414381	0.966947	NA	0.663211	-1.33824	1.17539	-1.13855	0.254889	0.409851
WBGene00005199	0.212027	-0.0384035	2.54629	-0.0150822	0.987967	NA	0.212027	1.65499	2.49359	0.663697	0.506884	NA	0.212027	-0.260872	2.54629	-0.102452	0.918398	NA	0.212027	-1.91586	2.49425	-0.768112	0.442421	NA
WBGene00005200	0.354703	-1.7619	1.57567	-1.1182	0.263483	NA	0.354703	-0.326624	1.50434	-0.217121	0.828114	NA	0.354703	-1.50348	1.57567	-0.954184	0.339991	NA	0.354703	-1.17685	1.59341	-0.738575	0.460165	NA
WBGene00005201	0.248382	-0.0388343	2.95391	-0.0131468	0.989511	NA	0.248382	1.69654	2.90699	0.583607	0.559485	NA	0.248382	0.219593	2.95391	0.0743399	0.94074	NA	0.248382	-1.47695	2.90757	-0.507966	0.611477	NA
WBGene00005202	0.242524	0.928623	2.50096	0.371307	0.710409	NA	0.242524	2.23579	2.44176	0.915647	0.359852	NA	0.242524	0	2.50096	0	1	NA	0.242524	-2.01053	2.44178	-0.823388	0.410287	NA
WBGene00005203	0.11427	-0.0286387	4.12559	-0.00694173	0.994461	NA	0.11427	-0.0980916	4.12559	-0.0237764	0.981031	NA	0.11427	0.229788	4.12559	0.0556982	0.955582	NA	0.11427	0.327879	4.12596	0.0794673	0.936661	NA
WBGene00005204	0.216112	0.723477	2.60497	0.27773	0.78122	NA	0.216112	0.0610415	2.60735	0.0234113	0.981322	NA	0.216112	-0.799717	2.62452	-0.304709	0.760588	NA	0.216112	-0.860759	2.617	-0.32891	0.742223	NA
WBGene00005210	1.55885	1.21117	1.14468	1.05809	0.290013	NA	1.55885	1.59159	1.08618	1.46532	0.142835	0.240294	1.55885	2.61791	1.05094	2.49103	0.0127375	0.0526699	1.55885	1.02632	0.87691	1.17038	0.241847	0.394715
WBGene00005211	0.448452	-0.09251	1.6538	-0.0559378	0.955391	NA	0.448452	1.53323	1.5341	0.999436	0.317583	NA	0.448452	0.18451	1.6485	0.111926	0.910882	NA	0.448452	-1.34872	1.54576	-0.872531	0.382919	0.543287
WBGene00005212	0.130944	0.928593	4.24705	0.218645	0.826927	NA	0.130944	1.05811	4.23713	0.249722	0.802802	NA	0.130944	0	4.24705	0	1	NA	0.130944	-0.832876	4.23723	-0.196561	0.844171	NA
WBGene00005213	0.215577	-0.806931	2.27793	-0.354239	0.72316	NA	0.215577	-0.182599	2.25815	-0.0808624	0.935551	NA	0.215577	0.237592	2.26817	0.104751	0.916574	NA	0.215577	0.420191	2.26614	0.185422	0.852898	NA
WBGene00005214	0.768218	0.664292	1.27678	0.520285	0.602865	NA	0.768218	0.753146	1.24041	0.607176	0.543734	0.660679	0.768218	-0.861107	1.39852	-0.615728	0.538074	0.722656	0.768218	-1.61425	1.32752	-1.21599	0.223989	0.373584
WBGene00005215	0.0515149	-0.0394741	4.24666	-0.00929533	0.992584	NA	0.0515149	-0.589821	4.24666	-0.13889	0.889537	NA	0.0515149	-0.261942	4.24666	-0.0616818	0.950816	NA	0.0515149	0	4.24714	0	1	NA
WBGene00005216	0.05823	0.928599	4.24705	0.218646	0.826926	NA	0.05823	0.378252	4.24705	0.0890625	0.929032	NA	0.05823	0	4.24705	0	1	NA	0.05823	-0.153015	4.24714	-0.0360277	0.97126	NA
WBGene00005217	0.163431	0.905404	2.64907	0.341782	0.732515	NA	0.163431	0.387525	2.64337	0.146602	0.883446	NA	0.163431	-0.25159	2.65534	-0.0947487	0.924514	NA	0.163431	-0.639115	2.64386	-0.241736	0.808985	NA
WBGene00005218	0.186433	0.451743	2.60532	0.173392	0.862343	NA	0.186433	0.919285	2.58184	0.356057	0.721798	NA	0.186433	-0.251623	2.60532	-0.0965804	0.92306	NA	0.186433	-1.17091	2.58234	-0.453429	0.65024	NA
WBGene00005219	1.3643	-0.78659	0.842483	-0.933657	0.350481	NA	1.3643	-0.995466	0.817181	-1.21817	0.223159	0.341007	1.3643	0.161636	0.736193	0.219556	0.826217	0.911525	1.3643	1.1571	0.822945	1.40605	0.15971	0.294052
WBGene00005222	4.7388	0.290568	0.613713	0.473459	0.635885	0.872379	4.7388	0.758313	0.571953	1.32583	0.184895	0.294257	4.7388	0.924808	0.576578	1.60396	0.108723	0.260958	4.7388	0.166495	0.538951	0.308925	0.757379	0.846536
WBGene00005223	1.00308	0.158442	0.896911	0.176653	0.859781	NA	1.00308	-0.38233	0.904413	-0.422739	0.672486	0.767349	1.00308	-1.9656	1.11443	-1.76378	0.0777697	0.206433	1.00308	-1.58327	1.13339	-1.39693	0.162435	0.297297
WBGene00005224	0	NA	NA	NA	NA	NA	0	NA	NA	NA	NA	NA	0	NA	NA	NA	NA	NA	0	NA	NA	NA	NA	NA
WBGene00005225	0.0187753	-0.0286134	4.24676	-0.00673769	0.994624	NA	0.0187753	-0.57896	4.24676	-0.13633	0.891561	NA	0.0187753	-0.251081	4.24676	-0.0591229	0.952854	NA	0.0187753	0	4.24714	0	1	NA
WBGene00005227	0.510305	0.444413	1.70727	0.260307	0.794627	NA	0.510305	2.0855	1.59092	1.31088	0.189899	NA	0.510305	1.91145	1.62643	1.17525	0.239896	NA	0.510305	-0.17405	1.50485	-0.115659	0.907923	0.944997
WBGene00005228	11.7214	0.760893	0.355752	2.13883	0.0324493	0.216664	11.7214	1.24596	0.328332	3.79482	0.000147754	0.000643667	11.7214	1.64044	0.326929	5.01773	5.22859e-07	9.52789e-06	11.7214	0.394483	0.277292	1.42263	0.154844	0.287513
WBGene00005229	0.576585	1.39992	1.40357	0.997397	0.318572	NA	0.576585	1.40851	1.37165	1.02687	0.304483	0.433784	0.576585	1.53296	1.39486	1.09901	0.271766	NA	0.576585	0.12445	1.30934	0.0950479	0.924277	0.95604
WBGene00005230	0.242837	-0.192021	2.2206	-0.0864727	0.931091	NA	0.242837	0.778163	2.17322	0.35807	0.720291	NA	0.242837	-0.895387	2.2206	-0.403219	0.686787	NA	0.242837	-1.67355	2.18789	-0.764916	0.444322	NA
WBGene00005231	0.0612031	0	4.24705	0	1	NA	0.0612031	0.868415	4.23968	0.20483	0.837705	NA	0.0612031	0	4.24705	0	1	NA	0.0612031	-0.643177	4.23977	-0.151701	0.879423	NA
WBGene00005232	0.214776	0.441415	4.24666	0.103944	0.917214	NA	0.214776	-0.589826	4.24666	-0.138892	0.889536	NA	0.214776	-0.261946	4.24666	-0.0616829	0.950815	NA	0.214776	0	4.24714	0	1	NA
WBGene00005233	0.118007	0	4.10448	0	1	NA	0.118007	1.18732	4.09259	0.290116	0.771728	NA	0.118007	0.706128	4.10448	0.172038	0.863408	NA	0.118007	-0.481196	4.09267	-0.117575	0.906405	NA
WBGene00005234	1.23619	-0.088572	0.93979	-0.0942466	0.924913	NA	1.23619	0.817488	0.813478	1.00493	0.314931	0.444202	1.23619	0.435	0.875523	0.496846	0.619298	0.779273	1.23619	-0.382488	0.792401	-0.482695	0.629312	0.752454
WBGene00005235	1.56588	-0.695737	0.852979	-0.815656	0.414697	NA	1.56588	1.02394	0.682964	1.49926	0.133807	0.228425	1.56588	-1.73232	0.997659	-1.73638	0.0824964	0.215	1.56588	-2.75626	0.949228	-2.90368	0.00368805	0.0154417
WBGene00005236	0.10416	0.928595	4.22577	0.219746	0.826069	NA	0.10416	0.888072	4.21808	0.21054	0.833247	NA	0.10416	0	4.22577	0	1	NA	0.10416	-0.662839	4.21817	-0.157139	0.875135	NA
WBGene00005240	0.169468	0.107636	3.12657	0.0344262	0.972537	NA	0.169468	-0.442713	3.12657	-0.141597	0.887398	NA	0.169468	-0.114833	3.12657	-0.0367281	0.970702	NA	0.169468	0.327881	3.13095	0.104722	0.916596	NA
WBGene00005241	4.64124	-0.482155	0.903109	-0.533884	0.593422	0.854796	4.64124	-0.0818873	0.871365	-0.0939759	0.925128	0.95149	4.64124	-0.277493	0.8842	-0.313835	0.753646	0.867709	4.64124	-0.195606	0.883985	-0.221277	0.824876	0.891484
WBGene00005242	0.733782	-0.777624	1.13783	-0.683427	0.494337	NA	0.733782	-0.0227367	1.01364	-0.0224308	0.982104	0.988749	0.733782	-0.648146	1.12772	-0.574742	0.565466	0.741921	0.733782	-0.625409	1.12084	-0.557983	0.576856	0.712543
WBGene00005243	0.356605	1.28562	1.71971	0.747581	0.454713	NA	0.356605	1.56941	1.67681	0.935945	0.349301	NA	0.356605	0.692404	1.74741	0.396245	0.691924	NA	0.356605	-0.877003	1.6732	-0.524148	0.600176	NA
WBGene00005245	0.140532	1.51424	3.22981	0.468833	0.639189	NA	0.140532	0.775892	3.22976	0.240232	0.81015	NA	0.140532	0	3.23771	0	1	NA	0.140532	-0.550643	3.2298	-0.170488	0.864626	NA
WBGene00005246	0.500833	0.49579	1.54557	0.320781	0.748376	NA	0.500833	0.493123	1.5202	0.32438	0.745651	NA	0.500833	-0.186635	1.58595	-0.11768	0.906321	NA	0.500833	-0.679758	1.55155	-0.438114	0.661303	0.776545
WBGene00005247	0.120487	-0.0394252	4.06302	-0.00970342	0.992258	NA	0.120487	-0.108878	4.06302	-0.0267973	0.978621	NA	0.120487	0.219001	4.06302	0.0539011	0.957014	NA	0.120487	0.327879	4.0635	0.0806888	0.935689	NA
WBGene00005248	0.0330161	-0.0394741	4.24666	-0.00929533	0.992584	NA	0.0330161	-0.589821	4.24666	-0.13889	0.889537	NA	0.0330161	-0.261942	4.24666	-0.0616818	0.950816	NA	0.0330161	0	4.24714	0	1	NA
WBGene00005249	0.824815	-2.62728	1.31667	-1.99539	0.0459999	NA	0.824815	-0.404541	1.14985	-0.35182	0.724974	0.808626	0.824815	-0.857675	1.22739	-0.698782	0.484688	0.679185	0.824815	-0.453134	1.2485	-0.362944	0.716647	0.817717
WBGene00005251	0.907878	2.27868	1.40823	1.61811	0.105638	NA	0.907878	1.34505	1.44578	0.930331	0.3522	0.483199	0.907878	0.814668	1.52016	0.535909	0.592021	0.761549	0.907878	-0.530384	1.42716	-0.371636	0.710164	0.813373
WBGene00005252	0.0826976	-0.0286208	4.24676	-0.00673944	0.994623	NA	0.0826976	0.411787	4.23912	0.0971399	0.922615	NA	0.0826976	-0.251089	4.24676	-0.0591247	0.952853	NA	0.0826976	-0.662876	4.23949	-0.156357	0.875751	NA
WBGene00005253	1.07379	0.799968	1.13161	0.706932	0.479609	NA	1.07379	1.4266	1.04955	1.35924	0.17407	0.28074	1.07379	0.771399	1.13245	0.68118	0.495758	0.688352	1.07379	-0.655199	0.990133	-0.661728	0.508146	0.656111
WBGene00005254	1.95071	-1.2603	1.138	-1.10747	0.268091	NA	1.95071	2.24134	0.839753	2.66904	0.00760674	0.0207045	1.95071	-0.139539	1.00824	-0.138399	0.889925	0.945057	1.95071	-2.38088	0.88864	-2.67923	0.00737906	0.0269183
WBGene00005255	0.592375	0.137625	1.25317	0.109821	0.912551	NA	0.592375	0.511778	1.18381	0.432313	0.665514	0.761912	0.592375	-1.34726	1.34002	-1.00541	0.314702	NA	0.592375	-1.85904	1.28418	-1.44765	0.147716	0.277738
WBGene00005256	0.616741	0.149363	1.45092	0.102943	0.918008	NA	0.616741	0.819088	1.363	0.600945	0.547877	0.664205	0.616741	0.534576	1.41839	0.376889	0.706256	NA	0.616741	-0.284513	1.34532	-0.211483	0.83251	0.896521
WBGene00005257	1.32892	-0.536265	1.02376	-0.523821	0.600403	NA	1.32892	0.572798	0.876057	0.653836	0.513217	0.633747	1.32892	0.820457	0.881483	0.930768	0.351974	0.562711	1.32892	0.247659	0.823766	0.300642	0.763688	0.851389
WBGene00005258	2.19551	-0.270267	0.733928	-0.368248	0.712689	NA	2.19551	0.105469	0.665543	0.158471	0.874086	0.917077	2.19551	0.399482	0.668775	0.597334	0.550284	0.731211	2.19551	0.294013	0.654202	0.449422	0.653128	0.770471
WBGene00005259	0.355213	0.974942	1.63789	0.595242	0.551682	NA	0.355213	1.88654	1.54513	1.22096	0.222101	NA	0.355213	0.222172	1.65196	0.13449	0.893015	NA	0.355213	-1.66437	1.54611	-1.07649	0.28171	NA
WBGene00005260	0.223902	1.50979	2.96351	0.50946	0.61043	NA	0.223902	0.884317	2.961	0.298655	0.765203	NA	0.223902	0.706147	2.97202	0.237598	0.812193	NA	0.223902	-0.17817	2.96103	-0.0601718	0.952019	NA
WBGene00005261	1.04314	-0.692549	1.23998	-0.558516	0.576492	NA	1.04314	1.26455	1.02895	1.22898	0.219081	0.33621	1.04314	0.534443	1.11094	0.481073	0.630465	0.786529	1.04314	-0.730111	0.991439	-0.736416	0.461478	0.615957
WBGene00005268	0.167558	-0.465865	3.13	-0.148839	0.881681	NA	0.167558	0.127503	3.11663	0.0409107	0.967367	NA	0.167558	-0.688333	3.13	-0.219915	0.825938	NA	0.167558	-0.815837	3.1222	-0.261302	0.793859	NA
WBGene00005269	0.215419	-1.23065	3.65837	-0.336394	0.736574	NA	0.215419	-0.220067	3.64154	-0.0604326	0.951811	NA	0.215419	-1.45312	3.65837	-0.397205	0.691216	NA	0.215419	-1.23306	3.66182	-0.336733	0.736318	NA
WBGene00005270	0.120887	-0.644912	4.13022	-0.156145	0.875919	NA	0.120887	-0.0462644	4.12017	-0.0112288	0.991041	NA	0.120887	-0.86738	4.13022	-0.210008	0.833661	NA	0.120887	-0.821116	4.12724	-0.19895	0.842302	NA
WBGene00005275	0.103533	0.113467	4.24393	0.0267363	0.97867	NA	0.103533	-0.0259617	4.23771	-0.00612635	0.995112	NA	0.103533	-0.589895	4.24393	-0.138997	0.889452	NA	0.103533	-0.563933	4.24093	-0.132974	0.894214	NA
WBGene00005276	0.335214	-1.22661	2.48264	-0.494073	0.621254	NA	0.335214	0.354509	2.43436	0.145628	0.884215	NA	0.335214	-0.968179	2.48264	-0.38998	0.696552	NA	0.335214	-1.32269	2.46535	-0.536511	0.591605	NA
WBGene00005277	2.42616	-1.42347	0.858965	-1.6572	0.0974795	NA	2.42616	0.700393	0.649801	1.07786	0.281097	0.407158	2.42616	-0.541535	0.749017	-0.722994	0.469684	0.667841	2.42616	-1.24193	0.713461	-1.74071	0.0817346	0.178762
WBGene00005278	0.325969	-1.2245	1.80971	-0.676629	0.498641	NA	0.325969	0.215147	1.74974	0.12296	0.902139	NA	0.325969	-0.966073	1.80971	-0.533828	0.593461	NA	0.325969	-1.18122	1.79476	-0.658149	0.510443	NA
WBGene00005279	0.277951	-0.879277	1.9088	-0.460644	0.645054	NA	0.277951	0.852795	1.83257	0.465355	0.641677	NA	0.277951	-1.10175	1.9088	-0.577193	0.563809	NA	0.277951	-1.95454	1.85878	-1.05152	0.29302	NA
WBGene00005284	0.0695168	0	4.24705	0	1	NA	0.0695168	0	4.24705	0	1	NA	0.0695168	0.706136	4.24705	0.166265	0.867948	NA	0.0695168	0.808773	4.24714	0.190428	0.848974	NA
WBGene00005295	0.100422	-0.0394889	4.24666	-0.00929882	0.992581	NA	0.100422	0.792228	4.23415	0.187105	0.851579	NA	0.100422	-0.261957	4.24666	-0.0616853	0.950813	NA	0.100422	-1.05418	4.23463	-0.248944	0.803404	NA
WBGene00005296	0.524143	0.0589778	1.47774	0.0399107	0.968164	NA	0.524143	1.15788	1.35987	0.851466	0.394511	NA	0.524143	1.04887	1.39882	0.749829	0.453358	NA	0.524143	-0.109007	1.29914	-0.0839077	0.93313	0.961063
WBGene00005297	1.36157	-0.597611	0.997168	-0.599308	0.548967	NA	1.36157	0.521182	0.841815	0.619117	0.535839	0.654118	1.36157	0.669504	0.855652	0.782449	0.433951	0.636911	1.36157	0.148322	0.801568	0.18504	0.853198	0.909179
WBGene00005298	0.936943	0.456105	1.37689	0.331258	0.740449	NA	0.936943	1.33138	1.27955	1.04051	0.298103	0.426391	0.936943	1.22283	1.30682	0.935734	0.34941	0.560268	0.936943	-0.10855	1.1883	-0.0913493	0.927215	0.957734
WBGene00005299	1.63513	0.150892	0.895797	0.168444	0.866234	NA	1.63513	1.87414	0.758762	2.47	0.0135112	0.0339117	1.63513	-2.53079	1.09387	-2.31362	0.0206887	0.0763943	1.63513	-4.40494	1.00005	-4.40471	1.05927e-05	0.000114031
WBGene00005300	0.18059	-0.467774	2.61602	-0.178812	0.858086	NA	0.18059	0.770763	2.58734	0.297898	0.765781	NA	0.18059	-0.690243	2.61602	-0.263853	0.791893	NA	0.18059	-1.46101	2.59417	-0.563189	0.573307	NA
WBGene00005301	0.17394	-0.64222	3.79226	-0.16935	0.865521	NA	0.17394	0.323417	3.77657	0.0856378	0.931754	NA	0.17394	-0.864688	3.79226	-0.228014	0.819636	NA	0.17394	-1.18811	3.78423	-0.313962	0.75355	NA
WBGene00005302	0.155043	0.14076	3.89804	0.0361104	0.971194	NA	0.155043	-1.41426	3.90347	-0.362309	0.717121	NA	0.155043	-1.08638	3.90347	-0.278312	0.780773	NA	0.155043	0	3.91468	0	1	NA
WBGene00005303	1.09706	0.0151507	0.936605	0.0161762	0.987094	NA	1.09706	-0.0384962	0.904794	-0.042547	0.966063	0.977962	1.09706	-1.97115	1.1372	-1.73334	0.0830354	0.215959	1.09706	-1.93265	1.13352	-1.705	0.0881946	0.189206
WBGene00005304	0.628191	-0.0413573	1.24091	-0.0333281	0.973413	NA	0.628191	-0.31973	1.23504	-0.258883	0.795726	0.863249	0.628191	-1.13192	1.3314	-0.850171	0.39523	NA	0.628191	-0.812187	1.35155	-0.600931	0.547886	0.688504
WBGene00005305	0.087991	-0.788136	4.23827	-0.185957	0.852479	NA	0.087991	-0.857588	4.23827	-0.202344	0.839648	NA	0.087991	-1.0106	4.23827	-0.238447	0.811534	NA	0.087991	-0.153015	4.24714	-0.0360277	0.97126	NA
WBGene00005306	0.2642	-0.0381752	2.3846	-0.016009	0.987227	NA	0.2642	2.04737	2.3064	0.887689	0.374708	NA	0.2642	-0.260644	2.3846	-0.109303	0.912962	NA	0.2642	-2.30801	2.3071	-1.00039	0.31712	NA
WBGene00005307	0.122257	0	4.07198	0	1	NA	0.122257	1.41525	4.05741	0.348806	0.727235	NA	0.122257	0	4.07198	0	1	NA	0.122257	-1.19001	4.05749	-0.293288	0.769302	NA
WBGene00005308	0.470781	0.465626	1.53028	0.304274	0.760919	NA	0.470781	1.50755	1.42077	1.06108	0.288654	NA	0.470781	0.69196	1.51838	0.455721	0.64859	NA	0.470781	-0.815592	1.40921	-0.578757	0.562753	0.701784
WBGene00005309	0.298889	-0.896956	1.65986	-0.540381	0.588934	NA	0.298889	0.142883	1.61544	0.0884481	0.929521	NA	0.298889	-0.173518	1.6554	-0.10482	0.916519	NA	0.298889	-0.316401	1.64265	-0.192616	0.847259	NA
WBGene00005310	0.62853	0.870046	1.52432	0.570775	0.568152	NA	0.62853	0.28554	1.53732	0.185739	0.85265	0.901964	0.62853	-1.85389	1.64362	-1.12793	0.25935	NA	0.62853	-2.13943	1.61276	-1.32656	0.184653	0.3256
WBGene00005312	0.0568371	0	4.24705	0	1	NA	0.0568371	1.07044	4.23698	0.252642	0.800545	NA	0.0568371	0	4.24705	0	1	NA	0.0568371	-0.845205	4.23707	-0.199478	0.841889	NA
WBGene00005313	0.293804	0	2.05006	0	1	NA	0.293804	2.67517	1.95018	1.37175	0.17014	NA	0.293804	0.70616	2.05006	0.344459	0.730501	NA	0.293804	-1.96901	1.95019	-1.00965	0.312663	NA
WBGene00005314	0.21219	-1.26215	2.50442	-0.503971	0.614282	NA	0.21219	-0.490899	2.48343	-0.19767	0.843304	NA	0.21219	-1.48462	2.50442	-0.592802	0.553314	NA	0.21219	-0.993723	2.51486	-0.39514	0.692739	NA
WBGene00005315	0.093407	0.928595	4.24705	0.218645	0.826927	NA	0.093407	0.378248	4.24705	0.0890614	0.929033	NA	0.093407	0.706127	4.24705	0.166263	0.86795	NA	0.093407	0.327879	4.24714	0.0772	0.938464	NA
WBGene00005316	0.270311	0.442632	2.44419	0.181095	0.856293	NA	0.270311	1.69333	2.38676	0.709469	0.478034	NA	0.270311	-0.260734	2.44419	-0.106675	0.915047	NA	0.270311	-1.95406	2.38744	-0.818478	0.413084	NA
WBGene00005317	0.179112	-0.0393262	3.77892	-0.0104067	0.991697	NA	0.179112	-0.108779	3.77892	-0.0287858	0.977035	NA	0.179112	1.13415	3.77003	0.300833	0.763542	NA	0.179112	1.24293	3.77052	0.329643	0.741669	NA
WBGene00005320	0.279883	0.442544	2.50561	0.176621	0.859806	NA	0.279883	0.533885	2.48905	0.214493	0.830162	NA	0.279883	1.25226	2.48728	0.503466	0.614637	NA	0.279883	0.718377	2.47126	0.290693	0.771286	NA
WBGene00005321	0.090781	-0.0394888	4.24666	-0.00929879	0.992581	NA	0.090781	0.301977	4.24045	0.0712133	0.943228	NA	0.090781	0.218937	4.24666	0.0515552	0.958883	NA	0.090781	-0.0830393	4.24093	-0.0195804	0.984378	NA
WBGene00005322	0.136837	0	4.24705	0	1	NA	0.136837	1.76132	4.22831	0.416555	0.677004	NA	0.136837	0	4.24705	0	1	NA	0.136837	-1.53609	4.2284	-0.363279	0.716396	NA
WBGene00005323	0.263689	-0.546748	2.18146	-0.250634	0.802097	NA	0.263689	1.30697	2.10846	0.619868	0.535345	NA	0.263689	-0.769217	2.18146	-0.352616	0.724377	NA	0.263689	-2.07619	2.11962	-0.979507	0.327329	NA
WBGene00005325	0.0515149	-0.0394741	4.24666	-0.00929533	0.992584	NA	0.0515149	-0.589821	4.24666	-0.13889	0.889537	NA	0.0515149	-0.261942	4.24666	-0.0616818	0.950816	NA	0.0515149	0	4.24714	0	1	NA
WBGene00005326	0	NA	NA	NA	NA	NA	0	NA	NA	NA	NA	NA	0	NA	NA	NA	NA	NA	0	NA	NA	NA	NA	NA
WBGene00005327	0.331929	0.0119791	1.90992	0.00627205	0.994996	NA	0.331929	1.10969	1.84432	0.601681	0.547387	NA	0.331929	0.294273	1.9053	0.15445	0.877255	NA	0.331929	-0.815419	1.84955	-0.440875	0.659303	NA
WBGene00005328	0.277638	-1.05269	1.80009	-0.584798	0.558683	NA	0.277638	-1.12398	1.78196	-0.630754	0.528201	NA	0.277638	-1.75606	1.80009	-0.975537	0.329294	NA	0.277638	-0.632078	1.8403	-0.343464	0.73125	NA
WBGene00005329	0.187082	0.957971	2.2369	0.428258	0.668463	NA	0.187082	0.376037	2.23207	0.16847	0.866213	NA	0.187082	0.220488	2.24635	0.0981536	0.92181	NA	0.187082	-0.15555	2.23278	-0.0696663	0.944459	NA
WBGene00005330	0.0432486	0	4.24705	0	1	NA	0.0432486	0.378257	4.24705	0.0890635	0.929031	NA	0.0432486	0	4.24705	0	1	NA	0.0432486	-0.153015	4.24714	-0.0360277	0.97126	NA
WBGene00005331	0.225601	0.928622	2.51582	0.369113	0.712043	NA	0.225601	1.19289	2.49546	0.478024	0.632633	NA	0.225601	1.50819	2.50663	0.60168	0.547387	NA	0.225601	0.315297	2.48622	0.126818	0.899084	NA
WBGene00005332	0.217126	1.76794	2.49563	0.708417	0.478686	NA	0.217126	0.881301	2.50398	0.35196	0.724868	NA	0.217126	0.706154	2.51709	0.280544	0.77906	NA	0.217126	-0.175147	2.504	-0.0699469	0.944236	NA
WBGene00005333	0.159957	-0.368809	3.86974	-0.0953061	0.924072	NA	0.159957	0.84352	3.85174	0.218997	0.826652	NA	0.159957	-0.591277	3.86974	-0.152795	0.87856	NA	0.159957	-1.4348	3.85527	-0.372165	0.70977	NA
WBGene00005334	0.166215	-0.494917	3.13202	-0.158018	0.874442	NA	0.166215	-1.52616	3.13202	-0.487277	0.626062	NA	0.166215	-0.717386	3.13202	-0.229049	0.818831	NA	0.166215	0.808776	3.1493	0.256812	0.797324	NA
WBGene00005335	0.32077	0.0793709	1.82117	0.0435824	0.965237	NA	0.32077	1.57277	1.72282	0.912905	0.361292	NA	0.32077	-0.623996	1.82117	-0.342635	0.731873	NA	0.32077	-2.19677	1.73174	-1.26853	0.204607	NA
WBGene00005336	0.482834	-0.830345	1.4918	-0.556606	0.577796	NA	0.482834	-1.67686	1.50204	-1.11639	0.264255	NA	0.482834	-1.83645	1.52437	-1.20473	0.228309	NA	0.482834	-0.159587	1.61737	-0.0986708	0.9214	0.954585
WBGene00005337	0.165526	-1.07181	3.1469	-0.340591	0.733411	NA	0.165526	-1.14126	3.1469	-0.362661	0.716858	NA	0.165526	-0.813379	3.1469	-0.25847	0.796044	NA	0.165526	0.327881	3.16664	0.103542	0.917533	NA
WBGene00005338	0.25087	0.0948278	2.24817	0.04218	0.966355	NA	0.25087	0.487362	2.22194	0.219341	0.826384	NA	0.25087	0.680628	2.23757	0.304181	0.76099	NA	0.25087	0.193266	2.21773	0.0871461	0.930555	NA
WBGene00005339	0.107312	0.441736	3.44013	0.128407	0.897827	NA	0.107312	-0.108613	3.44013	-0.0315722	0.974813	NA	0.107312	0.219268	3.44013	0.0637381	0.949179	NA	0.107312	0.32788	3.44065	0.0952959	0.92408	NA
WBGene00005340	0.0189457	0	4.24705	0	1	NA	0.0189457	0.378257	4.24705	0.0890635	0.929031	NA	0.0189457	0	4.24705	0	1	NA	0.0189457	-0.153015	4.24714	-0.0360277	0.97126	NA
WBGene00005341	0.216399	-0.140552	2.53902	-0.0553567	0.955854	NA	0.216399	-0.187596	2.52603	-0.074265	0.9408	NA	0.216399	-0.363021	2.53902	-0.142977	0.886309	NA	0.216399	-0.175425	2.53717	-0.069142	0.944877	NA
WBGene00005342	0.896276	-1.1021	1.33047	-0.828355	0.40747	NA	0.896276	1.77775	1.09889	1.61777	0.105713	0.189014	0.896276	-0.0229771	1.26512	-0.018162	0.98551	0.993026	0.896276	-1.80073	1.13191	-1.59087	0.111638	0.22481
WBGene00005343	0.0375507	-0.367419	4.24393	-0.0865752	0.931009	NA	0.0375507	-0.917766	4.24393	-0.216254	0.82879	NA	0.0375507	-0.589887	4.24393	-0.138995	0.889454	NA	0.0375507	0	4.24714	0	1	NA
WBGene00005344	0.609119	1.73653	1.39041	1.24893	0.21169	NA	0.609119	2.87612	1.28421	2.2396	0.0251167	0.0574438	0.609119	-0.257825	1.47121	-0.175247	0.860886	NA	0.609119	-3.13394	1.28536	-2.43818	0.0147616	0.0469257
WBGene00005346	1.02712	-0.694321	1.0048	-0.691003	0.489564	NA	1.02712	0.0880879	0.871601	0.101065	0.919499	0.947756	1.02712	0.0118965	0.913812	0.0130185	0.989613	0.994953	1.02712	-0.0761914	0.896661	-0.0849724	0.932283	0.960445
WBGene00005347	0.736087	0.44558	1.46471	0.304209	0.760968	NA	0.736087	3.05882	1.26866	2.41106	0.0159063	0.0389452	0.736087	1.25662	1.43009	0.878704	0.379562	0.587573	0.736087	-1.80219	1.22972	-1.46553	0.142777	0.27084
WBGene00005348	0	NA	NA	NA	NA	NA	0	NA	NA	NA	NA	NA	0	NA	NA	NA	NA	NA	0	NA	NA	NA	NA	NA
WBGene00005349	1.93553	1.08018	0.839872	1.28613	0.198398	NA	1.93553	1.36157	0.794315	1.71415	0.086502	0.160642	1.93553	0.875784	0.844088	1.03755	0.29948	0.507995	1.93553	-0.485787	0.727688	-0.667576	0.504404	0.652849
WBGene00005350	0.325559	0.280669	1.69626	0.165463	0.86858	NA	0.325559	-0.716052	1.71457	-0.417629	0.676219	NA	0.325559	-0.815482	1.73145	-0.470982	0.637654	NA	0.325559	-0.0994304	1.75359	-0.0567012	0.954783	NA
WBGene00005351	0.190688	-0.622794	2.58648	-0.240789	0.809719	NA	0.190688	-0.188563	2.57374	-0.0732642	0.941596	NA	0.190688	-0.364367	2.58648	-0.140874	0.88797	NA	0.190688	-0.175804	2.58469	-0.0680175	0.945772	NA
WBGene00005353	0.703802	0.322417	1.37895	0.233814	0.81513	NA	0.703802	0.64305	1.32772	0.484328	0.628153	0.731401	0.703802	-1.4803	1.483	-0.998181	0.318191	0.528405	0.703802	-2.12335	1.42702	-1.48797	0.13676	0.262623
WBGene00005354	0.326592	-0.0373566	1.98039	-0.0188633	0.98495	NA	0.326592	2.2018	1.87599	1.17368	0.240525	NA	0.326592	-0.259826	1.98039	-0.1312	0.895617	NA	0.326592	-2.46162	1.87682	-1.31159	0.189657	NA
WBGene00005355	0.103762	0.441417	4.22534	0.104469	0.916797	NA	0.103762	-0.10893	4.22534	-0.0257802	0.979433	NA	0.103762	-0.261945	4.22534	-0.0619938	0.950568	NA	0.103762	-0.153015	4.22582	-0.0362095	0.971115	NA
WBGene00005356	0.0546842	-0.0286201	4.24676	-0.00673927	0.994623	NA	0.0546842	0.280257	4.24105	0.066082	0.947313	NA	0.0546842	-0.251088	4.24676	-0.0591245	0.952853	NA	0.0546842	-0.531345	4.24142	-0.125275	0.900306	NA
WBGene00005357	0.0445763	-0.0394788	4.24666	-0.00929643	0.992583	NA	0.0445763	-0.108932	4.24666	-0.0256511	0.979536	NA	0.0445763	-0.261946	4.24666	-0.0616829	0.950815	NA	0.0445763	-0.153015	4.24714	-0.0360277	0.97126	NA
WBGene00005358	0.0359089	0	4.24705	0	1	NA	0.0359089	0.756584	4.24133	0.178384	0.858422	NA	0.0359089	0	4.24705	0	1	NA	0.0359089	-0.531346	4.24142	-0.125275	0.900306	NA
WBGene00005359	0.0817064	-0.0286206	4.24676	-0.0067394	0.994623	NA	0.0817064	0.392089	4.2394	0.0924871	0.926311	NA	0.0817064	-0.251088	4.24676	-0.0591246	0.952853	NA	0.0817064	-0.643178	4.23977	-0.151701	0.879423	NA
WBGene00005360	0.308796	-0.111083	1.88349	-0.058977	0.95297	NA	0.308796	0.160833	1.85456	0.086723	0.930892	NA	0.308796	0.170833	1.87881	0.0909259	0.927551	NA	0.308796	0.00999988	1.8645	0.00536331	0.995721	NA
WBGene00005361	0.133075	0.452058	3.26881	0.138294	0.890008	NA	0.133075	-0.098291	3.26881	-0.0300694	0.976012	NA	0.133075	0.229589	3.26881	0.0702364	0.944006	NA	0.133075	0.32788	3.26922	0.100293	0.920112	NA
WBGene00005362	0.252121	1.02281	2.93672	0.348284	0.727627	NA	0.252121	0.931706	2.92453	0.318583	0.750043	NA	0.252121	-0.261295	2.9453	-0.0887161	0.929308	NA	0.252121	-1.193	2.92511	-0.407849	0.683385	NA
WBGene00005363	0.437489	-0.057346	1.68981	-0.0339364	0.972928	NA	0.437489	1.32674	1.59043	0.834202	0.404167	NA	0.437489	0.556102	1.67338	0.332322	0.739646	NA	0.437489	-0.770643	1.58817	-0.485239	0.627507	0.751219
WBGene00005364	0.364764	-0.16618	1.89144	-0.0878587	0.929989	NA	0.364764	0.508779	1.83254	0.277636	0.781292	NA	0.364764	-1.3264	1.90056	-0.697901	0.485239	NA	0.364764	-1.83518	1.86976	-0.981505	0.326344	NA
WBGene00005365	0.109815	0	4.24705	0	1	NA	0.109815	1.41628	4.2331	0.334573	0.737947	NA	0.109815	0	4.24705	0	1	NA	0.109815	-1.19105	4.23319	-0.281359	0.778435	NA
WBGene00005366	0.448454	-0.138402	2.46803	-0.056078	0.95528	NA	0.448454	1.60973	2.3863	0.674573	0.499947	NA	0.448454	-0.360871	2.46803	-0.146218	0.883749	NA	0.448454	-1.97061	2.39806	-0.82175	0.411219	0.57066
WBGene00005367	0.063392	0.928599	4.24705	0.218646	0.826926	NA	0.063392	0.378252	4.24705	0.0890625	0.929032	NA	0.063392	0	4.24705	0	1	NA	0.063392	-0.153015	4.24714	-0.0360277	0.97126	NA
WBGene00005368	0.0718177	0	4.24705	0	1	NA	0.0718177	1.24916	4.23486	0.294971	0.768016	NA	0.0718177	0	4.24705	0	1	NA	0.0718177	-1.02393	4.23496	-0.24178	0.80895	NA
WBGene00005369	0.0875679	0.928593	4.24705	0.218645	0.826927	NA	0.0875679	1.03328	4.23745	0.243844	0.807352	NA	0.0875679	0	4.24705	0	1	NA	0.0875679	-0.808044	4.23754	-0.190687	0.848771	NA
WBGene00005370	0.423799	-0.993586	1.78863	-0.5555	0.578553	NA	0.423799	1.11173	1.67973	0.661846	0.50807	NA	0.423799	-0.735158	1.78863	-0.411017	0.68106	NA	0.423799	-1.84688	1.71502	-1.07689	0.28153	NA
WBGene00005371	0.218342	-0.0377627	2.15524	-0.0175214	0.986021	NA	0.218342	1.38445	2.10788	0.656796	0.511312	NA	0.218342	0.220665	2.15524	0.102386	0.918451	NA	0.218342	-1.16378	2.10864	-0.551912	0.581008	NA
WBGene00005372	0	NA	NA	NA	NA	NA	0	NA	NA	NA	NA	NA	0	NA	NA	NA	NA	NA	0	NA	NA	NA	NA	NA
WBGene00005373	0.135598	0.442268	2.74105	0.16135	0.871818	NA	0.135598	0.718469	2.72234	0.263916	0.791844	NA	0.135598	-0.261097	2.74105	-0.0952546	0.924113	NA	0.135598	-0.979567	2.72295	-0.359745	0.719038	NA
WBGene00005374	0.150782	-0.577988	2.69268	-0.214652	0.830039	NA	0.150782	-0.142991	2.68047	-0.0533455	0.957457	NA	0.150782	-0.31956	2.69268	-0.118677	0.905531	NA	0.150782	-0.17657	2.68985	-0.0656428	0.947662	NA
WBGene00005375	0.173473	-0.0389268	3.07823	-0.0126458	0.98991	NA	0.173473	0.379432	3.06798	0.123675	0.901573	NA	0.173473	0.219501	3.07823	0.0713074	0.943153	NA	0.173473	-0.159931	3.06853	-0.0521197	0.958433	NA
WBGene00005376	0.203837	0.928614	3.05432	0.304033	0.761103	NA	0.203837	1.98527	3.01761	0.657896	0.510605	NA	0.203837	0	3.05432	0	1	NA	0.203837	-1.76002	3.01765	-0.583244	0.559729	NA
WBGene00005377	0.199013	-1.21353	3.07741	-0.394333	0.693335	NA	0.199013	-0.397923	3.06001	-0.13004	0.896535	NA	0.199013	-1.43599	3.07741	-0.466623	0.640769	NA	0.199013	-1.03807	3.08394	-0.336606	0.736414	NA
WBGene00005378	0.0909433	1.45299	4.24206	0.34252	0.73196	NA	0.0909433	0.378248	4.24705	0.0890614	0.929033	NA	0.0909433	0	4.24705	0	1	NA	0.0909433	-0.153015	4.24714	-0.0360277	0.97126	NA
WBGene00005379	0.721372	0.135008	1.35129	0.0999106	0.920415	NA	0.721372	-0.719065	1.39854	-0.514153	0.607145	0.714831	0.721372	-0.759956	1.43249	-0.530515	0.595755	0.763412	0.721372	-0.0408905	1.48628	-0.0275119	0.978051	0.988303
WBGene00005381	0	NA	NA	NA	NA	NA	0	NA	NA	NA	NA	NA	0	NA	NA	NA	NA	NA	0	NA	NA	NA	NA	NA
WBGene00005382	2.08698	2.34847	0.959346	2.44799	0.0143657	NA	2.08698	1.92815	0.954972	2.01907	0.0434801	0.0909209	2.08698	2.06211	0.964853	2.13723	0.0325791	0.108405	2.08698	0.133961	0.756915	0.176982	0.859522	0.913565
WBGene00005383	0.113092	-0.0286379	4.13095	-0.00693252	0.994469	NA	0.113092	-0.0980908	4.13095	-0.0237454	0.981056	NA	0.113092	0.229789	4.13095	0.0556261	0.95564	NA	0.113092	0.327879	4.13132	0.0793642	0.936743	NA
WBGene00005384	0.649778	0.203472	1.46674	0.138724	0.889668	NA	0.649778	0.984362	1.37836	0.714155	0.475131	0.59993	0.649778	-1.15671	1.5293	-0.756363	0.449432	NA	0.649778	-2.14107	1.44863	-1.47799	0.13941	0.266137
WBGene00005385	0.524082	-0.345871	1.67955	-0.20593	0.836846	NA	0.524082	1.35743	1.55708	0.871782	0.383328	NA	0.524082	0.373722	1.65621	0.225649	0.821475	NA	0.524082	-0.983711	1.5607	-0.630303	0.528496	0.672676
WBGene00005386	0.620758	-0.631987	1.3509	-0.467827	0.639908	NA	0.620758	0.364329	1.23064	0.296049	0.767192	0.840458	0.620758	-1.24468	1.38917	-0.895983	0.370262	NA	0.620758	-1.60901	1.35492	-1.18753	0.235018	0.387039
WBGene00005387	1.08412	-0.884405	1.2981	-0.681306	0.495678	NA	1.08412	0.127169	1.17212	0.108494	0.913604	0.943471	1.08412	0.80981	1.14701	0.706016	0.480178	0.675596	1.08412	0.682641	1.12911	0.604583	0.545456	0.686367
WBGene00005388	0.936237	-0.47215	1.32183	-0.357195	0.720946	NA	0.936237	-0.547381	1.29843	-0.421572	0.673337	0.768043	0.936237	-1.04566	1.37606	-0.759891	0.44732	0.649064	0.936237	-0.498276	1.40566	-0.354479	0.72298	0.822478
WBGene00005389	0.892238	0.232551	1.07838	0.215648	0.829262	NA	0.892238	0.114997	1.05242	0.109269	0.912989	0.943195	0.892238	-0.339476	1.14279	-0.297058	0.766422	0.87694	0.892238	-0.454473	1.12253	-0.404864	0.685577	0.794736
WBGene00005390	0.30478	0.900911	1.88908	0.476903	0.633431	NA	0.30478	1.79021	1.81441	0.986661	0.323809	NA	0.30478	-0.259599	1.89824	-0.136758	0.891222	NA	0.30478	-2.04981	1.81527	-1.1292	0.258812	NA
WBGene00005391	0.204809	-0.580734	3.00547	-0.193226	0.846782	NA	0.204809	0.741245	2.97781	0.248923	0.803421	NA	0.204809	-0.803202	3.00547	-0.267247	0.789279	NA	0.204809	-1.54445	2.98627	-0.517183	0.605028	NA
WBGene00005392	0.782703	-0.0515863	1.30123	-0.0396443	0.968377	NA	0.782703	0.902317	1.19616	0.754345	0.450642	0.578299	0.782703	-1.55178	1.38575	-1.11981	0.262794	0.468404	0.782703	-2.45409	1.31471	-1.86664	0.0619513	0.144605
WBGene00005393	0.207163	0.928621	2.5826	0.359569	0.71917	NA	0.207163	1.39556	2.55889	0.545377	0.585495	NA	0.207163	1.16513	2.5799	0.451619	0.651544	NA	0.207163	-0.230429	2.55619	-0.0901452	0.928172	NA
WBGene00005394	0.47831	1.82193	1.47839	1.23237	0.217809	NA	0.47831	3.07717	1.35568	2.26984	0.0232173	NA	0.47831	0.706165	1.52144	0.464141	0.642546	NA	0.47831	-2.37101	1.35568	-1.74894	0.0803013	0.176386
WBGene00005395	0.0751273	1.2986	4.24461	0.305941	0.75965	NA	0.0751273	0.378249	4.24705	0.0890617	0.929033	NA	0.0751273	0	4.24705	0	1	NA	0.0751273	-0.153015	4.24714	-0.0360277	0.97126	NA
WBGene00005396	0.238406	1.50459	2.15873	0.69698	0.485815	NA	0.238406	0.73133	2.17133	0.336812	0.736259	NA	0.238406	-0.251988	2.19557	-0.114771	0.908627	NA	0.238406	-0.983318	2.17191	-0.452743	0.650734	NA
WBGene00005397	0.379111	1.19122	1.42353	0.836808	0.402701	NA	0.379111	0.979941	1.41215	0.693935	0.487723	NA	0.379111	-0.223303	1.49319	-0.149548	0.881121	NA	0.379111	-1.20324	1.42662	-0.843425	0.398991	NA
WBGene00005398	0.725159	-0.803411	1.28375	-0.62583	0.531427	NA	0.725159	-0.0766347	1.17943	-0.0649759	0.948193	0.96538	0.725159	0.695293	1.13527	0.61245	0.54024	0.723816	0.725159	0.771927	1.13219	0.681803	0.495363	0.644747
WBGene00005399	0.733574	0.0788794	1.07778	0.0731869	0.941657	NA	0.733574	-0.855252	1.13901	-0.750876	0.452727	0.580231	0.733574	-0.977165	1.19426	-0.818217	0.413233	0.619281	0.733574	-0.121913	1.26664	-0.0962493	0.923323	0.955558
WBGene00005400	0.146781	0.108673	3.2595	0.0333404	0.973403	NA	0.146781	0.396544	3.24385	0.122245	0.902705	NA	0.146781	-0.594691	3.2595	-0.182449	0.855231	NA	0.146781	-0.991235	3.24806	-0.305178	0.760231	NA
WBGene00005401	0.149256	0.452026	3.17719	0.142272	0.886865	NA	0.149256	-0.579219	3.17719	-0.182305	0.855343	NA	0.149256	0.687108	3.17503	0.21641	0.828668	NA	0.149256	1.26633	3.17545	0.398786	0.690051	NA
WBGene00005402	0.320468	-0.0298005	1.98818	-0.0149888	0.988041	NA	0.320468	2.44031	1.87302	1.30288	0.192617	NA	0.320468	-0.25227	1.98818	-0.126885	0.899032	NA	0.320468	-2.69258	1.8737	-1.43704	0.150706	NA
WBGene00005403	0.407214	0.426736	1.65963	0.257127	0.797081	NA	0.407214	-0.199494	1.67936	-0.118792	0.90544	NA	0.407214	-1.54387	1.72384	-0.8956	0.370466	NA	0.407214	-1.34438	1.7313	-0.776515	0.437445	NA
WBGene00005404	0.0432486	0	4.24705	0	1	NA	0.0432486	0.378257	4.24705	0.0890635	0.929031	NA	0.0432486	0	4.24705	0	1	NA	0.0432486	-0.153015	4.24714	-0.0360277	0.97126	NA
WBGene00005405	0.427545	-0.0720921	1.54059	-0.0467952	0.962676	NA	0.427545	1.16149	1.41832	0.81892	0.412832	NA	0.427545	-1.23591	1.55225	-0.796205	0.425913	NA	0.427545	-2.3974	1.46279	-1.63893	0.101229	0.209761
WBGene00005406	0.0432486	0	4.24705	0	1	NA	0.0432486	0.378257	4.24705	0.0890635	0.929031	NA	0.0432486	0	4.24705	0	1	NA	0.0432486	-0.153015	4.24714	-0.0360277	0.97126	NA
WBGene00005407	0.146423	0.441885	3.19566	0.138277	0.890022	NA	0.146423	0.379706	3.1858	0.119187	0.905127	NA	0.146423	-0.261479	3.19566	-0.0818232	0.934787	NA	0.146423	-0.641186	3.18634	-0.201229	0.840519	NA
WBGene00005409	0.515958	1.86695	1.40415	1.3296	0.183652	NA	0.515958	1.4262	1.41385	1.00874	0.313099	NA	0.515958	1.14574	1.46938	0.779745	0.435541	NA	0.515958	-0.280463	1.38774	-0.202101	0.839838	0.900309
WBGene00005410	0.424438	1.91029	1.3955	1.36889	0.171034	NA	0.424438	1.53438	1.39948	1.0964	0.272905	NA	0.424438	0.222963	1.4905	0.14959	0.881088	NA	0.424438	-1.31142	1.40054	-0.936367	0.349084	NA
WBGene00005411	0.216874	0.442557	2.4995	0.177058	0.859463	NA	0.216874	0.377444	2.48674	0.151782	0.879359	NA	0.216874	0.220088	2.4995	0.0880527	0.929835	NA	0.216874	-0.157356	2.4874	-0.0632613	0.949558	NA
WBGene00005412	0.208643	-0.152411	3.07259	-0.0496035	0.960438	NA	0.208643	-0.00200083	3.05826	-0.000654239	0.999478	NA	0.208643	-0.855776	3.07259	-0.27852	0.780614	NA	0.208643	-0.853775	3.06759	-0.278321	0.780766	NA
WBGene00005413	0.156505	-0.634873	3.17064	-0.200235	0.841297	NA	0.156505	-0.216204	3.1607	-0.068404	0.945464	NA	0.156505	-0.857342	3.17064	-0.2704	0.786853	NA	0.156505	-0.641138	3.16975	-0.202268	0.839707	NA
WBGene00005414	0	NA	NA	NA	NA	NA	0	NA	NA	NA	NA	NA	0	NA	NA	NA	NA	NA	0	NA	NA	NA	NA	NA
WBGene00005415	0.0558458	0	4.24705	0	1	NA	0.0558458	1.0582	4.23713	0.249744	0.802786	NA	0.0558458	0	4.24705	0	1	NA	0.0558458	-0.832961	4.23723	-0.196582	0.844155	NA
WBGene00005416	0.106771	-0.0394788	4.21759	-0.00936053	0.992531	NA	0.106771	0.727803	4.2057	0.173051	0.862611	NA	0.106771	-0.261947	4.21759	-0.0621082	0.950477	NA	0.106771	-0.98975	4.20618	-0.235308	0.813969	NA
WBGene00005417	0.474828	1.51763	1.5553	0.975778	0.329174	NA	0.474828	1.1305	1.56114	0.72415	0.468973	NA	0.474828	0.250286	1.63824	0.152778	0.878573	NA	0.474828	-0.880215	1.56879	-0.561078	0.574744	0.711272
WBGene00005418	0.448557	0.19661	1.57979	0.124454	0.900956	NA	0.448557	-0.0149397	1.55638	-0.009599	0.992341	NA	0.448557	-0.0291265	1.58758	-0.0183465	0.985362	NA	0.448557	-0.0141869	1.5776	-0.00899266	0.992825	0.99667
WBGene00005419	0.0179544	0	4.24705	0	1	NA	0.0179544	0.378257	4.24705	0.0890635	0.929031	NA	0.0179544	0	4.24705	0	1	NA	0.0179544	-0.153015	4.24714	-0.0360277	0.97126	NA
WBGene00005420	1.41218	-0.240835	1.07924	-0.223153	0.823416	NA	1.41218	1.04507	0.937204	1.11509	0.264812	0.389273	1.41218	-0.212401	1.07743	-0.197137	0.843721	0.921219	1.41218	-1.25747	0.995974	-1.26255	0.206751	0.352717
WBGene00005421	10.4853	-0.962861	0.354446	-2.71653	0.0065971	0.0801121	10.4853	0.53986	0.274603	1.96596	0.0493028	0.101125	10.4853	-0.217455	0.308933	-0.703892	0.4815	0.67647	10.4853	-0.757315	0.292836	-2.58615	0.00970561	0.0335714
WBGene00005422	1.71319	0.0262798	0.778848	0.0337419	0.973083	NA	1.71319	0.194119	0.731447	0.265391	0.790708	0.858983	1.71319	-0.403379	0.808287	-0.499055	0.617741	0.777843	1.71319	-0.597499	0.79002	-0.756308	0.449464	0.605693
WBGene00005423	1.14867	0.223673	1.3032	0.171634	0.863726	NA	1.14867	2.34389	1.11755	2.09735	0.0359627	0.077603	1.14867	1.67772	1.16659	1.43814	0.150393	0.324924	1.14867	-0.666171	0.971673	-0.685592	0.492971	0.642621
WBGene00005424	0.0593351	0.441415	4.24666	0.103944	0.917214	NA	0.0593351	-0.589826	4.24666	-0.138892	0.889536	NA	0.0593351	-0.261946	4.24666	-0.0616829	0.950815	NA	0.0593351	0	4.24714	0	1	NA
WBGene00005425	0.101243	-0.459794	4.24314	-0.108362	0.913709	NA	0.101243	0.16294	4.23306	0.0384924	0.969295	NA	0.101243	-0.682261	4.24314	-0.160792	0.872257	NA	0.101243	-0.845202	4.23707	-0.199478	0.841889	NA
WBGene00005426	0.101606	-0.028777	3.47015	-0.00829271	0.993383	NA	0.101606	0.725931	3.45573	0.210066	0.833616	NA	0.101606	-0.251245	3.47015	-0.0724018	0.942282	NA	0.101606	-0.977176	3.45613	-0.282737	0.777378	NA
WBGene00005427	6.94898	-0.150503	0.401848	-0.374526	0.708013	0.905137	6.94898	0.0292545	0.372934	0.0784443	0.937475	0.9592	6.94898	-0.183934	0.396705	-0.463654	0.642896	0.795554	6.94898	-0.213188	0.392018	-0.543822	0.586564	0.719637
WBGene00005428	0.292799	0.548245	2.16609	0.253103	0.800188	NA	0.292799	0.360354	2.14972	0.167628	0.866876	NA	0.292799	0.3789	2.16984	0.174621	0.861377	NA	0.292799	0.0185461	2.15236	0.00861663	0.993125	NA
WBGene00005429	0.713417	1.03418	1.27373	0.811931	0.416831	NA	0.713417	0.874384	1.25586	0.696246	0.486275	0.609932	0.713417	-0.0218962	1.37257	-0.0159527	0.987272	0.994098	0.713417	-0.89628	1.29128	-0.694101	0.487619	0.638122
WBGene00005431	0.274883	-1.11381	2.10587	-0.528906	0.596871	NA	0.274883	-1.18153	2.09058	-0.565169	0.571959	NA	0.274883	-1.81718	2.10587	-0.862908	0.388188	NA	0.274883	-0.635642	2.14182	-0.296777	0.766637	NA
WBGene00005437	1.59848	-0.574434	0.955651	-0.601092	0.547779	NA	1.59848	0.886321	0.794449	1.11564	0.264576	0.389046	1.59848	0.531861	0.836955	0.635471	0.525121	0.713	1.59848	-0.35446	0.767831	-0.461638	0.644341	0.763951
WBGene00005438	0.4332	0.803423	1.97096	0.407629	0.683546	NA	0.4332	0.887772	1.94684	0.456006	0.648386	NA	0.4332	-0.0949326	2.01267	-0.0471675	0.96238	NA	0.4332	-0.982705	1.96448	-0.500237	0.616908	0.743233
WBGene00005439	0.119427	-0.371422	3.37495	-0.110053	0.912368	NA	0.119427	0.383499	3.36008	0.114134	0.909132	NA	0.119427	-0.593891	3.37495	-0.17597	0.860317	NA	0.119427	-0.97739	3.36414	-0.290532	0.771409	NA
WBGene00005440	0.793432	-1.07581	1.33522	-0.805719	0.420405	NA	0.793432	0.917656	1.14013	0.804872	0.420894	0.550435	0.793432	-1.72177	1.34672	-1.27849	0.201077	0.39364	0.793432	-2.63942	1.28101	-2.06043	0.0393573	0.101422
WBGene00005441	0.0939686	0.45227	4.24676	0.106498	0.915188	NA	0.0939686	0.280253	4.24105	0.0660811	0.947313	NA	0.0939686	-0.251092	4.24676	-0.0591254	0.952852	NA	0.0939686	-0.531345	4.24142	-0.125275	0.900306	NA
WBGene00005442	0.212255	0.442531	2.51852	0.17571	0.860522	NA	0.212255	-0.107819	2.51852	-0.0428106	0.965853	NA	0.212255	0.73179	2.51499	0.290971	0.771073	NA	0.212255	0.839609	2.51564	0.333755	0.738564	NA
WBGene00005443	0.0856664	0.44141	4.24666	0.103943	0.917215	NA	0.0856664	-0.108937	4.24666	-0.0256523	0.979535	NA	0.0856664	-0.261952	4.24666	-0.0616841	0.950814	NA	0.0856664	-0.153015	4.24714	-0.0360277	0.97126	NA
WBGene00005444	13.7312	-0.197424	0.311912	-0.632949	0.526767	0.819272	13.7312	-0.195109	0.296453	-0.658146	0.510444	0.631321	13.7312	0.404115	0.289541	1.39571	0.162802	0.342764	13.7312	0.599225	0.292046	2.05181	0.0401877	0.103098
WBGene00005445	0.0189457	0	4.24705	0	1	NA	0.0189457	0.378257	4.24705	0.0890635	0.929031	NA	0.0189457	0	4.24705	0	1	NA	0.0189457	-0.153015	4.24714	-0.0360277	0.97126	NA
WBGene00005446	1.93205	-0.0698217	1.09609	-0.0637006	0.949209	NA	1.93205	2.45271	0.904589	2.71141	0.0066997	0.0185171	1.93205	0.520377	1.02828	0.506065	0.612811	0.77443	1.93205	-1.93234	0.869077	-2.22344	0.0261864	0.0736927
WBGene00005447	0.424298	-0.589445	1.91038	-0.308548	0.757665	NA	0.424298	-0.962259	1.89777	-0.507048	0.612121	NA	0.424298	-0.399328	1.9019	-0.209963	0.833697	NA	0.424298	0.562931	1.93605	0.290762	0.771233	NA
WBGene00005448	0.348749	-0.0800656	1.89601	-0.0422286	0.966316	NA	0.348749	0.431286	1.8487	0.233292	0.815535	NA	0.348749	-0.742698	1.90445	-0.38998	0.696551	NA	0.348749	-1.17398	1.88076	-0.624206	0.532492	NA
WBGene00005449	0.155042	-0.715911	3.90586	-0.183291	0.854569	NA	0.155042	-0.109115	3.89509	-0.0280135	0.977651	NA	0.155042	-0.938379	3.90586	-0.240249	0.810137	NA	0.155042	-0.829263	3.90367	-0.212432	0.83177	NA
WBGene00005450	0.22646	-0.0388337	2.95586	-0.0131379	0.989518	NA	0.22646	1.72142	2.90776	0.592009	0.553845	NA	0.22646	-0.261302	2.95586	-0.0884016	0.929557	NA	0.22646	-1.98272	2.90834	-0.681736	0.495406	NA
WBGene00005451	0.224087	-0.620963	2.52261	-0.246159	0.805559	NA	0.224087	-0.187247	2.50953	-0.0746141	0.940522	NA	0.224087	-0.362536	2.52261	-0.143714	0.885726	NA	0.224087	-0.175289	2.52074	-0.0695386	0.944561	NA
WBGene00005452	0.325925	-0.112443	1.90391	-0.0590593	0.952905	NA	0.325925	0.339131	1.87	0.181353	0.85609	NA	0.325925	-0.334913	1.90391	-0.175908	0.860366	NA	0.325925	-0.674043	1.88456	-0.357666	0.720593	NA
WBGene00005453	0.329024	-0.376074	2.83893	-0.13247	0.894612	NA	0.329024	1.96764	2.76435	0.71179	0.476595	NA	0.329024	-0.598543	2.83893	-0.210834	0.833017	NA	0.329024	-2.56618	2.76936	-0.926635	0.354116	NA
WBGene00005454	0.121529	0.441791	3.34341	0.132138	0.894875	NA	0.121529	0.399076	3.33365	0.119712	0.904712	NA	0.121529	-0.261573	3.34341	-0.0782353	0.937641	NA	0.121529	-0.660649	3.33418	-0.198145	0.842932	NA
WBGene00005455	0.062931	0	4.24705	0	1	NA	0.062931	0.868415	4.23968	0.20483	0.837705	NA	0.062931	0	4.24705	0	1	NA	0.062931	-0.643177	4.23977	-0.151701	0.879423	NA
WBGene00005457	0.082868	0	4.24705	0	1	NA	0.082868	1.21495	4.23525	0.286867	0.774214	NA	0.082868	0	4.24705	0	1	NA	0.082868	-0.98972	4.23535	-0.233681	0.815233	NA
WBGene00005458	0.0189457	0	4.24705	0	1	NA	0.0189457	0.378257	4.24705	0.0890635	0.929031	NA	0.0189457	0	4.24705	0	1	NA	0.0189457	-0.153015	4.24714	-0.0360277	0.97126	NA
WBGene00005459	0.0256306	-0.0394741	4.24666	-0.00929533	0.992584	NA	0.0256306	-0.589821	4.24666	-0.13889	0.889537	NA	0.0256306	-0.261942	4.24666	-0.0616818	0.950816	NA	0.0256306	0	4.24714	0	1	NA
WBGene00005460	0.0791575	0	4.24705	0	1	NA	0.0791575	1.18712	4.23557	0.280273	0.779268	NA	0.0791575	0	4.24705	0	1	NA	0.0791575	-0.961882	4.23567	-0.227091	0.820353	NA
WBGene00005461	0.175062	0.928627	2.26071	0.410769	0.681242	NA	0.175062	1.20797	2.23731	0.539923	0.58925	NA	0.175062	1.16646	2.25758	0.516683	0.605377	NA	0.175062	-0.0415162	2.23417	-0.0185824	0.985174	NA
WBGene00005462	0.0445763	-0.0394788	4.24666	-0.00929643	0.992583	NA	0.0445763	-0.108932	4.24666	-0.0256511	0.979536	NA	0.0445763	-0.261946	4.24666	-0.0616829	0.950815	NA	0.0445763	-0.153015	4.24714	-0.0360277	0.97126	NA
WBGene00005463	0	NA	NA	NA	NA	NA	0	NA	NA	NA	NA	NA	0	NA	NA	NA	NA	NA	0	NA	NA	NA	NA	NA
WBGene00005464	0.149872	0.9286	3.87791	0.239459	0.81075	NA	0.149872	0.757534	3.87162	0.195663	0.844874	NA	0.149872	0.706132	3.87791	0.182091	0.855511	NA	0.149872	-0.0514018	3.87169	-0.0132763	0.989407	NA
WBGene00005465	0.0515149	-0.0394741	4.24666	-0.00929533	0.992584	NA	0.0515149	-0.589821	4.24666	-0.13889	0.889537	NA	0.0515149	-0.261942	4.24666	-0.0616818	0.950816	NA	0.0515149	0	4.24714	0	1	NA
WBGene00005466	0.0632216	0.452277	4.24676	0.106499	0.915186	NA	0.0632216	-0.578964	4.24676	-0.136331	0.89156	NA	0.0632216	-0.251085	4.24676	-0.0591237	0.952854	NA	0.0632216	0	4.24714	0	1	NA
WBGene00005467	0.0720771	0	4.24705	0	1	NA	0.0720771	0.756579	4.24133	0.178383	0.858423	NA	0.0720771	0.706128	4.24705	0.166263	0.86795	NA	0.0720771	-0.0504512	4.24142	-0.0118949	0.990509	NA
WBGene00005468	1.55968	-0.279117	1.04877	-0.266137	0.790134	NA	1.55968	-2.0946	1.17721	-1.77929	0.0751926	0.143355	1.55968	-0.567868	1.05887	-0.536298	0.591752	0.761549	1.55968	1.52673	1.22208	1.24928	0.211561	0.35888
WBGene00005469	0.263752	-0.604447	2.50136	-0.241647	0.809054	NA	0.263752	-0.124388	2.47655	-0.0502263	0.959942	NA	0.263752	-1.30781	2.50136	-0.52284	0.601086	NA	0.263752	-1.18342	2.50251	-0.472895	0.636288	NA
WBGene00005470	0.240242	-0.0377482	2.14838	-0.0175705	0.985981	NA	0.240242	0.391744	2.13289	0.183668	0.854274	NA	0.240242	1.14085	2.13185	0.535145	0.59255	NA	0.240242	0.749106	2.11699	0.353854	0.723448	NA
WBGene00005471	0.0375507	-0.367419	4.24393	-0.0865752	0.931009	NA	0.0375507	-0.917766	4.24393	-0.216254	0.82879	NA	0.0375507	-0.589887	4.24393	-0.138995	0.889454	NA	0.0375507	0	4.24714	0	1	NA
WBGene00005472	0.283615	0	3.44454	0	1	NA	0.283615	2.75939	3.38442	0.815319	0.414889	NA	0.283615	0	3.44454	0	1	NA	0.283615	-2.53415	3.38447	-0.748756	0.454004	NA
WBGene00005473	0.20141	0.401916	2.23366	0.179936	0.857203	NA	0.20141	0.55442	2.20935	0.250942	0.801859	NA	0.20141	-0.688038	2.23898	-0.3073	0.758615	NA	0.20141	-1.24246	2.21739	-0.560323	0.575259	NA
WBGene00005474	0.839393	2.79066	1.73661	1.60696	0.108062	NA	0.839393	-0.611905	1.87004	-0.327215	0.743505	0.822291	0.839393	-0.284024	1.87004	-0.151881	0.879281	0.939796	0.839393	0.327882	1.88275	0.174151	0.861747	0.914781
WBGene00005475	1.4463	0.47098	1.08521	0.433998	0.66429	NA	1.4463	1.16927	0.99577	1.17424	0.240298	0.36098	1.4463	1.20576	1.01481	1.18817	0.234767	0.434789	1.4463	0.0364893	0.889121	0.0410397	0.967264	0.981733
WBGene00005476	0.150107	-0.0390182	3.20375	-0.0121789	0.990283	NA	0.150107	0.729889	3.1878	0.228963	0.818897	NA	0.150107	0.219409	3.20375	0.0684852	0.945399	NA	0.150107	-0.510479	3.18834	-0.160108	0.872796	NA
WBGene00005477	1.31476	-0.0938243	0.818072	-0.11469	0.908691	NA	1.31476	-0.404268	0.804707	-0.502379	0.615401	0.721687	1.31476	-0.723024	0.883379	-0.818476	0.413086	0.619199	1.31476	-0.318756	0.906271	-0.351723	0.725046	0.824114
WBGene00005478	0.141961	1.93554	3.93223	0.492224	0.622561	NA	0.141961	0.37825	3.95065	0.0957438	0.923724	NA	0.141961	0	3.95065	0	1	NA	0.141961	-0.153015	3.95072	-0.0387309	0.969105	NA
WBGene00005480	0.107507	-0.0391493	3.42333	-0.011436	0.990876	NA	0.107507	0.715665	3.40869	0.209953	0.833704	NA	0.107507	-0.261618	3.42333	-0.076422	0.939083	NA	0.107507	-0.977283	3.40921	-0.28666	0.774373	NA
WBGene00005481	0.626306	-0.0361423	1.62547	-0.022235	0.98226	NA	0.626306	2.40428	1.48231	1.62199	0.104806	0.187783	0.626306	2.22827	1.51302	1.47272	0.140826	NA	0.626306	-0.176014	1.35917	-0.129501	0.896961	0.937295
WBGene00005482	0.792172	-0.252136	1.18228	-0.213263	0.831121	NA	0.792172	1.09325	1.01399	1.07818	0.280956	0.407109	0.792172	0.00694509	1.15653	0.00600511	0.995209	0.998177	0.792172	-1.08631	1.04782	-1.03673	0.299862	0.460166
WBGene00005483	0.169171	0.442406	2.61718	0.169039	0.865766	NA	0.169171	0.972719	2.59272	0.375174	0.707531	NA	0.169171	-0.26096	2.61718	-0.0997104	0.920574	NA	0.169171	-1.23368	2.59335	-0.475709	0.634282	NA
WBGene00005484	0.335369	0.11706	1.54186	0.0759211	0.939482	NA	0.335369	-0.958103	1.55664	-0.615492	0.53823	NA	0.335369	0.309241	1.53122	0.201957	0.83995	NA	0.335369	1.26734	1.56472	0.809951	0.417969	NA
WBGene00005485	0.0449766	0	4.24705	0	1	NA	0.0449766	0.378257	4.24705	0.0890635	0.929031	NA	0.0449766	0	4.24705	0	1	NA	0.0449766	-0.153015	4.24714	-0.0360277	0.97126	NA
WBGene00005486	0.198637	-0.0394848	4.24666	-0.00929784	0.992582	NA	0.198637	-0.589832	4.24666	-0.138893	0.889535	NA	0.198637	0.736979	4.24455	0.173629	0.862157	NA	0.198637	1.32681	4.24503	0.312556	0.754618	NA
WBGene00005488	1.08008	-0.120445	1.00853	-0.119427	0.904937	NA	1.08008	0.278149	0.928404	0.2996	0.764482	0.838409	1.08008	0.414853	0.94692	0.438107	0.661308	0.807396	1.08008	0.136703	0.910381	0.150161	0.880638	0.927084
WBGene00005489	0.0591857	0.928604	4.24705	0.218647	0.826925	NA	0.0591857	0	4.24705	0	1	NA	0.0591857	0	4.24705	0	1	NA	0.0591857	0	4.24714	0	1	NA
WBGene00005490	0.475287	-0.614733	1.33406	-0.460798	0.644944	NA	0.475287	-1.15115	1.34521	-0.855737	0.392143	NA	0.475287	-2.43925	1.40172	-1.74018	0.0818271	NA	0.475287	-1.2881	1.48288	-0.868652	0.385038	0.545355
WBGene00005491	0.305157	-1.22502	2.45588	-0.49881	0.617913	NA	0.305157	0.362711	2.40667	0.15071	0.880204	NA	0.305157	-1.44749	2.45588	-0.589397	0.555595	NA	0.305157	-1.8102	2.43801	-0.74249	0.45779	NA
WBGene00005492	0.0280908	0.928604	4.24705	0.218647	0.826925	NA	0.0280908	0	4.24705	0	1	NA	0.0280908	0	4.24705	0	1	NA	0.0280908	0	4.24714	0	1	NA
WBGene00005493	0.0459304	0	4.24705	0	1	NA	0.0459304	0.378257	4.24705	0.0890635	0.929031	NA	0.0459304	0	4.24705	0	1	NA	0.0459304	-0.153015	4.24714	-0.0360277	0.97126	NA
WBGene00005494	0.0825273	-0.367422	4.24393	-0.0865759	0.931009	NA	0.0825273	-0.436875	4.24393	-0.102941	0.91801	NA	0.0825273	-0.58989	4.24393	-0.138996	0.889453	NA	0.0825273	-0.153015	4.24714	-0.0360277	0.97126	NA
WBGene00005495	0.0649149	0.441415	4.24666	0.103944	0.917214	NA	0.0649149	-0.589826	4.24666	-0.138892	0.889536	NA	0.0649149	-0.261946	4.24666	-0.0616829	0.950815	NA	0.0649149	0	4.24714	0	1	NA
WBGene00005496	0.0861844	0.938596	4.24238	0.221243	0.824903	NA	0.0861844	-0.578968	4.24676	-0.136332	0.891559	NA	0.0861844	-0.251089	4.24676	-0.0591247	0.952853	NA	0.0861844	0	4.24714	0	1	NA
WBGene00005497	0.57955	-1.87635	1.79044	-1.04798	0.294646	NA	0.57955	-1.5809	1.75921	-0.89864	0.368845	0.499395	0.57955	-2.09882	1.79044	-1.17224	0.241102	NA	0.57955	-0.517927	1.87178	-0.276703	0.782008	0.864243
WBGene00005498	0.400292	-0.204352	1.59804	-0.127877	0.898247	NA	0.400292	-1.26896	1.62486	-0.780965	0.434823	NA	0.400292	-1.43119	1.64545	-0.869786	0.384417	NA	0.400292	-0.162228	1.7009	-0.0953773	0.924015	NA
WBGene00005499	0.138971	1.75198	3.25675	0.537954	0.590609	NA	0.138971	0.791382	3.2642	0.242443	0.808437	NA	0.138971	0	3.27237	0	1	NA	0.138971	-0.566135	3.26424	-0.173435	0.862309	NA
WBGene00005500	0.95132	0.733588	1.3513	0.542876	0.587215	NA	0.95132	2.44676	1.18519	2.06445	0.038975	0.0828601	0.95132	2.15803	1.21932	1.76986	0.07675	0.204519	0.95132	-0.288728	1.00599	-0.28701	0.774105	0.858699
WBGene00005502	0.0817064	-0.0286206	4.24676	-0.0067394	0.994623	NA	0.0817064	0.392089	4.2394	0.0924871	0.926311	NA	0.0817064	-0.251088	4.24676	-0.0591246	0.952853	NA	0.0817064	-0.643178	4.23977	-0.151701	0.879423	NA
WBGene00005503	0.694572	-1.54652	1.23483	-1.25242	0.210417	NA	0.694572	-1.65902	1.19664	-1.3864	0.165624	0.270089	0.694572	-1.26386	1.21374	-1.04129	0.29774	NA	0.694572	0.395159	1.33706	0.295544	0.767579	0.854308
WBGene00005504	0.382318	1.47387	1.851	0.796253	0.425885	NA	0.382318	2.04901	1.79461	1.14176	0.253554	NA	0.382318	1.20992	1.85909	0.650815	0.515166	NA	0.382318	-0.839092	1.78971	-0.468842	0.639182	NA
WBGene00005505	0.219884	0	3.59811	0	1	NA	0.219884	1.61693	3.57919	0.451759	0.651443	NA	0.219884	1.22282	3.59563	0.340085	0.733792	NA	0.219884	-0.394112	3.57675	-0.110187	0.912261	NA
WBGene00005506	0.146981	1.20902	3.87384	0.3121	0.754965	NA	0.146981	-0.589711	3.88505	-0.15179	0.879353	NA	0.146981	-0.261831	3.88505	-0.0673946	0.946268	NA	0.146981	0	3.88554	0	1	NA
WBGene00005507	0.208438	0.0155331	2.26627	0.00685403	0.994531	NA	0.208438	0.577057	2.23661	0.258005	0.796403	NA	0.208438	-0.206936	2.26627	-0.0913112	0.927245	NA	0.208438	-0.783993	2.24454	-0.349289	0.726872	NA
WBGene00005508	0.238165	0.443087	2.17848	0.203393	0.838828	NA	0.238165	0.895969	2.14979	0.416771	0.676846	NA	0.238165	0.220618	2.17848	0.101272	0.919335	NA	0.238165	-0.675351	2.15053	-0.31404	0.753491	NA
WBGene00005511	1.6168	-0.585262	0.862127	-0.678859	0.497227	NA	1.6168	0.457685	0.742773	0.616184	0.537773	0.655935	1.6168	-0.54026	0.850627	-0.635131	0.525343	0.713101	1.6168	-0.997945	0.818834	-1.21874	0.222943	0.37239
WBGene00005513	1.99712	1.28133	0.901281	1.42167	0.155122	NA	1.99712	1.80328	0.850596	2.12002	0.0340047	0.0740937	1.99712	1.07535	0.903245	1.19054	0.233835	0.4337	1.99712	-0.72793	0.764808	-0.951781	0.341208	0.502868
WBGene00005514	0.610636	-0.654231	1.41761	-0.461502	0.644438	NA	0.610636	-0.457957	1.37237	-0.333698	0.738608	0.818687	0.610636	0.267198	1.33746	0.199781	0.841652	NA	0.610636	0.725155	1.36755	0.530258	0.595933	0.726318
WBGene00005515	0.209851	-0.029192	2.55361	-0.0114317	0.990879	NA	0.209851	1.16887	2.52525	0.462874	0.643455	NA	0.209851	0.741228	2.55012	0.290664	0.771308	NA	0.209851	-0.427645	2.52223	-0.16955	0.865364	NA
WBGene00005516	0.721038	-0.559928	1.44417	-0.387717	0.698225	NA	0.721038	0.841405	1.30903	0.642768	0.520375	0.639935	0.721038	-1.64057	1.48475	-1.10495	0.269182	0.474939	0.721038	-2.48197	1.42438	-1.7425	0.0814214	0.178257
WBGene00005518	0.375849	0.964403	2.11955	0.455004	0.649106	NA	0.375849	0.451264	2.12722	0.212138	0.832	NA	0.375849	-0.349017	2.15905	-0.161653	0.871579	NA	0.375849	-0.80028	2.14023	-0.373922	0.708462	NA
WBGene00005519	1.53519	-1.22337	0.868993	-1.40781	0.159188	NA	1.53519	0.525506	0.673637	0.780103	0.43533	0.563377	1.53519	-1.6577	0.936951	-1.76925	0.0768523	0.204674	1.53519	-2.18321	0.909781	-2.39971	0.0164082	0.0510845
WBGene00005521	0.166297	0.442377	2.64165	0.167462	0.867006	NA	0.166297	-0.107973	2.64165	-0.0408732	0.967397	NA	0.166297	0.732519	2.63828	0.27765	0.781281	NA	0.166297	0.840492	2.63891	0.3185	0.750106	NA
WBGene00005522	0.109298	0.928597	4.16836	0.222773	0.823712	NA	0.109298	0.37825	4.16836	0.090743	0.927697	NA	0.109298	0.706129	4.16836	0.169402	0.86548	NA	0.109298	0.327879	4.16845	0.0786574	0.937305	NA
WBGene00005530	0.521702	0.389836	1.69125	0.230502	0.817702	NA	0.521702	0.649532	1.64912	0.393867	0.693679	NA	0.521702	-0.367179	1.73303	-0.211872	0.832207	NA	0.521702	-1.01671	1.68722	-0.602597	0.546777	0.687585
WBGene00005532	3.30843	-0.507476	0.681222	-0.744949	0.456302	NA	3.30843	0.460013	0.604513	0.760965	0.446678	0.574484	3.30843	-0.703609	0.684126	-1.02848	0.303725	0.512797	3.30843	-1.16362	0.664105	-1.75216	0.0797455	0.175436
WBGene00005533	0.510865	-0.57778	1.3511	-0.427636	0.668916	NA	0.510865	-0.387406	1.30201	-0.297545	0.76605	NA	0.510865	-0.398099	1.33992	-0.297107	0.766385	NA	0.510865	-0.0106938	1.36323	-0.00784445	0.993741	0.996995
WBGene00005534	0.519199	-0.071421	1.46666	-0.0486964	0.961161	NA	0.519199	1.55333	1.32756	1.17006	0.241975	NA	0.519199	1.01141	1.40798	0.718342	0.472546	NA	0.519199	-0.541923	1.28287	-0.422429	0.672712	0.785019
WBGene00005535	0.655505	-0.0558713	1.43748	-0.0388675	0.968996	NA	0.655505	2.12992	1.25778	1.69339	0.0903808	0.166542	0.655505	1.05642	1.37404	0.76884	0.441988	NA	0.655505	-1.0735	1.20567	-0.890378	0.373263	0.534441
WBGene00005536	0.0990768	0	4.24705	0	1	NA	0.0990768	1.24916	4.23486	0.29497	0.768016	NA	0.0990768	0.706124	4.24705	0.166262	0.867951	NA	0.0990768	-0.543036	4.23496	-0.128227	0.897969	NA
WBGene00005537	0.458812	0.461963	1.6273	0.283883	0.7765	NA	0.458812	1.54602	1.5235	1.01478	0.310211	NA	0.458812	-1.0573	1.65967	-0.637056	0.524088	NA	0.458812	-2.60332	1.5531	-1.67621	0.0936977	0.197946
WBGene00005538	0.842734	0.201725	1.21323	0.166271	0.867944	NA	0.842734	2.04647	1.02868	1.98942	0.0466551	0.0964947	0.842734	-0.0250921	1.23914	-0.0202497	0.983844	0.992051	0.842734	-2.07156	1.07526	-1.92657	0.0540333	0.129939
WBGene00005539	0.0179544	0	4.24705	0	1	NA	0.0179544	0.378257	4.24705	0.0890635	0.929031	NA	0.0179544	0	4.24705	0	1	NA	0.0179544	-0.153015	4.24714	-0.0360277	0.97126	NA
WBGene00005547	0.977153	1.9428	1.13581	1.7105	0.0871734	NA	0.977153	2.64286	1.06322	2.48572	0.012929	0.032645	0.977153	0.730949	1.25999	0.580122	0.561832	0.740086	0.977153	-1.91191	1.04242	-1.8341	0.0666393	0.153161
WBGene00005576	0.211409	1.38406	2.15926	0.64099	0.521529	NA	0.211409	1.85936	2.12073	0.876751	0.380622	NA	0.211409	0	2.16711	0	1	NA	0.211409	-1.63409	2.12075	-0.770527	0.440987	NA
WBGene00005577	0.401949	-0.876414	1.55124	-0.564978	0.572089	NA	0.401949	-0.0644916	1.49077	-0.0432605	0.965494	NA	0.401949	-0.600998	1.5456	-0.388844	0.697392	NA	0.401949	-0.536507	1.54708	-0.346786	0.728752	NA
WBGene00005578	0.149701	-0.86366	3.97947	-0.217029	0.828186	NA	0.149701	-0.0499616	3.96628	-0.0125966	0.98995	NA	0.149701	-1.08613	3.97947	-0.272933	0.784905	NA	0.149701	-1.03617	3.97731	-0.26052	0.794463	NA
WBGene00005579	3.98366	-0.761243	0.553333	-1.37574	0.168902	0.504813	3.98366	0.455753	0.460821	0.989002	0.322662	0.452518	3.98366	-0.947861	0.558696	-1.69656	0.0897802	0.228101	3.98366	-1.40361	0.540527	-2.59675	0.00941107	0.032749
WBGene00005580	1.59063	-0.960739	0.983262	-0.977093	0.328523	NA	1.59063	-0.117144	0.8798	-0.133149	0.894076	0.930951	1.59063	-0.649572	0.94502	-0.687364	0.491854	0.685211	1.59063	-0.532428	0.94615	-0.562731	0.573618	0.710284
WBGene00005581	0.0280908	0.928604	4.24705	0.218647	0.826925	NA	0.0280908	0	4.24705	0	1	NA	0.0280908	0	4.24705	0	1	NA	0.0280908	0	4.24714	0	1	NA
WBGene00005582	5.99674	-0.027957	0.501809	-0.0557125	0.955571	0.988517	5.99674	1.63163	0.420941	3.87616	0.000106117	0.000481166	5.99674	0.139564	0.483585	0.288603	0.772885	0.881337	5.99674	-1.49207	0.427516	-3.49009	0.000482853	0.00290847
WBGene00005584	0.0899532	0	4.24705	0	1	NA	0.0899532	1.05811	4.23713	0.249724	0.802801	NA	0.0899532	0	4.24705	0	1	NA	0.0899532	-0.832876	4.23723	-0.196562	0.844171	NA
WBGene00005585	0.216246	0.928613	3.04115	0.305349	0.7601	NA	0.216246	1.69924	3.01671	0.563275	0.573248	NA	0.216246	0.706144	3.04115	0.232196	0.816385	NA	0.216246	-0.993092	3.01675	-0.329193	0.74201	NA
WBGene00005592	1.08641	-0.242451	1.29802	-0.186785	0.851829	NA	1.08641	1.25044	1.16963	1.06909	0.285027	0.411751	1.08641	-0.493024	1.32601	-0.37181	0.710034	0.839371	1.08641	-1.74347	1.24787	-1.39715	0.162368	0.297232
WBGene00005593	0.261015	-1.11648	2.90944	-0.383744	0.701168	NA	0.261015	-1.66683	2.90944	-0.572904	0.56671	NA	0.261015	-1.81984	2.90944	-0.625496	0.531645	NA	0.261015	-0.153016	2.94522	-0.0519538	0.958565	NA
WBGene00005594	0.678515	0.896251	1.48221	0.604671	0.545397	NA	0.678515	2.49294	1.33012	1.87423	0.0608989	0.120246	0.678515	2.35575	1.35956	1.73272	0.0831446	NA	0.678515	-0.137199	1.17841	-0.116427	0.907314	0.944616
WBGene00005595	0.118423	0.871391	4.07801	0.213681	0.830796	NA	0.118423	-0.589779	4.08161	-0.144497	0.885108	NA	0.118423	-0.261899	4.08161	-0.0641658	0.948838	NA	0.118423	0	4.08209	0	1	NA
WBGene00005596	0.600815	2.20234	2.04789	1.07542	0.282186	NA	0.600815	1.18314	2.08907	0.566348	0.571157	0.684327	0.600815	-0.260173	2.12541	-0.122411	0.902574	NA	0.600815	-1.44332	2.08983	-0.690637	0.489793	0.63979
WBGene00005597	9.7011	-0.613307	0.330954	-1.85315	0.063861	0.31381	9.7011	-0.50536	0.309877	-1.63084	0.102924	0.185075	9.7011	-1.59441	0.375464	-4.24651	2.17126e-05	0.000253853	9.7011	-1.08905	0.384029	-2.83586	0.0045703	0.0183245
WBGene00005598	0.050913	0	4.24705	0	1	NA	0.050913	0	4.24705	0	1	NA	0.050913	0.706136	4.24705	0.166265	0.867948	NA	0.050913	0.808773	4.24714	0.190428	0.848974	NA
WBGene00005599	0.362422	-0.770683	1.85135	-0.416281	0.677204	NA	0.362422	-1.76135	1.86001	-0.946956	0.343661	NA	0.362422	-0.692488	1.84952	-0.374415	0.708095	NA	0.362422	1.06886	1.91521	0.558091	0.576782	NA
WBGene00005600	0.210955	1.84367	2.53007	0.728701	0.466185	NA	0.210955	0.863831	2.54245	0.339763	0.734035	NA	0.210955	0.706153	2.55491	0.276391	0.782248	NA	0.210955	-0.157678	2.54247	-0.0620175	0.950549	NA
WBGene00005601	0.279615	0.0609986	2.46453	0.0247506	0.980254	NA	0.279615	-0.943467	2.47131	-0.381768	0.702633	NA	0.279615	-0.615586	2.47131	-0.249093	0.803289	NA	0.279615	0.327881	2.48987	0.131686	0.895233	NA
WBGene00005602	18.5036	0.0385258	0.238619	0.161453	0.871736	0.963416	18.5036	0.390661	0.218104	1.79117	0.0732662	0.140331	18.5036	0.0144789	0.235439	0.0614972	0.950963	0.976083	18.5036	-0.376182	0.224845	-1.67308	0.0943124	0.198857
WBGene00005603	0.181904	-0.463454	2.58885	-0.179019	0.857923	NA	0.181904	-0.532907	2.58885	-0.205847	0.836911	NA	0.181904	0.253911	2.58616	0.0981804	0.921789	NA	0.181904	0.786818	2.59288	0.303453	0.761545	NA
WBGene00005604	0	NA	NA	NA	NA	NA	0	NA	NA	NA	NA	NA	0	NA	NA	NA	NA	NA	0	NA	NA	NA	NA	NA
WBGene00005605	0.559286	0.437268	1.46054	0.299389	0.764643	NA	0.559286	0.79863	1.40066	0.57018	0.568555	0.68183	0.559286	-0.254313	1.50424	-0.169064	0.865746	NA	0.559286	-1.05294	1.43972	-0.731351	0.464565	0.618213
WBGene00005606	0.666257	1.02699	1.17111	0.876938	0.38052	NA	0.666257	0.87752	1.15029	0.762869	0.445542	0.573415	0.666257	-0.994327	1.3128	-0.75741	0.448804	NA	0.666257	-1.87185	1.22707	-1.52546	0.127144	0.248358
WBGene00005607	0.177026	-0.378801	2.62803	-0.144139	0.885391	NA	0.177026	0.8414	2.60004	0.32361	0.746233	NA	0.177026	-0.601269	2.62803	-0.228791	0.819031	NA	0.177026	-1.44267	2.60542	-0.553719	0.579771	NA
WBGene00005608	0.332506	0.462164	1.59058	0.290563	0.771385	NA	0.332506	1.10014	1.51931	0.724106	0.469001	NA	0.332506	-0.220449	1.60183	-0.137623	0.890539	NA	0.332506	-1.32059	1.53236	-0.861799	0.388798	NA
WBGene00005609	0.466222	-0.378177	1.44868	-0.261049	0.794054	NA	0.466222	0.489043	1.34713	0.363027	0.716585	NA	0.466222	-0.567007	1.45527	-0.389623	0.696815	NA	0.466222	-1.05605	1.40844	-0.749801	0.453375	0.609227
WBGene00005610	0.277033	-1.20848	2.13982	-0.564759	0.572238	NA	0.277033	0.00512788	2.1042	0.00243697	0.998056	NA	0.277033	-0.950052	2.13982	-0.443988	0.657051	NA	0.277033	-0.95518	2.14004	-0.446338	0.655353	NA
WBGene00005611	1.192	-0.0576657	1.22617	-0.0470293	0.96249	NA	1.192	1.14879	1.1024	1.04209	0.297371	0.425632	1.192	0.245135	1.19379	0.205342	0.837305	0.917916	1.192	-0.903658	1.10025	-0.821317	0.411466	0.570881
WBGene00005612	0.885169	0.377477	1.20119	0.314254	0.753328	NA	0.885169	1.06056	1.10789	0.957281	0.338426	0.469211	0.885169	0.702523	1.16603	0.60249	0.546848	0.72892	0.885169	-0.358034	1.05485	-0.339417	0.734295	0.830748
WBGene00005613	0.290988	0.443172	2.13652	0.207427	0.835677	NA	0.290988	0.391597	2.12094	0.184634	0.853516	NA	0.290988	1.2666	2.11403	0.599142	0.549078	NA	0.290988	0.875004	2.09903	0.416861	0.67678	NA
WBGene00005614	0.92445	1.19533	0.996311	1.19976	0.230234	NA	0.92445	0.0324547	1.06617	0.0304404	0.975716	0.984846	0.92445	0.214381	1.08896	0.196867	0.843932	0.921287	0.92445	0.181926	1.07165	0.169763	0.865196	0.916815
WBGene00005615	0	NA	NA	NA	NA	NA	0	NA	NA	NA	NA	NA	0	NA	NA	NA	NA	NA	0	NA	NA	NA	NA	NA
WBGene00005616	2.80137	-0.183614	0.628583	-0.292107	0.770205	NA	2.80137	0.736561	0.541901	1.35922	0.174078	0.28074	2.80137	-0.34869	0.632624	-0.551181	0.58151	0.753246	2.80137	-1.08525	0.592639	-1.83122	0.0670681	0.153997
WBGene00005617	0.481384	0.178395	1.73427	0.102864	0.918071	NA	0.481384	-0.68419	1.7524	-0.390431	0.696218	NA	0.481384	0.0566774	1.74713	0.0324403	0.974121	NA	0.481384	0.740867	1.77027	0.418505	0.675578	0.787419
WBGene00005618	0.169432	-0.0291223	2.65518	-0.0109681	0.991249	NA	0.169432	1.18776	2.62762	0.452031	0.651247	NA	0.169432	0.229305	2.65518	0.0863614	0.931179	NA	0.169432	-0.958459	2.6281	-0.364696	0.715338	NA
WBGene00005619	0.227084	0	2.97235	0	1	NA	0.227084	1.40379	2.95201	0.475537	0.634404	NA	0.227084	1.22061	2.96934	0.411071	0.68102	NA	0.227084	-0.183178	2.94902	-0.0621149	0.950471	NA
WBGene00005620	1.27879	-0.727325	0.966322	-0.752673	0.451646	NA	1.27879	-0.207161	0.889277	-0.232954	0.815797	0.877353	1.27879	-1.93641	1.10851	-1.74686	0.0806612	0.211319	1.27879	-1.72925	1.11394	-1.55237	0.120574	0.238624
WBGene00005621	0.197885	-0.574083	2.54197	-0.225842	0.821324	NA	0.197885	-1.12443	2.54197	-0.442348	0.658238	NA	0.197885	-1.27745	2.54197	-0.502543	0.615285	NA	0.197885	-0.153016	2.56624	-0.0596265	0.952453	NA
WBGene00005622	0.266644	0.430812	2.9123	0.147928	0.8824	NA	0.266644	-0.700022	2.92095	-0.239656	0.810597	NA	0.266644	-0.372142	2.92095	-0.127404	0.89862	NA	0.266644	0.327881	2.93069	0.111878	0.91092	NA
WBGene00005623	0.170807	-0.0394942	4.24666	-0.00930005	0.99258	NA	0.170807	1.28224	4.22764	0.303298	0.761663	NA	0.170807	-0.261962	4.24666	-0.0616865	0.950812	NA	0.170807	-1.5442	4.22812	-0.365221	0.714947	NA
WBGene00005624	0.102558	-0.0394788	4.24666	-0.00929643	0.992583	NA	0.102558	-0.108932	4.24666	-0.0256511	0.979536	NA	0.102558	-0.261946	4.24666	-0.0616829	0.950815	NA	0.102558	-0.153015	4.24714	-0.0360277	0.97126	NA
WBGene00005626	0.131419	0.928612	3.28348	0.282814	0.77732	NA	0.131419	0.885677	3.27353	0.270557	0.786732	NA	0.131419	0.706144	3.28348	0.21506	0.829721	NA	0.131419	-0.179533	3.27357	-0.0548432	0.956263	NA
WBGene00005627	0.0375507	-0.367419	4.24393	-0.0865752	0.931009	NA	0.0375507	-0.917766	4.24393	-0.216254	0.82879	NA	0.0375507	-0.589887	4.24393	-0.138995	0.889454	NA	0.0375507	0	4.24714	0	1	NA
WBGene00005628	0.220143	0.928624	2.50741	0.370352	0.71112	NA	0.220143	1.39348	2.48291	0.56123	0.574641	NA	0.220143	0.706155	2.50741	0.281628	0.778229	NA	0.220143	-0.687329	2.48293	-0.276822	0.781917	NA
WBGene00005629	0.0378914	0	4.24705	0	1	NA	0.0378914	0.789173	4.24084	0.186089	0.852375	NA	0.0378914	0	4.24705	0	1	NA	0.0378914	-0.563935	4.24093	-0.132974	0.894214	NA
WBGene00005630	0.58631	0.403184	1.29676	0.310916	0.755865	NA	0.58631	-1.3054	1.38807	-0.94044	0.346992	0.477538	0.58631	-1.45966	1.41239	-1.03347	0.301384	NA	0.58631	-0.15426	1.48271	-0.104039	0.917138	0.951841
WBGene00005631	2.27212	-1.40892	0.835919	-1.68548	0.0918967	NA	2.27212	0.37702	0.652029	0.578226	0.563112	0.677225	2.27212	-0.240521	0.706955	-0.34022	0.733691	0.855883	2.27212	-0.61754	0.684333	-0.902397	0.366846	0.528477
WBGene00005632	0.293333	-0.0383187	2.48178	-0.01544	0.987681	NA	0.293333	1.65754	2.42741	0.68284	0.494708	NA	0.293333	0.220109	2.48178	0.0886901	0.929328	NA	0.293333	-1.43743	2.42808	-0.592	0.553851	NA
WBGene00005633	0.204869	1.52557	4.24081	0.359736	0.719045	NA	0.204869	1.0581	4.23713	0.249721	0.802803	NA	0.204869	0	4.24705	0	1	NA	0.204869	-0.832876	4.23723	-0.196562	0.844171	NA
WBGene00005634	0.0459304	0	4.24705	0	1	NA	0.0459304	0.378257	4.24705	0.0890635	0.929031	NA	0.0459304	0	4.24705	0	1	NA	0.0459304	-0.153015	4.24714	-0.0360277	0.97126	NA
WBGene00005635	0.515018	-0.812985	1.52578	-0.532832	0.59415	NA	0.515018	0.14122	1.45062	0.0973516	0.922447	NA	0.515018	-1.03545	1.52578	-0.678638	0.497367	NA	0.515018	-1.17667	1.51108	-0.778698	0.436158	0.59347
WBGene00005640	1.84254	-0.120236	0.707427	-0.169962	0.86504	NA	1.84254	0.101661	0.655364	0.155122	0.876725	0.919034	1.84254	-0.739144	0.758873	-0.974002	0.330055	0.540889	1.84254	-0.840805	0.747374	-1.12501	0.260584	0.416566
WBGene00005642	140.313	0.0394275	0.10604	0.371816	0.71003	0.905795	140.313	0.441603	0.0989369	4.46348	8.06381e-06	4.74261e-05	140.313	0.213343	0.102767	2.07599	0.0378945	0.12198	140.313	-0.22826	0.0989885	-2.30593	0.0211147	0.0622541
WBGene00005643	182.633	-0.16661	0.107957	-1.5433	0.122757	0.435594	182.633	-0.0303127	0.103875	-0.29182	0.770425	0.843124	182.633	-0.421537	0.108088	-3.89992	9.62231e-05	0.000919289	182.633	-0.391224	0.107784	-3.62972	0.000283733	0.00186418
WBGene00005644	7.32597	-0.360044	0.48243	-0.746312	0.455479	0.775312	7.32597	0.140561	0.444909	0.315933	0.752054	0.828233	7.32597	-0.081724	0.462361	-0.176753	0.859702	0.930103	7.32597	-0.222285	0.455497	-0.488006	0.625545	0.750023
WBGene00005646	0.674252	0.444887	1.59672	0.278625	0.780533	NA	0.674252	2.38361	1.45167	1.64197	0.100595	0.181678	0.674252	1.86671	1.51355	1.23333	0.217453	NA	0.674252	-0.516907	1.36077	-0.379865	0.704046	0.80836
WBGene00005647	216.488	-0.00111497	0.0980881	-0.011367	0.990931	0.998894	216.488	0.30091	0.0934127	3.2213	0.00127612	0.00433946	216.488	0.0224805	0.0964132	0.233168	0.815631	0.905286	216.488	-0.27843	0.0944972	-2.94643	0.00321465	0.0139209
WBGene00005648	2200.2	0.0566835	0.0539153	1.05134	0.293101	0.645765	2200.2	-0.304839	0.0535821	-5.6892	1.27637e-08	1.26339e-07	2200.2	-0.209551	0.0537701	-3.89718	9.73205e-05	0.0009269	2200.2	0.0952875	0.0539767	1.76534	0.077506	0.17172
WBGene00005649	24.1211	-0.205709	0.307398	-0.669192	0.503373	0.806232	24.1211	0.811586	0.28331	2.86466	0.00417454	0.0122393	24.1211	-0.352793	0.305752	-1.15385	0.248561	0.452054	24.1211	-1.16438	0.294753	-3.95035	7.80354e-05	0.000628219
WBGene00005650	0.340946	-0.332851	1.89916	-0.175262	0.860874	NA	0.340946	0.767341	1.83302	0.41862	0.675494	NA	0.340946	-0.0505298	1.89451	-0.0266717	0.978722	NA	0.340946	-0.817871	1.85104	-0.441844	0.658602	NA
WBGene00005651	0.232765	-0.0292462	2.47974	-0.0117941	0.99059	NA	0.232765	-0.0986996	2.47974	-0.0398024	0.968251	NA	0.232765	1.63517	2.44198	0.66961	0.503106	NA	0.232765	1.73387	2.4425	0.709877	0.47778	NA
WBGene00005652	18.7193	-0.623394	0.364664	-1.7095	0.0873581	0.367319	18.7193	1.47755	0.309009	4.78159	1.73913e-06	1.17751e-05	18.7193	0.167579	0.33356	0.502394	0.61539	0.775887	18.7193	-1.30998	0.310122	-4.22407	2.39927e-05	0.000229712
WBGene00005653	6.36784	-0.0463604	0.421411	-0.110012	0.9124	0.978811	6.36784	0.428507	0.381872	1.12212	0.261811	0.385877	6.36784	-0.0566734	0.414935	-0.136584	0.89136	0.945677	6.36784	-0.48518	0.396461	-1.22378	0.221036	0.370148
WBGene00005654	5.18484	-0.406371	0.490561	-0.82838	0.407456	0.742481	5.18484	-0.161628	0.455506	-0.354831	0.722716	0.807169	5.18484	-0.389191	0.48098	-0.809162	0.418422	0.623771	5.18484	-0.227563	0.483175	-0.470975	0.637659	0.758999
WBGene00005655	317.156	-0.617072	0.159286	-3.874	0.000107064	0.00370057	317.156	0.720988	0.153764	4.68892	2.74656e-06	1.78329e-05	317.156	-0.414081	0.15693	-2.63863	0.00832424	0.03758	317.156	-1.13507	0.155473	-7.30074	2.86194e-13	1.53536e-11
WBGene00005656	0.535926	0.443833	1.8752	0.236686	0.812901	NA	0.535926	1.44277	1.81474	0.795029	0.426597	NA	0.535926	2.26791	1.77688	1.27635	0.201833	NA	0.535926	0.825144	1.71385	0.481456	0.630192	0.752985
WBGene00005657	34.8792	-0.0962323	0.207301	-0.464216	0.642493	0.874743	34.8792	-0.540591	0.206055	-2.62353	0.00870234	0.0233189	34.8792	-0.64578	0.213837	-3.01996	0.00252806	0.0144006	34.8792	-0.105189	0.219713	-0.478755	0.632113	0.754506
WBGene00005658	0.219081	-1.25053	3.0438	-0.410845	0.681186	NA	0.219081	-0.424316	3.02601	-0.140223	0.888484	NA	0.219081	-1.473	3.0438	-0.483935	0.628432	NA	0.219081	-1.04868	3.05112	-0.343704	0.731069	NA
WBGene00005659	1.00845	-0.666476	1.24248	-0.536407	0.591677	NA	1.00845	0.510921	1.1024	0.463461	0.643034	0.743751	1.00845	-0.601961	1.2406	-0.485219	0.627521	0.784443	1.00845	-1.11288	1.19712	-0.92963	0.352563	0.514524
WBGene00005660	0.940435	-0.0357059	1.47002	-0.0242894	0.980622	NA	0.940435	0.175316	1.42461	0.123062	0.902058	0.936181	0.940435	1.15529	1.37112	0.84259	0.399458	0.60635	0.940435	0.979973	1.34599	0.728068	0.466572	0.620206
WBGene00005661	4.2395	0.150989	0.664344	0.227276	0.820209	0.948004	4.2395	1.5082	0.588918	2.56096	0.0104384	0.0273454	4.2395	0.132141	0.654821	0.201797	0.840075	0.919628	4.2395	-1.37605	0.595327	-2.31143	0.0208092	0.0615022
WBGene00005671	0.239241	0.576933	2.19047	0.263383	0.792255	NA	0.239241	-0.129354	2.18938	-0.0590827	0.952886	NA	0.239241	-0.207437	2.20162	-0.0942199	0.924934	NA	0.239241	-0.0780824	2.19752	-0.0355321	0.971655	NA
WBGene00005685	3.19693	0.0762262	0.630123	0.12097	0.903714	NA	3.19693	1.43573	0.527216	2.72324	0.00646458	0.0179482	3.19693	0.618181	0.579899	1.06601	0.286417	0.492542	3.19693	-0.817554	0.498141	-1.64121	0.100754	0.208931
WBGene00005686	0.344852	-0.613877	2.31212	-0.265503	0.790622	NA	0.344852	1.72701	2.21959	0.778076	0.436524	NA	0.344852	-0.836346	2.31212	-0.361722	0.71756	NA	0.344852	-2.56335	2.23215	-1.14838	0.250813	NA
WBGene00005687	0.530787	0.95839	1.45387	0.659198	0.509769	NA	0.530787	2.10893	1.32716	1.58905	0.112049	NA	0.530787	1.47268	1.41648	1.03968	0.298488	NA	0.530787	-0.636245	1.26975	-0.501077	0.616317	0.742799
WBGene00005688	0.295629	-0.0648567	2.09062	-0.0310227	0.975251	NA	0.295629	1.04537	2.0311	0.514683	0.606775	NA	0.295629	-0.287326	2.09062	-0.137436	0.890686	NA	0.295629	-1.3327	2.04272	-0.652416	0.514133	NA
WBGene00005690	1.96519	0.131006	0.971662	0.134827	0.892749	NA	1.96519	2.40416	0.786784	3.05567	0.00224555	0.0071422	1.96519	1.24185	0.857469	1.44828	0.147539	0.320216	1.96519	-1.1623	0.667176	-1.74212	0.081487	0.178361
WBGene00005691	0.257335	-0.892316	1.95028	-0.457532	0.647289	NA	0.257335	0.278818	1.91128	0.14588	0.884016	NA	0.257335	-0.633888	1.95028	-0.325024	0.745163	NA	0.257335	-0.912706	1.93697	-0.471203	0.637496	NA
WBGene00005692	0.768225	0.446279	1.33432	0.334462	0.738031	NA	0.768225	2.74034	1.12589	2.43395	0.0149352	0.0368767	0.768225	-0.27694	1.35054	-0.205059	0.837526	0.917916	0.768225	-3.01728	1.14826	-2.62769	0.00859659	0.0304168
WBGene00005693	0.431793	-0.912659	2.43688	-0.374519	0.708018	NA	0.431793	-0.634949	2.41552	-0.262863	0.792656	NA	0.431793	-1.61602	2.43688	-0.663153	0.507233	NA	0.431793	-0.981076	2.45178	-0.400148	0.689048	0.797394
WBGene00005694	0.13017	-0.039073	3.29194	-0.0118693	0.99053	NA	0.13017	0.379909	3.28237	0.115742	0.907857	NA	0.13017	0.219354	3.29194	0.0666337	0.946873	NA	0.13017	-0.160555	3.28291	-0.0489064	0.960994	NA
WBGene00005695	0.0369001	0	4.24705	0	1	NA	0.0369001	0.773005	4.24108	0.182266	0.855374	NA	0.0369001	0	4.24705	0	1	NA	0.0369001	-0.547766	4.24118	-0.129154	0.897236	NA
WBGene00005696	0.290395	-0.621168	2.52939	-0.24558	0.806007	NA	0.290395	0.637287	2.49896	0.255021	0.798707	NA	0.290395	-0.36274	2.52939	-0.14341	0.885966	NA	0.290395	-1.00003	2.51021	-0.398383	0.690348	NA
WBGene00005697	0.144352	-0.0390353	3.22984	-0.0120859	0.990357	NA	0.144352	0.702566	3.21446	0.218564	0.826989	NA	0.144352	0.219392	3.22984	0.0679266	0.945844	NA	0.144352	-0.483174	3.215	-0.150287	0.880538	NA
WBGene00005699	0.107637	-0.465045	3.47173	-0.133952	0.893441	NA	0.107637	0.15027	3.45941	0.0434381	0.965352	NA	0.107637	-0.687514	3.47173	-0.198032	0.84302	NA	0.107637	-0.837784	3.4644	-0.241827	0.808915	NA
WBGene00005700	0.279576	1.61821	2.51221	0.644137	0.519486	NA	0.279576	2.05482	2.47808	0.829199	0.406992	NA	0.279576	0.706151	2.52673	0.279472	0.779883	NA	0.279576	-1.34867	2.4781	-0.544236	0.586279	NA
WBGene00005701	0.0459304	0	4.24705	0	1	NA	0.0459304	0.378257	4.24705	0.0890635	0.929031	NA	0.0459304	0	4.24705	0	1	NA	0.0459304	-0.153015	4.24714	-0.0360277	0.97126	NA
WBGene00005702	0.410989	1.47608	2.4205	0.609825	0.541978	NA	0.410989	2.06928	2.37529	0.871169	0.383662	NA	0.410989	-0.260751	2.4522	-0.106333	0.915318	NA	0.410989	-2.33003	2.37598	-0.980663	0.326759	NA
WBGene00005703	0.39808	0.860529	1.67651	0.513285	0.607752	NA	0.39808	-0.196622	1.69964	-0.115684	0.907903	NA	0.39808	1.23592	1.64935	0.749336	0.453654	NA	0.39808	1.43254	1.64688	0.869852	0.384381	NA
WBGene00005705	0.176989	1.38129	3.11414	0.443552	0.657366	NA	0.176989	1.40608	3.10011	0.45356	0.650146	NA	0.176989	0	3.11941	0	1	NA	0.176989	-1.18084	3.10014	-0.380897	0.70328	NA
WBGene00005706	0.442771	0.00483551	1.55007	0.00311955	0.997511	NA	0.442771	1.43548	1.43527	1.00015	0.317239	NA	0.442771	0.777496	1.52057	0.511318	0.609128	NA	0.442771	-0.657984	1.41746	-0.464199	0.642505	0.762743
WBGene00005707	0.0696134	0.928596	4.24705	0.218645	0.826926	NA	0.0696134	0.756579	4.24133	0.178383	0.858423	NA	0.0696134	0	4.24705	0	1	NA	0.0696134	-0.531345	4.24142	-0.125275	0.900306	NA
WBGene00005708	0.994953	-0.641327	1.09988	-0.583089	0.559833	NA	0.994953	0.679982	0.944812	0.719701	0.471709	0.596991	0.994953	-1.15492	1.16018	-0.995466	0.31951	0.530108	0.994953	-1.8349	1.11178	-1.65042	0.098857	0.205963
WBGene00005709	0.31154	-0.680881	1.87706	-0.362738	0.7168	NA	0.31154	0.0626784	1.83434	0.0341695	0.972742	NA	0.31154	-0.903351	1.87706	-0.481258	0.630333	NA	0.31154	-0.966029	1.87425	-0.515423	0.606257	NA
WBGene00005714	0.196108	0	3.67614	0	1	NA	0.196108	1.69372	3.65643	0.463216	0.64321	NA	0.196108	0.706134	3.67614	0.192086	0.847675	NA	0.196108	-0.987581	3.65649	-0.27009	0.787091	NA
WBGene00005719	0.376303	-0.947779	1.56827	-0.604346	0.545614	NA	0.376303	-0.144155	1.50953	-0.0954969	0.92392	NA	0.376303	-1.17025	1.56827	-0.746202	0.455545	NA	0.376303	-1.02609	1.5741	-0.65186	0.514492	NA
WBGene00005720	0.55123	-0.451911	1.47041	-0.307336	0.758588	NA	0.55123	0.0931894	1.39466	0.0668186	0.946726	0.964688	0.55123	-0.995131	1.50093	-0.66301	0.507324	NA	0.55123	-1.08832	1.4844	-0.733173	0.463453	0.617522
WBGene00005721	0.718026	0.875072	1.30228	0.671955	0.501612	NA	0.718026	0.533152	1.29999	0.410119	0.681718	0.775182	0.718026	-0.197807	1.40015	-0.141275	0.887652	0.943867	0.718026	-0.730959	1.34571	-0.543178	0.587008	0.720042
WBGene00005745	0.333423	0.14483	1.75577	0.0824882	0.934259	NA	0.333423	0.605296	1.70584	0.354837	0.722712	NA	0.333423	-0.561315	1.76681	-0.317701	0.750712	NA	0.333423	-1.16661	1.73104	-0.673937	0.500351	NA
WBGene00005746	0.253017	-0.0292641	2.4579	-0.0119062	0.9905	NA	0.253017	2.02457	2.3837	0.849338	0.395693	NA	0.253017	-0.251733	2.4579	-0.102418	0.918425	NA	0.253017	-2.2763	2.38423	-0.954731	0.339714	NA
WBGene00005747	0.462438	0.090131	1.6316	0.055241	0.955946	NA	0.462438	0.990127	1.54035	0.642794	0.520358	NA	0.462438	0.199477	1.62758	0.12256	0.902455	NA	0.462438	-0.79065	1.5558	-0.508194	0.611317	0.738556
WBGene00005748	1.55276	-1.04124	0.796775	-1.30682	0.191274	NA	1.55276	-0.255931	0.685641	-0.373273	0.708945	0.79674	1.55276	-2.3187	0.974355	-2.37973	0.0173255	0.0666777	1.55276	-2.06277	0.981057	-2.10259	0.0355012	0.0937966
WBGene00005749	0.337673	-0.452475	1.66751	-0.271347	0.786124	NA	0.337673	-0.984498	1.65847	-0.593618	0.552768	NA	0.337673	-1.13362	1.67807	-0.67555	0.499326	NA	0.337673	-0.149123	1.71465	-0.0869702	0.930695	NA
WBGene00005750	2.15305	2.5781	1.00278	2.57094	0.0101424	NA	2.15305	3.03826	0.954837	3.18197	0.00146276	0.00489606	2.15305	3.62187	0.94597	3.82873	0.000128805	0.00117765	2.15305	0.583603	0.597534	0.976686	0.328725	0.48968
WBGene00005751	0.341478	0.073707	2.15437	0.0342129	0.972707	NA	0.341478	0.24111	2.13073	0.113158	0.909905	NA	0.341478	-1.19085	2.16569	-0.549869	0.582409	NA	0.341478	-1.43196	2.15666	-0.66397	0.506709	NA
WBGene00005753	0.52011	1.38359	1.63819	0.844586	0.398342	NA	0.52011	2.45677	1.53915	1.59619	0.110447	NA	0.52011	0.227975	1.67942	0.135746	0.892022	NA	0.52011	-2.2288	1.53999	-1.44728	0.147818	0.277858
WBGene00005754	0.508599	0.862961	1.50889	0.571919	0.567377	NA	0.508599	1.7842	1.40941	1.26592	0.205541	NA	0.508599	-0.287608	1.5537	-0.185111	0.853142	NA	0.508599	-2.07181	1.42711	-1.45175	0.146572	0.276022
WBGene00005755	0.0864972	0	4.24705	0	1	NA	0.0864972	1.05811	4.23713	0.249724	0.802801	NA	0.0864972	0	4.24705	0	1	NA	0.0864972	-0.832876	4.23723	-0.196562	0.844171	NA
WBGene00005758	0.326872	2.06109	2.00601	1.02746	0.304206	NA	0.326872	2.3287	1.9701	1.18202	0.237197	NA	0.326872	0	2.05019	0	1	NA	0.326872	-2.10344	1.97011	-1.06768	0.285667	NA
WBGene00005759	0.837966	-0.487989	1.43122	-0.34096	0.733134	NA	0.837966	1.06288	1.28701	0.825856	0.408886	0.538927	0.837966	-0.48736	1.43496	-0.339632	0.734134	0.855952	0.837966	-1.55024	1.35853	-1.14111	0.253823	0.408879
WBGene00005760	0.142433	0.452225	3.96884	0.113944	0.909282	NA	0.142433	0.578782	3.95824	0.146222	0.883746	NA	0.142433	-0.251138	3.96884	-0.0632773	0.949546	NA	0.142433	-0.82992	3.95862	-0.209648	0.833942	NA
WBGene00005761	0.17158	0.441959	3.09203	0.142935	0.886342	NA	0.17158	0.398239	3.08145	0.129237	0.89717	NA	0.17158	-0.261406	3.09203	-0.0845417	0.932626	NA	0.17158	-0.659645	3.08201	-0.214031	0.830523	NA
WBGene00005762	0.473566	1.18657	1.65794	0.715688	0.474184	NA	0.473566	2.24665	1.55581	1.44404	0.148728	NA	0.473566	0.721913	1.67896	0.429975	0.667213	NA	0.473566	-1.52473	1.55115	-0.982968	0.325623	0.486362
WBGene00005763	0.333153	0.928627	2.36627	0.392443	0.694731	NA	0.333153	1.2071	2.34411	0.51495	0.606588	NA	0.333153	0.706158	2.36627	0.298426	0.765378	NA	0.333153	-0.50094	2.34412	-0.2137	0.830781	NA
WBGene00005764	0.520534	-0.115272	1.30835	-0.0881044	0.929794	NA	0.520534	-0.824356	1.32231	-0.623422	0.533007	NA	0.520534	-0.841576	1.36073	-0.618474	0.536263	NA	0.520534	-0.01722	1.40489	-0.0122571	0.99022	0.995434
WBGene00005765	0.0179544	0	4.24705	0	1	NA	0.0179544	0.378257	4.24705	0.0890635	0.929031	NA	0.0179544	0	4.24705	0	1	NA	0.0179544	-0.153015	4.24714	-0.0360277	0.97126	NA
WBGene00005766	0.318603	0.311843	2.13194	0.146272	0.883707	NA	0.318603	1.15751	2.07041	0.55907	0.576114	NA	0.318603	-0.828986	2.13929	-0.387505	0.698382	NA	0.318603	-1.98649	2.08377	-0.953317	0.34043	NA
WBGene00005767	0.0179544	0	4.24705	0	1	NA	0.0179544	0.378257	4.24705	0.0890635	0.929031	NA	0.0179544	0	4.24705	0	1	NA	0.0179544	-0.153015	4.24714	-0.0360277	0.97126	NA
WBGene00005768	0.123108	0.928599	4.04483	0.229577	0.818421	NA	0.123108	0.887743	4.0368	0.219913	0.825939	NA	0.123108	0	4.04483	0	1	NA	0.123108	-0.662506	4.03688	-0.164113	0.869642	NA
WBGene00005769	0.129746	0	4.24705	0	1	NA	0.129746	1.70422	4.22998	0.40289	0.687029	NA	0.129746	0	4.24705	0	1	NA	0.129746	-1.47899	4.23008	-0.349636	0.726612	NA
WBGene00005770	1.14286	1.2524	0.993107	1.26109	0.207276	NA	1.14286	1.31684	0.959634	1.37223	0.169993	0.275697	1.14286	-0.664525	1.18135	-0.562512	0.573767	0.747737	1.14286	-1.98136	1.07724	-1.8393	0.0658712	0.15179
WBGene00005771	0.206446	0.896519	2.51959	0.35582	0.721976	NA	0.206446	0.377567	2.5136	0.15021	0.880599	NA	0.206446	-0.260845	2.52621	-0.103256	0.91776	NA	0.206446	-0.638412	2.51425	-0.253918	0.799559	NA
WBGene00005772	0.22477	0.928616	2.96157	0.313555	0.753859	NA	0.22477	1.41853	2.94092	0.482341	0.629564	NA	0.22477	0.706147	2.96157	0.238437	0.811542	NA	0.22477	-0.712382	2.94096	-0.242228	0.808604	NA
WBGene00005773	0.0369001	0	4.24705	0	1	NA	0.0369001	0.773005	4.24108	0.182266	0.855374	NA	0.0369001	0	4.24705	0	1	NA	0.0369001	-0.547766	4.24118	-0.129154	0.897236	NA
WBGene00005774	0.0537214	0.441415	4.24666	0.103944	0.917214	NA	0.0537214	-0.589826	4.24666	-0.138892	0.889536	NA	0.0537214	-0.261946	4.24666	-0.0616829	0.950815	NA	0.0537214	0	4.24714	0	1	NA
WBGene00005775	0	NA	NA	NA	NA	NA	0	NA	NA	NA	NA	NA	0	NA	NA	NA	NA	NA	0	NA	NA	NA	NA	NA
WBGene00005776	0.289832	-1.46528	2.52082	-0.581274	0.561056	NA	0.289832	-0.223086	2.49081	-0.0895637	0.928634	NA	0.289832	-1.68775	2.52082	-0.669527	0.50316	NA	0.289832	-1.46467	2.52791	-0.579398	0.562321	NA
WBGene00005777	0.268862	0.898903	2.10997	0.426027	0.670088	NA	0.268862	0.711482	2.09304	0.339928	0.733911	NA	0.268862	0.220744	2.11803	0.104221	0.916994	NA	0.268862	-0.490738	2.0938	-0.234377	0.814692	NA
WBGene00005778	0.0856664	0.44141	4.24666	0.103943	0.917215	NA	0.0856664	-0.108937	4.24666	-0.0256523	0.979535	NA	0.0856664	-0.261952	4.24666	-0.0616841	0.950814	NA	0.0856664	-0.153015	4.24714	-0.0360277	0.97126	NA
WBGene00005779	0.139034	0	4.24705	0	1	NA	0.139034	0	4.24705	0	1	NA	0.139034	1.22417	4.24494	0.288383	0.773054	NA	0.139034	1.32681	4.24503	0.312556	0.754618	NA
WBGene00005780	1.18417	-0.599388	1.122	-0.534213	0.593194	NA	1.18417	0.68178	0.971059	0.7021	0.482617	0.606827	1.18417	0.474994	1.00693	0.471727	0.637122	0.791151	1.18417	-0.206786	0.948083	-0.218109	0.827344	0.893398
WBGene00005781	0.101034	-0.883125	4.23166	-0.208695	0.834687	NA	0.101034	-1.43347	4.23166	-0.338749	0.734799	NA	0.101034	-1.10559	4.23166	-0.261267	0.793887	NA	0.101034	0	4.24241	0	1	NA
WBGene00005782	0.737336	0.629	1.59456	0.394466	0.693237	NA	0.737336	-0.251973	1.63424	-0.154183	0.877465	0.919607	0.737336	-0.61776	1.6752	-0.368768	0.712301	0.841177	0.737336	-0.365787	1.68533	-0.217042	0.828176	0.893809
WBGene00005783	0.0537214	0.441415	4.24666	0.103944	0.917214	NA	0.0537214	-0.589826	4.24666	-0.138892	0.889536	NA	0.0537214	-0.261946	4.24666	-0.0616829	0.950815	NA	0.0537214	0	4.24714	0	1	NA
WBGene00005784	0	NA	NA	NA	NA	NA	0	NA	NA	NA	NA	NA	0	NA	NA	NA	NA	NA	0	NA	NA	NA	NA	NA
WBGene00005785	0.0771757	0.928596	4.24705	0.218645	0.826927	NA	0.0771757	0.789168	4.24084	0.186088	0.852376	NA	0.0771757	0	4.24705	0	1	NA	0.0771757	-0.563935	4.24093	-0.132974	0.894214	NA
WBGene00005786	0.141859	0.9286	3.94635	0.235306	0.813971	NA	0.141859	1.05488	3.93569	0.26803	0.788676	NA	0.141859	0	3.94635	0	1	NA	0.141859	-0.829647	3.93577	-0.210797	0.833046	NA
WBGene00005788	0.130084	1.03075	4.24061	0.243068	0.807953	NA	0.130084	-0.589833	4.24666	-0.138893	0.889535	NA	0.130084	-0.261953	4.24666	-0.0616845	0.950814	NA	0.130084	0	4.24714	0	1	NA
WBGene00005789	0.0179544	0	4.24705	0	1	NA	0.0179544	0.378257	4.24705	0.0890635	0.929031	NA	0.0179544	0	4.24705	0	1	NA	0.0179544	-0.153015	4.24714	-0.0360277	0.97126	NA
WBGene00005790	0.0256306	-0.0394741	4.24666	-0.00929533	0.992584	NA	0.0256306	-0.589821	4.24666	-0.13889	0.889537	NA	0.0256306	-0.261942	4.24666	-0.0616818	0.950816	NA	0.0256306	0	4.24714	0	1	NA
WBGene00005791	0.329873	-0.281751	1.83392	-0.153633	0.877899	NA	0.329873	-1.37907	1.84689	-0.746697	0.455246	NA	0.329873	-0.617151	1.84357	-0.334759	0.737807	NA	0.329873	0.761917	1.88975	0.403184	0.686813	NA
WBGene00005792	0.289947	0.662792	2.07908	0.318791	0.749885	NA	0.289947	-1.0822	2.12495	-0.509281	0.610555	NA	0.289947	-1.23522	2.12495	-0.58129	0.561045	NA	0.289947	-0.153016	2.15287	-0.0710752	0.943338	NA
WBGene00005793	0.360584	0.00669217	1.85691	0.00360393	0.997124	NA	0.360584	1.73636	1.74631	0.994302	0.320076	NA	0.360584	-0.696675	1.85691	-0.37518	0.707527	NA	0.360584	-2.43304	1.75713	-1.38467	0.166154	NA
WBGene00005794	0.0632216	0.452277	4.24676	0.106499	0.915186	NA	0.0632216	-0.578964	4.24676	-0.136331	0.89156	NA	0.0632216	-0.251085	4.24676	-0.0591237	0.952854	NA	0.0632216	0	4.24714	0	1	NA
WBGene00005795	1.92198	-1.61171	0.879049	-1.83346	0.0667335	NA	1.92198	0.47829	0.678682	0.704733	0.480976	0.605767	1.92198	-2.46006	0.998654	-2.46337	0.0137637	0.0558397	1.92198	-2.93835	0.980749	-2.99602	0.00273526	0.012178
WBGene00005796	0.130649	0.441499	3.9786	0.110968	0.911641	NA	0.130649	-0.108849	3.9786	-0.0273585	0.978174	NA	0.130649	-0.261864	3.9786	-0.065818	0.947523	NA	0.130649	-0.153015	3.97909	-0.0384548	0.969325	NA
WBGene00005797	0.0445763	-0.0394788	4.24666	-0.00929643	0.992583	NA	0.0445763	-0.108932	4.24666	-0.0256511	0.979536	NA	0.0445763	-0.261946	4.24666	-0.0616829	0.950815	NA	0.0445763	-0.153015	4.24714	-0.0360277	0.97126	NA
WBGene00005798	0.36291	1.38457	2.06653	0.669999	0.502859	NA	0.36291	2.29005	1.99822	1.14604	0.251777	NA	0.36291	0.706159	2.07478	0.340353	0.733591	NA	0.36291	-1.58389	1.99823	-0.792646	0.427984	NA
WBGene00005799	0.0189457	0	4.24705	0	1	NA	0.0189457	0.378257	4.24705	0.0890635	0.929031	NA	0.0189457	0	4.24705	0	1	NA	0.0189457	-0.153015	4.24714	-0.0360277	0.97126	NA
WBGene00005800	0.0519618	-0.0394788	4.24666	-0.00929643	0.992583	NA	0.0519618	-0.108932	4.24666	-0.0256511	0.979536	NA	0.0519618	-0.261946	4.24666	-0.0616829	0.950815	NA	0.0519618	-0.153015	4.24714	-0.0360277	0.97126	NA
WBGene00005801	0.117944	0.441423	4.17908	0.105627	0.915878	NA	0.117944	0.583568	4.16883	0.139984	0.888673	NA	0.117944	-0.261939	4.17908	-0.0626786	0.950022	NA	0.117944	-0.845506	4.16931	-0.202793	0.839297	NA
WBGene00005802	0.565607	-1.91885	1.43317	-1.33889	0.180608	NA	0.565607	0.562931	1.26493	0.445028	0.656299	0.754045	0.565607	-1.19309	1.42788	-0.835566	0.403399	NA	0.565607	-1.75602	1.38105	-1.27152	0.203545	0.348838
WBGene00005803	0.513258	0.488696	1.42241	0.343568	0.731171	NA	0.513258	0.30481	1.41005	0.216169	0.828856	NA	0.513258	-1.7336	1.51881	-1.14142	0.253694	NA	0.513258	-2.03841	1.48503	-1.37264	0.169866	0.306776
WBGene00005804	0.081997	0.113472	4.24393	0.0267375	0.978669	NA	0.081997	-0.917769	4.24393	-0.216255	0.828789	NA	0.081997	-0.58989	4.24393	-0.138996	0.889453	NA	0.081997	0	4.24714	0	1	NA
WBGene00005805	0.10747	-0.0394747	4.20505	-0.00938745	0.99251	NA	0.10747	0.699997	4.19345	0.166926	0.867428	NA	0.10747	-0.261942	4.20505	-0.0622924	0.95033	NA	0.10747	-0.961939	4.19393	-0.229365	0.818586	NA
WBGene00005806	0.0692156	-0.553585	4.24164	-0.130512	0.896161	NA	0.0692156	-0.623038	4.24164	-0.146886	0.883222	NA	0.0692156	-0.776052	4.24164	-0.18296	0.854829	NA	0.0692156	-0.153015	4.24714	-0.0360277	0.97126	NA
WBGene00005812	0.514242	-1.25374	1.89355	-0.662113	0.507899	NA	0.514242	0.371378	1.79165	0.207283	0.835789	NA	0.514242	-1.47621	1.89355	-0.779601	0.435626	NA	0.514242	-1.84759	1.86256	-0.991965	0.321215	0.482033
WBGene00005814	0.493322	-1.22103	1.59764	-0.76427	0.444706	NA	0.493322	-0.556316	1.54756	-0.359479	0.719237	NA	0.493322	-0.42844	1.5682	-0.273205	0.784696	NA	0.493322	0.127876	1.59999	0.0799227	0.936299	0.962951
WBGene00005815	0.612025	0.522534	1.53069	0.341372	0.732824	NA	0.612025	0.818441	1.48319	0.551813	0.581077	0.69265	0.612025	1.21754	1.47753	0.824034	0.40992	NA	0.612025	0.399095	1.42647	0.279778	0.779648	0.862712
WBGene00005816	0.564028	-0.214442	1.51066	-0.141952	0.887118	NA	0.564028	0.634813	1.41606	0.448294	0.653941	0.752109	0.564028	0.360434	1.47181	0.244892	0.80654	NA	0.564028	-0.274379	1.41719	-0.193607	0.846483	0.904842
WBGene00005817	0.214776	0.441415	4.24666	0.103944	0.917214	NA	0.214776	-0.589826	4.24666	-0.138892	0.889536	NA	0.214776	-0.261946	4.24666	-0.0616829	0.950815	NA	0.214776	0	4.24714	0	1	NA
WBGene00005818	1.00041	-0.679528	1.25925	-0.539628	0.589453	NA	1.00041	1.1797	1.05786	1.11517	0.264776	0.389266	1.00041	-0.0776357	1.2045	-0.0644546	0.948608	0.974802	1.00041	-1.25734	1.09862	-1.14447	0.252427	0.40756
WBGene00005819	0.0994302	1.2986	4.24461	0.305941	0.75965	NA	0.0994302	0.378249	4.24705	0.0890617	0.929033	NA	0.0994302	0	4.24705	0	1	NA	0.0994302	-0.153015	4.24714	-0.0360277	0.97126	NA
WBGene00005820	0.190021	0	3.03199	0	1	NA	0.190021	2.01162	2.9939	0.671906	0.501643	NA	0.190021	0.706145	3.03199	0.232898	0.81584	NA	0.190021	-1.30548	2.99394	-0.43604	0.662808	NA
WBGene00005821	0.0509706	-0.0394788	4.24666	-0.00929643	0.992583	NA	0.0509706	-0.108932	4.24666	-0.0256511	0.979536	NA	0.0509706	-0.261946	4.24666	-0.0616829	0.950815	NA	0.0509706	-0.153015	4.24714	-0.0360277	0.97126	NA
WBGene00005822	0.0566281	-0.0394741	4.24666	-0.00929533	0.992584	NA	0.0566281	-0.589821	4.24666	-0.13889	0.889537	NA	0.0566281	-0.261942	4.24666	-0.0616818	0.950816	NA	0.0566281	0	4.24714	0	1	NA
WBGene00005823	0.179262	0.441992	3.0486	0.144982	0.884725	NA	0.179262	-0.108357	3.0486	-0.0355433	0.971647	NA	0.179262	0.219523	3.0486	0.0720078	0.942596	NA	0.179262	0.327881	3.04916	0.107531	0.914367	NA
WBGene00005824	0.511218	1.5199	1.61579	0.940652	0.346883	NA	0.511218	2.08917	1.54807	1.34953	0.177168	NA	0.511218	1.06688	1.65067	0.646332	0.518064	NA	0.511218	-1.02229	1.53067	-0.667868	0.504218	0.652738
WBGene00005825	0.606847	-0.426179	1.32388	-0.321916	0.747516	NA	0.606847	1.3145	1.15507	1.13803	0.255109	0.378201	0.606847	0.688007	1.25321	0.548995	0.583009	NA	0.606847	-0.62649	1.12525	-0.556756	0.577694	0.712793
WBGene00005827	0.193341	0.928615	3.07892	0.301604	0.762954	NA	0.193341	1.71583	3.0543	0.561775	0.574269	NA	0.193341	0	3.07892	0	1	NA	0.193341	-1.49058	3.05434	-0.488021	0.625535	NA
WBGene00005828	0.27259	0.503068	2.48707	0.202274	0.839703	NA	0.27259	0.411129	2.47217	0.166303	0.867919	NA	0.27259	-0.771684	2.49705	-0.309039	0.757292	NA	0.27259	-1.18281	2.48162	-0.476629	0.633627	NA
WBGene00005829	0.500418	-0.066088	1.54515	-0.0427714	0.965884	NA	0.500418	0.371989	1.48298	0.250838	0.801939	NA	0.500418	-0.539653	1.56837	-0.344086	0.730782	NA	0.500418	-0.911641	1.53606	-0.593493	0.552851	0.693209
WBGene00005830	0.563268	0.980593	1.71484	0.571829	0.567438	NA	0.563268	1.58556	1.65074	0.960514	0.336797	0.467575	0.563268	0.722812	1.72335	0.419422	0.674908	NA	0.563268	-0.862747	1.64635	-0.524035	0.600254	0.729809
WBGene00005831	0.615275	0.4448	1.61565	0.275307	0.783081	NA	0.615275	2.72518	1.45504	1.87293	0.0610785	0.120539	0.615275	1.29764	1.58245	0.820021	0.412204	NA	0.615275	-1.42754	1.41915	-1.00591	0.314459	0.475137
WBGene00005832	119.401	-0.371129	0.153521	-2.41746	0.0156294	0.140116	119.401	1.40199	0.136959	10.2366	1.35905e-24	7.89037e-23	119.401	0.000770234	0.146934	0.00524205	0.995817	0.998366	119.401	-1.40122	0.138877	-10.0897	6.13681e-24	1.28046e-21
WBGene00005833	34.9788	-0.605588	0.210071	-2.88278	0.00394177	0.0556203	34.9788	0.675521	0.18108	3.7305	0.000191099	0.000809463	34.9788	-0.933647	0.215058	-4.34138	1.41593e-05	0.000176555	34.9788	-1.60917	0.206997	-7.77386	7.61295e-15	4.94182e-13
WBGene00005834	0.277532	0.00721225	1.89432	0.0038073	0.996962	NA	0.277532	0.72689	1.85291	0.392297	0.694839	NA	0.277532	-0.215257	1.89432	-0.113633	0.909529	NA	0.277532	-0.942147	1.86305	-0.505702	0.613066	NA
WBGene00005836	1.32211	-1.3703	1.03886	-1.31905	0.187154	NA	1.32211	0.728911	0.796519	0.915121	0.360128	0.491092	1.32211	-0.537615	0.929376	-0.578469	0.562947	0.740555	1.32211	-1.26653	0.881238	-1.43721	0.150658	0.281863
WBGene00005837	0.426631	-1.19879	1.42938	-0.838678	0.40165	NA	0.426631	0.872852	1.289	0.677155	0.498307	NA	0.426631	-0.492013	1.42459	-0.345371	0.729815	NA	0.426631	-1.36486	1.34697	-1.01328	0.310926	NA
WBGene00005838	0.44153	-1.44697	1.81875	-0.795586	0.426273	NA	0.44153	0.597321	1.7159	0.34811	0.727757	NA	0.44153	-0.68464	1.8139	-0.377441	0.705846	NA	0.44153	-1.28196	1.76646	-0.725722	0.468009	0.621481
WBGene00005843	0.344325	-0.935587	1.65911	-0.563908	0.572817	NA	0.344325	1.09909	1.54501	0.711383	0.476847	NA	0.344325	-0.677159	1.65911	-0.408145	0.683167	NA	0.344325	-1.77625	1.58051	-1.12385	0.261077	NA
WBGene00005845	0.220683	0.101586	2.59414	0.0391599	0.968763	NA	0.220683	1.03836	2.55627	0.406201	0.684595	NA	0.220683	-0.601779	2.59414	-0.231976	0.816556	NA	0.220683	-1.64014	2.56175	-0.640242	0.522015	NA
WBGene00005846	0.0852344	-0.586065	4.24115	-0.138185	0.890094	NA	0.0852344	-1.13641	4.24115	-0.267949	0.788738	NA	0.0852344	-0.808532	4.24115	-0.19064	0.848808	NA	0.0852344	0	4.24714	0	1	NA
WBGene00005847	0.255634	1.49021	2.1903	0.680368	0.496271	NA	0.255634	1.51989	2.17004	0.700394	0.483681	NA	0.255634	1.16677	2.19823	0.530776	0.595574	NA	0.255634	-0.353119	2.16679	-0.162968	0.870543	NA
WBGene00005848	0.339291	-0.883737	1.71056	-0.516637	0.60541	NA	0.339291	0.550082	1.64624	0.334145	0.73827	NA	0.339291	0.207801	1.69458	0.122627	0.902403	NA	0.339291	-0.342281	1.66004	-0.206188	0.836644	NA
WBGene00005849	0.546824	-0.0607879	1.39106	-0.0436989	0.965144	NA	0.546824	2.25443	1.19659	1.88404	0.0595595	NA	0.546824	-0.283257	1.39106	-0.203627	0.838645	NA	0.546824	-2.53769	1.21785	-2.08375	0.0371831	0.097143
WBGene00005850	0.0917547	0	4.24705	0	1	NA	0.0917547	1.44393	4.23282	0.341128	0.733007	NA	0.0917547	0	4.24705	0	1	NA	0.0917547	-1.2187	4.23292	-0.28791	0.773415	NA
WBGene00005851	0.104452	0	4.24705	0	1	NA	0.104452	1.41628	4.2331	0.334573	0.737947	NA	0.104452	0	4.24705	0	1	NA	0.104452	-1.19105	4.23319	-0.281359	0.778435	NA
WBGene00005852	0.228673	-0.575229	2.4646	-0.233396	0.815454	NA	0.228673	1.05228	2.4136	0.435979	0.662852	NA	0.228673	-0.797698	2.4646	-0.323662	0.746194	NA	0.228673	-1.84998	2.42402	-0.763186	0.445352	NA
WBGene00005853	0.331531	0.243626	2.46929	0.0986623	0.921406	NA	0.331531	0.864112	2.43042	0.355541	0.722184	NA	0.331531	-0.841951	2.47393	-0.340329	0.733609	NA	0.331531	-1.70606	2.44196	-0.698644	0.484775	NA
WBGene00005854	0.267645	1.49903	2.46052	0.609233	0.54237	NA	0.267645	1.68429	2.43995	0.690295	0.490009	NA	0.267645	0.706153	2.47059	0.285823	0.775013	NA	0.267645	-0.978132	2.43997	-0.400879	0.688509	NA
WBGene00005855	0.160861	-0.0393481	3.83343	-0.0102644	0.99181	NA	0.160861	1.20727	3.81459	0.316489	0.751632	NA	0.160861	-0.261816	3.83343	-0.0682981	0.945548	NA	0.160861	-1.46909	3.81508	-0.385074	0.700182	NA
WBGene00005856	0.0369001	0	4.24705	0	1	NA	0.0369001	0.773005	4.24108	0.182266	0.855374	NA	0.0369001	0	4.24705	0	1	NA	0.0369001	-0.547766	4.24118	-0.129154	0.897236	NA
WBGene00005857	0	NA	NA	NA	NA	NA	0	NA	NA	NA	NA	NA	0	NA	NA	NA	NA	NA	0	NA	NA	NA	NA	NA
WBGene00005859	0.0783268	0	4.24705	0	1	NA	0.0783268	0	4.24705	0	1	NA	0.0783268	1.16249	4.24545	0.27382	0.784223	NA	0.0783268	1.26513	4.24555	0.29799	0.765711	NA
WBGene00005860	0.234704	-0.0388912	3.02346	-0.0128631	0.989737	NA	0.234704	1.62052	2.98144	0.543534	0.586762	NA	0.234704	0.219536	3.02346	0.0726109	0.942116	NA	0.234704	-1.40098	2.98202	-0.46981	0.638491	NA
WBGene00005861	0.0639223	0	4.24705	0	1	NA	0.0639223	0.888113	4.2394	0.20949	0.834066	NA	0.0639223	0	4.24705	0	1	NA	0.0639223	-0.662875	4.23949	-0.156357	0.875751	NA
WBGene00005862	0.0375507	-0.367419	4.24393	-0.0865752	0.931009	NA	0.0375507	-0.917766	4.24393	-0.216254	0.82879	NA	0.0375507	-0.589887	4.24393	-0.138995	0.889454	NA	0.0375507	0	4.24714	0	1	NA
WBGene00005863	0.0774624	0.441415	4.24666	0.103944	0.917214	NA	0.0774624	-0.589826	4.24666	-0.138892	0.889536	NA	0.0774624	-0.261946	4.24666	-0.0616829	0.950815	NA	0.0774624	0	4.24714	0	1	NA
WBGene00005864	0.0189457	0	4.24705	0	1	NA	0.0189457	0.378257	4.24705	0.0890635	0.929031	NA	0.0189457	0	4.24705	0	1	NA	0.0189457	-0.153015	4.24714	-0.0360277	0.97126	NA
WBGene00005865	0.0432486	0	4.24705	0	1	NA	0.0432486	0.378257	4.24705	0.0890635	0.929031	NA	0.0432486	0	4.24705	0	1	NA	0.0432486	-0.153015	4.24714	-0.0360277	0.97126	NA
WBGene00005866	0.0189457	0	4.24705	0	1	NA	0.0189457	0.378257	4.24705	0.0890635	0.929031	NA	0.0189457	0	4.24705	0	1	NA	0.0189457	-0.153015	4.24714	-0.0360277	0.97126	NA
WBGene00005867	0.161084	0	3.15619	0	1	NA	0.161084	1.42161	3.13692	0.453186	0.650415	NA	0.161084	0.706146	3.15619	0.223733	0.822965	NA	0.161084	-0.715461	3.13696	-0.228075	0.819588	NA
WBGene00005868	0.149318	0.905235	2.73692	0.33075	0.740833	NA	0.149318	0.286649	2.7338	0.104854	0.916492	NA	0.149318	0.229358	2.74297	0.0836167	0.933361	NA	0.149318	-0.0572916	2.73427	-0.0209531	0.983283	NA
WBGene00005869	0.121976	-0.645647	4.24026	-0.152266	0.878977	NA	0.121976	-0.715099	4.24026	-0.168645	0.866076	NA	0.121976	-0.868114	4.24026	-0.204731	0.837782	NA	0.121976	-0.153015	4.24714	-0.0360277	0.97126	NA
WBGene00005870	0.0256306	-0.0394741	4.24666	-0.00929533	0.992584	NA	0.0256306	-0.589821	4.24666	-0.13889	0.889537	NA	0.0256306	-0.261942	4.24666	-0.0616818	0.950816	NA	0.0256306	0	4.24714	0	1	NA
WBGene00005871	0.0330161	-0.0394741	4.24666	-0.00929533	0.992584	NA	0.0330161	-0.589821	4.24666	-0.13889	0.889537	NA	0.0330161	-0.261942	4.24666	-0.0616818	0.950816	NA	0.0330161	0	4.24714	0	1	NA
WBGene00005872	0	NA	NA	NA	NA	NA	0	NA	NA	NA	NA	NA	0	NA	NA	NA	NA	NA	0	NA	NA	NA	NA	NA
WBGene00005873	0.0187753	-0.0286134	4.24676	-0.00673769	0.994624	NA	0.0187753	-0.57896	4.24676	-0.13633	0.891561	NA	0.0187753	-0.251081	4.24676	-0.0591229	0.952854	NA	0.0187753	0	4.24714	0	1	NA
WBGene00005874	0.159106	-0.0288724	3.1759	-0.00909107	0.992746	NA	0.159106	0.389787	3.16597	0.123118	0.902014	NA	0.159106	0.744889	3.17309	0.234752	0.814401	NA	0.159106	0.355102	3.16357	0.112247	0.910627	NA
WBGene00005875	0.156776	0	3.87565	0	1	NA	0.156776	1.05401	3.8648	0.272721	0.785068	NA	0.156776	1.16279	3.87389	0.300161	0.764055	NA	0.156776	0.108777	3.86311	0.028158	0.977536	NA
WBGene00005876	0.336941	1.38454	2.07151	0.668374	0.503895	NA	0.336941	1.46353	2.04734	0.714844	0.474705	NA	0.336941	0.70616	2.07974	0.339542	0.734201	NA	0.336941	-0.757369	2.04735	-0.369926	0.711437	NA
WBGene00005877	0.0593262	0	4.24705	0	1	NA	0.0593262	0.378257	4.24705	0.0890635	0.929031	NA	0.0593262	0	4.24705	0	1	NA	0.0593262	-0.153015	4.24714	-0.0360277	0.97126	NA
WBGene00005878	0.0725371	1.38014	4.24323	0.325257	0.744986	NA	0.0725371	0	4.24705	0	1	NA	0.0725371	0	4.24705	0	1	NA	0.0725371	0	4.24714	0	1	NA
WBGene00005879	0.0179544	0	4.24705	0	1	NA	0.0179544	0.378257	4.24705	0.0890635	0.929031	NA	0.0179544	0	4.24705	0	1	NA	0.0179544	-0.153015	4.24714	-0.0360277	0.97126	NA
WBGene00005880	0.0189457	0	4.24705	0	1	NA	0.0189457	0.378257	4.24705	0.0890635	0.929031	NA	0.0189457	0	4.24705	0	1	NA	0.0189457	-0.153015	4.24714	-0.0360277	0.97126	NA
WBGene00005881	0.0187753	-0.0286134	4.24676	-0.00673769	0.994624	NA	0.0187753	-0.57896	4.24676	-0.13633	0.891561	NA	0.0187753	-0.251081	4.24676	-0.0591229	0.952854	NA	0.0187753	0	4.24714	0	1	NA
WBGene00005882	0.13493	0	4.24705	0	1	NA	0.13493	1.74497	4.22887	0.412633	0.679876	NA	0.13493	0	4.24705	0	1	NA	0.13493	-1.51974	4.22897	-0.359365	0.719322	NA
WBGene00005883	0.196269	-0.887489	2.53598	-0.349959	0.726369	NA	0.196269	-0.142604	2.51583	-0.0566829	0.954798	NA	0.196269	-1.10996	2.53598	-0.437685	0.661615	NA	0.196269	-0.967353	2.53451	-0.381673	0.702704	NA
WBGene00005884	0	NA	NA	NA	NA	NA	0	NA	NA	NA	NA	NA	0	NA	NA	NA	NA	NA	0	NA	NA	NA	NA	NA
WBGene00005885	0.102575	0	4.24705	0	1	NA	0.102575	1.05811	4.23713	0.249723	0.802801	NA	0.102575	0	4.24705	0	1	NA	0.102575	-0.832876	4.23723	-0.196561	0.844171	NA
WBGene00005886	0.421307	0.628053	1.79284	0.350312	0.726104	NA	0.421307	-0.24402	1.81372	-0.134541	0.892974	NA	0.421307	-0.738865	1.8434	-0.400817	0.688555	NA	0.421307	-0.494845	1.84642	-0.268003	0.788697	NA
WBGene00005887	0.443443	-0.496295	1.51469	-0.327654	0.743173	NA	0.443443	-1.073	1.50677	-0.712119	0.476391	NA	0.443443	-0.279648	1.50264	-0.186104	0.852363	NA	0.443443	0.793355	1.54971	0.511937	0.608695	0.736496
WBGene00005888	0.0762648	-0.0394788	4.24666	-0.00929643	0.992583	NA	0.0762648	-0.108932	4.24666	-0.0256511	0.979536	NA	0.0762648	-0.261946	4.24666	-0.0616829	0.950815	NA	0.0762648	-0.153015	4.24714	-0.0360277	0.97126	NA
WBGene00005889	0.0378914	0	4.24705	0	1	NA	0.0378914	0.789173	4.24084	0.186089	0.852375	NA	0.0378914	0	4.24705	0	1	NA	0.0378914	-0.563935	4.24093	-0.132974	0.894214	NA
WBGene00005890	0.0280908	0.928604	4.24705	0.218647	0.826925	NA	0.0280908	0	4.24705	0	1	NA	0.0280908	0	4.24705	0	1	NA	0.0280908	0	4.24714	0	1	NA
WBGene00005891	0.0330161	-0.0394741	4.24666	-0.00929533	0.992584	NA	0.0330161	-0.589821	4.24666	-0.13889	0.889537	NA	0.0330161	-0.261942	4.24666	-0.0616818	0.950816	NA	0.0330161	0	4.24714	0	1	NA
WBGene00005892	0.242176	0.928623	2.48925	0.373054	0.709108	NA	0.242176	1.89179	2.44811	0.772758	0.439666	NA	0.242176	0.706154	2.48925	0.283682	0.776654	NA	0.242176	-1.18564	2.44813	-0.484305	0.62817	NA
WBGene00005893	3.24599	0.672048	0.694243	0.96803	0.333029	NA	3.24599	1.4611	0.636956	2.29388	0.0217973	0.0510386	3.24599	0.691163	0.683026	1.01191	0.311579	0.521283	3.24599	-0.769939	0.603005	-1.27684	0.20166	0.346521
WBGene00005894	0.472587	-1.06215	1.80829	-0.587379	0.556949	NA	0.472587	0.771469	1.68862	0.456865	0.647768	NA	0.472587	-1.76552	1.80829	-0.976348	0.328892	NA	0.472587	-2.53699	1.75054	-1.44926	0.147265	0.277006
WBGene00005895	0.645783	-0.450577	1.56481	-0.287944	0.77339	NA	0.645783	-0.539922	1.53641	-0.351418	0.725275	0.808915	0.645783	0.733413	1.47019	0.498857	0.61788	NA	0.645783	1.27334	1.49355	0.852556	0.393906	0.554032
WBGene00005896	0.427823	-1.08536	1.67205	-0.649116	0.516264	NA	0.427823	-0.900762	1.63692	-0.550278	0.582128	NA	0.427823	-2.24691	1.68252	-1.33544	0.181731	NA	0.427823	-1.34615	1.73756	-0.774735	0.438496	0.595653
WBGene00005897	0.0359089	0	4.24705	0	1	NA	0.0359089	0.756584	4.24133	0.178384	0.858422	NA	0.0359089	0	4.24705	0	1	NA	0.0359089	-0.531346	4.24142	-0.125275	0.900306	NA
WBGene00005898	0.351993	2.06254	2.10126	0.98157	0.326312	NA	0.351993	2.02757	2.08616	0.971913	0.331094	NA	0.351993	1.13579	2.14059	0.530595	0.5957	NA	0.351993	-0.891783	2.08334	-0.428055	0.668611	NA
WBGene00005899	0.335862	0	2.72272	0	1	NA	0.335862	3.01061	2.63753	1.14145	0.253682	NA	0.335862	0	2.72272	0	1	NA	0.335862	-2.78536	2.63756	-1.05604	0.290951	NA
WBGene00005900	0.336565	-0.897367	2.44915	-0.3664	0.714067	NA	0.336565	0.874174	2.38955	0.365832	0.71449	NA	0.336565	-0.63894	2.44915	-0.260882	0.794183	NA	0.336565	-1.51311	2.40966	-0.627935	0.530046	NA
WBGene00005901	0.452689	0.0500001	1.44028	0.0347155	0.972307	NA	0.452689	1.13524	1.31863	0.860928	0.389277	NA	0.452689	-0.634624	1.45299	-0.436771	0.662278	NA	0.452689	-1.76987	1.35861	-1.3027	0.192677	0.335526
WBGene00005902	0.393166	-0.655762	1.59638	-0.41078	0.681234	NA	0.393166	0.200329	1.50807	0.132838	0.894321	NA	0.393166	-1.81845	1.60749	-1.13123	0.257957	NA	0.393166	-2.01878	1.58258	-1.27562	0.202088	NA
WBGene00005907	0.151263	0.441879	3.20133	0.13803	0.890217	NA	0.151263	0.794553	3.18438	0.249516	0.802962	NA	0.151263	-0.261486	3.20133	-0.0816803	0.934901	NA	0.151263	-1.05604	3.18492	-0.331574	0.740211	NA
WBGene00005908	0.0359089	0	4.24705	0	1	NA	0.0359089	0.756584	4.24133	0.178384	0.858422	NA	0.0359089	0	4.24705	0	1	NA	0.0359089	-0.531346	4.24142	-0.125275	0.900306	NA
WBGene00005909	0.532134	1.20211	1.38644	0.867053	0.385913	NA	0.532134	0.850922	1.38756	0.61325	0.539711	NA	0.532134	1.35966	1.37233	0.990764	0.321801	NA	0.532134	0.508737	1.31163	0.387867	0.698114	0.803919
WBGene00005912	0.824177	-0.764851	1.38177	-0.55353	0.579901	NA	0.824177	1.81334	1.17329	1.54552	0.122221	0.212721	0.824177	0.442481	1.30505	0.339052	0.73457	0.856092	0.824177	-1.37086	1.16091	-1.18084	0.237665	0.390046
WBGene00005913	0.0782719	0	4.24705	0	1	NA	0.0782719	0.888113	4.2394	0.20949	0.834066	NA	0.0782719	0	4.24705	0	1	NA	0.0782719	-0.662875	4.23949	-0.156357	0.875751	NA
WBGene00005914	0.226514	-0.466094	3.05298	-0.152669	0.87866	NA	0.226514	1.14848	3.01315	0.381156	0.703087	NA	0.226514	-0.688563	3.05298	-0.225538	0.821561	NA	0.226514	-1.83704	3.01892	-0.60851	0.54285	NA
WBGene00005915	0.172486	0.928598	3.81729	0.243261	0.807803	NA	0.172486	1.7265	3.79754	0.454636	0.649371	NA	0.172486	0	3.81729	0	1	NA	0.172486	-1.50126	3.79761	-0.395318	0.692608	NA
WBGene00005916	0.0688792	-0.0394788	4.24666	-0.00929643	0.992583	NA	0.0688792	-0.108932	4.24666	-0.0256511	0.979536	NA	0.0688792	-0.261946	4.24666	-0.0616829	0.950815	NA	0.0688792	-0.153015	4.24714	-0.0360277	0.97126	NA
WBGene00005917	0.0445763	-0.0394788	4.24666	-0.00929643	0.992583	NA	0.0445763	-0.108932	4.24666	-0.0256511	0.979536	NA	0.0445763	-0.261946	4.24666	-0.0616829	0.950815	NA	0.0445763	-0.153015	4.24714	-0.0360277	0.97126	NA
WBGene00005918	0.151984	-0.0393822	3.92374	-0.0100369	0.991992	NA	0.151984	0.584955	3.91279	0.149498	0.881161	NA	0.151984	0.219044	3.92374	0.0558254	0.955481	NA	0.151984	-0.36591	3.91328	-0.0935048	0.925503	NA
WBGene00005919	0.298503	0.443913	1.85045	0.239894	0.810412	NA	0.298503	1.7035	1.77049	0.962163	0.335968	NA	0.298503	0.221444	1.85045	0.11967	0.904744	NA	0.298503	-1.48205	1.77136	-0.836675	0.402775	NA
WBGene00005920	0.12866	-0.582534	3.28949	-0.17709	0.859438	NA	0.12866	-0.651988	3.28949	-0.198203	0.842886	NA	0.12866	-0.324107	3.28949	-0.0985281	0.921513	NA	0.12866	0.32788	3.29715	0.0994434	0.920786	NA
WBGene00005921	0.20453	0.969514	2.51582	0.385367	0.699966	NA	0.20453	-0.0986643	2.52423	-0.0390869	0.968821	NA	0.20453	0.229217	2.52423	0.0908066	0.927646	NA	0.20453	0.327881	2.52474	0.129867	0.896671	NA
WBGene00005922	0.322844	0.0996313	2.47612	0.0402369	0.967904	NA	0.322844	0.642996	2.44978	0.262471	0.792958	NA	0.322844	0.388597	2.47252	0.157166	0.875114	NA	0.322844	-0.254399	2.45192	-0.103755	0.917364	NA
WBGene00005923	0.0432486	0	4.24705	0	1	NA	0.0432486	0.378257	4.24705	0.0890635	0.929031	NA	0.0432486	0	4.24705	0	1	NA	0.0432486	-0.153015	4.24714	-0.0360277	0.97126	NA
WBGene00005924	0.0791278	0	4.24705	0	1	NA	0.0791278	0	4.24705	0	1	NA	0.0791278	1.22417	4.24494	0.288383	0.773054	NA	0.0791278	1.32681	4.24503	0.312556	0.754618	NA
WBGene00005925	0.484811	-0.501506	1.39724	-0.358927	0.71965	NA	0.484811	0.469892	1.27983	0.367153	0.713505	NA	0.484811	-0.770502	1.40779	-0.547313	0.584164	NA	0.484811	-1.24039	1.35745	-0.913769	0.360838	0.523073
WBGene00005926	0.231446	0.443159	2.14346	0.206749	0.836206	NA	0.231446	0.985662	2.1121	0.466675	0.640733	NA	0.231446	0.22069	2.14346	0.102959	0.917995	NA	0.231446	-0.764972	2.11285	-0.362057	0.717309	NA
WBGene00005927	0.0468661	0.452277	4.24676	0.106499	0.915186	NA	0.0468661	-0.578964	4.24676	-0.136331	0.89156	NA	0.0468661	-0.251085	4.24676	-0.0591237	0.952854	NA	0.0468661	0	4.24714	0	1	NA
WBGene00005928	0.131426	0.0154081	3.27357	0.00470681	0.996245	NA	0.131426	-0.534941	3.27357	-0.163412	0.870194	NA	0.131426	-0.687956	3.27357	-0.210155	0.833547	NA	0.131426	-0.153015	3.27886	-0.0466672	0.962778	NA
WBGene00005929	0.94615	-0.127924	0.984588	-0.129927	0.896624	NA	0.94615	0.0218695	0.922931	0.0236957	0.981095	0.988126	0.94615	0.110211	0.95365	0.115568	0.907995	0.953949	0.94615	0.0883418	0.940026	0.093978	0.925127	0.956614
WBGene00005930	0.0845311	-0.64564	4.24026	-0.152264	0.878978	NA	0.0845311	-1.19599	4.24026	-0.282055	0.777901	NA	0.0845311	-0.868108	4.24026	-0.20473	0.837783	NA	0.0845311	0	4.24714	0	1	NA
WBGene00005931	9.43607	-0.749645	0.456571	-1.6419	0.100611	0.394331	9.43607	0.5216	0.400648	1.30189	0.192954	0.304964	9.43607	-0.284632	0.429189	-0.663187	0.507211	0.697552	9.43607	-0.806233	0.416288	-1.93672	0.0527796	0.127548
WBGene00005932	4.44803	0.630754	0.459671	1.37218	0.170006	0.505648	4.44803	0.849498	0.429148	1.9795	0.0477596	0.0984598	4.44803	-0.542473	0.535848	-1.01236	0.311365	0.521177	4.44803	-1.39197	0.496884	-2.8014	0.00508813	0.0199288
WBGene00005933	0.217723	0	3.57061	0	1	NA	0.217723	2.39059	3.5243	0.678318	0.49757	NA	0.217723	0	3.57061	0	1	NA	0.217723	-2.16535	3.52435	-0.614398	0.538953	NA
WBGene00005934	1.11986	0.239204	1.2071	0.198164	0.842917	NA	1.11986	0.412058	1.15961	0.355342	0.722334	0.806914	1.11986	1.12838	1.13073	0.997917	0.31832	0.528424	1.11986	0.716318	1.08064	0.662864	0.507418	0.655573
WBGene00005935	0.724138	-0.316178	1.29788	-0.243611	0.807532	NA	0.724138	0.858662	1.15538	0.743189	0.457367	0.584211	0.724138	0.243863	1.24193	0.196357	0.84433	0.921343	0.724138	-0.614799	1.15465	-0.532456	0.59441	0.725268
WBGene00005937	0.734461	-1.64441	1.40771	-1.16814	0.242749	NA	0.734461	0.327752	1.23778	0.264791	0.791171	0.859437	0.734461	-0.543873	1.34499	-0.40437	0.68594	0.823627	0.734461	-0.871625	1.31519	-0.662738	0.507498	0.655634
WBGene00005938	1.71483	0.128558	0.868062	0.148098	0.882265	NA	1.71483	1.32204	0.76867	1.71991	0.0854496	0.159108	1.71483	-0.755709	0.962014	-0.785548	0.432132	0.63555	1.71483	-2.07775	0.892017	-2.32927	0.0198448	0.0592453
WBGene00005939	0.130071	-0.0390726	3.29098	-0.0118726	0.990527	NA	0.130071	0.398918	3.28106	0.121582	0.90323	NA	0.130071	0.219355	3.29098	0.0666532	0.946858	NA	0.130071	-0.179563	3.28159	-0.0547183	0.956363	NA
WBGene00005940	0.144099	-0.0393585	3.87948	-0.0101453	0.991905	NA	0.144099	-0.108812	3.87948	-0.028048	0.977624	NA	0.144099	0.219068	3.87948	0.0564684	0.954969	NA	0.144099	0.32788	3.87997	0.0845057	0.932654	NA
WBGene00005942	2.38231	-1.43817	0.692012	-2.07825	0.0376864	NA	2.38231	-0.441962	0.563273	-0.784631	0.43267	0.560873	2.38231	-1.6731	0.714836	-2.34054	0.019256	0.0722431	2.38231	-1.23114	0.728885	-1.68907	0.0912057	0.193986
WBGene00005943	0.114897	0.452262	4.20679	0.107508	0.914386	NA	0.114897	0.594281	4.19662	0.141609	0.887389	NA	0.114897	-0.2511	4.20679	-0.0596891	0.952403	NA	0.114897	-0.845381	4.197	-0.201425	0.840366	NA
WBGene00005944	0.0337046	0.928604	4.24705	0.218647	0.826925	NA	0.0337046	0	4.24705	0	1	NA	0.0337046	0	4.24705	0	1	NA	0.0337046	0	4.24714	0	1	NA
WBGene00005945	0.139884	0.928613	3.25057	0.285677	0.775126	NA	0.139884	1.40786	3.23209	0.435589	0.663135	NA	0.139884	0	3.25057	0	1	NA	0.139884	-1.18261	3.23214	-0.365893	0.714445	NA
WBGene00005946	0.557114	-1.0844	1.74255	-0.622308	0.533739	NA	0.557114	-1.28029	1.73631	-0.737361	0.460903	0.587383	0.557114	-2.74314	1.78221	-1.53918	0.12376	NA	0.557114	-1.46286	1.85831	-0.787199	0.431166	0.588692
WBGene00005947	0.779918	1.011	1.23619	0.817838	0.41345	NA	0.779918	1.99855	1.12628	1.77447	0.0759856	0.144591	0.779918	0.373177	1.30294	0.286411	0.774563	0.882489	0.779918	-1.62538	1.13318	-1.43435	0.151473	0.282902
WBGene00005948	0	NA	NA	NA	NA	NA	0	NA	NA	NA	NA	NA	0	NA	NA	NA	NA	NA	0	NA	NA	NA	NA	NA
WBGene00005949	1.58756	0.230948	0.810826	0.284831	0.775774	NA	1.58756	0.505062	0.752953	0.670775	0.502364	0.624749	1.58756	0.388725	0.787371	0.493701	0.621518	0.780533	1.58756	-0.116336	0.739708	-0.157273	0.87503	0.922845
WBGene00005950	0.129102	0.441823	3.29219	0.134203	0.893242	NA	0.129102	0.288871	3.28438	0.087953	0.929914	NA	0.129102	-0.261542	3.29219	-0.0794431	0.93668	NA	0.129102	-0.550412	3.28491	-0.167558	0.866931	NA
WBGene00005951	0.0649909	0.928596	4.24705	0.218645	0.826927	NA	0.0649909	0.773	4.24108	0.182265	0.855375	NA	0.0649909	0	4.24705	0	1	NA	0.0649909	-0.547766	4.24118	-0.129154	0.897236	NA
WBGene00005952	0.190044	0	3.74156	0	1	NA	0.190044	1.9139	3.71445	0.515257	0.606373	NA	0.190044	0.706131	3.74156	0.188726	0.850307	NA	0.190044	-1.20777	3.71452	-0.325148	0.745069	NA
WBGene00005953	0.337221	-1.3928	1.60538	-0.867582	0.385623	NA	0.337221	-0.83448	1.55951	-0.53509	0.592588	NA	0.337221	-1.61527	1.60538	-1.00616	0.314339	NA	0.337221	-0.78079	1.65428	-0.471981	0.63694	NA
WBGene00005954	0	NA	NA	NA	NA	NA	0	NA	NA	NA	NA	NA	0	NA	NA	NA	NA	NA	0	NA	NA	NA	NA	NA
WBGene00005955	0.322208	-0.192944	2.20274	-0.0875927	0.9302	NA	0.322208	0.774118	2.1551	0.359203	0.719443	NA	0.322208	-0.415413	2.20274	-0.188589	0.850415	NA	0.322208	-1.18953	2.16993	-0.548188	0.583563	NA
WBGene00005956	0.136789	0.441514	3.9373	0.112136	0.910715	NA	0.136789	-0.108833	3.9373	-0.0276416	0.977948	NA	0.136789	-0.261848	3.9373	-0.0665045	0.946976	NA	0.136789	-0.153015	3.93779	-0.0388581	0.969004	NA
WBGene00005957	1.12581	-0.445186	1.17983	-0.377331	0.705928	NA	1.12581	1.07717	1.02272	1.05324	0.292232	0.420135	1.12581	-0.198261	1.15316	-0.171929	0.863493	0.932024	1.12581	-1.27543	1.0744	-1.18711	0.235184	0.387183
WBGene00005958	0.35873	-0.689252	1.82501	-0.37767	0.705676	NA	0.35873	-0.629536	1.79838	-0.350057	0.726296	NA	0.35873	-1.94035	1.83806	-1.05565	0.291128	NA	0.35873	-1.31081	1.86807	-0.701695	0.48287	NA
WBGene00005959	1.96547	0.677894	0.744655	0.910346	0.36264	NA	1.96547	0.56984	0.719736	0.791736	0.428515	0.557445	1.96547	0.386274	0.755371	0.51137	0.609092	0.771469	1.96547	-0.183567	0.707319	-0.259525	0.79523	0.872786
WBGene00005960	0.101606	-0.028777	3.47015	-0.00829271	0.993383	NA	0.101606	0.725931	3.45573	0.210066	0.833616	NA	0.101606	-0.251245	3.47015	-0.0724018	0.942282	NA	0.101606	-0.977176	3.45613	-0.282737	0.777378	NA
WBGene00005961	0.953337	-0.0670051	1.29598	-0.0517022	0.958766	NA	0.953337	1.777	1.12451	1.58024	0.114052	0.201196	0.953337	-0.260046	1.31697	-0.197458	0.843469	0.921108	0.953337	-2.03705	1.18313	-1.72175	0.0851147	0.184047
WBGene00005962	0.187149	-0.0291667	2.58722	-0.0112734	0.991005	NA	0.187149	1.55621	2.54085	0.612476	0.540223	NA	0.187149	-0.251636	2.58722	-0.0972611	0.922519	NA	0.187149	-1.80785	2.54136	-0.711371	0.476854	NA
WBGene00005963	0.292663	0	2.74787	0	1	NA	0.292663	2.85967	2.66835	1.0717	0.283853	NA	0.292663	0	2.74787	0	1	NA	0.292663	-2.63442	2.66837	-0.987277	0.323507	NA
WBGene00005964	0.316697	-0.194683	2.17037	-0.0897007	0.928525	NA	0.316697	-0.745034	2.17037	-0.343276	0.731391	NA	0.316697	0.630856	2.14819	0.293669	0.769011	NA	0.316697	1.37589	2.16315	0.636058	0.524739	NA
WBGene00005965	1.25673	-1.47843	1.04655	-1.41267	0.157753	NA	1.25673	-1.24129	0.969595	-1.28022	0.200468	0.314017	1.25673	0.409927	0.841437	0.487175	0.626134	0.783823	1.25673	1.65122	0.958035	1.72355	0.0847891	0.183565
WBGene00005966	0.0395639	0	4.24705	0	1	NA	0.0395639	0	4.24705	0	1	NA	0.0395639	0.706136	4.24705	0.166265	0.867948	NA	0.0395639	0.808773	4.24714	0.190428	0.848974	NA
WBGene00005967	1.9219	0.37262	0.897127	0.415347	0.677888	NA	1.9219	1.6096	0.796854	2.01995	0.0433886	0.0907594	1.9219	-0.157548	0.944203	-0.166858	0.867482	0.933978	1.9219	-1.76715	0.846181	-2.08839	0.036763	0.0963508
WBGene00005968	3.48445	0.296523	0.729659	0.406385	0.684459	NA	3.48445	1.38646	0.655675	2.11456	0.0344674	0.0749214	3.48445	0.342508	0.715184	0.478909	0.632004	0.787426	3.48445	-1.04396	0.647452	-1.61241	0.106873	0.218092
WBGene00005969	0.514343	-1.58873	2.17961	-0.728906	0.466059	NA	0.514343	0.809994	2.07851	0.389698	0.69676	NA	0.514343	-1.3303	2.17961	-0.61034	0.541637	NA	0.514343	-2.1403	2.12945	-1.0051	0.314851	0.475376
WBGene00005970	0.189205	-0.0690336	2.62771	-0.0262714	0.979041	NA	0.189205	0.414011	2.60419	0.158979	0.873686	NA	0.189205	-0.772399	2.62771	-0.293944	0.7688	NA	0.189205	-1.18641	2.61315	-0.454015	0.649818	NA
WBGene00005971	0.223321	0.928629	2.15579	0.430761	0.666642	NA	0.223321	1.66631	2.12018	0.785929	0.431909	NA	0.223321	0.70616	2.15579	0.327565	0.743241	NA	0.223321	-0.960154	2.12019	-0.452861	0.650649	NA
WBGene00005972	0.0950401	-0.463871	4.24307	-0.109324	0.912945	NA	0.0950401	-0.533324	4.24307	-0.125693	0.899975	NA	0.0950401	-0.686338	4.24307	-0.161755	0.871499	NA	0.0950401	-0.153015	4.24714	-0.0360277	0.97126	NA
WBGene00005973	0.0942481	-0.0286239	4.24676	-0.00674016	0.994622	NA	0.0942481	0.280253	4.24105	0.0660811	0.947313	NA	0.0942481	0.229802	4.24676	0.0541124	0.956846	NA	0.0942481	-0.0504506	4.24142	-0.0118947	0.99051	NA
WBGene00005974	0.0280908	0.928604	4.24705	0.218647	0.826925	NA	0.0280908	0	4.24705	0	1	NA	0.0280908	0	4.24705	0	1	NA	0.0280908	0	4.24714	0	1	NA
WBGene00005975	0.147092	0.441849	3.24577	0.136131	0.891718	NA	0.147092	0.80359	3.22894	0.248871	0.80346	NA	0.147092	-0.261515	3.24577	-0.0805711	0.935783	NA	0.147092	-1.06511	3.22948	-0.329807	0.741545	NA
WBGene00005976	0.603206	-1.37706	1.35226	-1.01834	0.308518	NA	0.603206	0.954711	1.15117	0.829337	0.406914	0.536733	0.603206	-2.08043	1.35226	-1.53848	0.123932	NA	0.603206	-3.03514	1.2794	-2.37231	0.0176772	0.054101
WBGene00005977	0.442084	0.444379	1.71666	0.258863	0.795741	NA	0.442084	2.46499	1.57917	1.56094	0.118539	NA	0.442084	0.221909	1.71666	0.129268	0.897145	NA	0.442084	-2.24308	1.58014	-1.41954	0.155741	0.288518
WBGene00005978	0.102434	0.928599	4.24705	0.218646	0.826926	NA	0.102434	0.378252	4.24705	0.0890625	0.929032	NA	0.102434	0	4.24705	0	1	NA	0.102434	-0.153015	4.24714	-0.0360277	0.97126	NA
WBGene00005979	0.311236	-1.48876	2.07974	-0.715839	0.474091	NA	0.311236	0.102159	2.02002	0.0505733	0.959666	NA	0.311236	-1.71123	2.07974	-0.822809	0.410617	NA	0.311236	-1.81338	2.06805	-0.876857	0.380564	NA
WBGene00005980	0.126502	-0.0286265	4.24676	-0.00674079	0.994622	NA	0.126502	1.10174	4.23128	0.260379	0.794571	NA	0.126502	-0.251094	4.24676	-0.059126	0.952852	NA	0.126502	-1.35283	4.23166	-0.319693	0.749201	NA
WBGene00005981	1.68279	-1.48855	0.892391	-1.66805	0.0953055	NA	1.68279	-0.753132	0.783147	-0.961675	0.336213	0.467243	1.68279	-0.91891	0.823955	-1.11524	0.264746	0.470796	1.68279	-0.165777	0.858963	-0.192997	0.846961	0.905055
WBGene00005982	0.595399	0.935295	1.38203	0.676755	0.498561	NA	0.595399	1.97387	1.26443	1.56107	0.118507	0.207455	0.595399	-0.22523	1.43261	-0.157217	0.875074	NA	0.595399	-2.1991	1.28089	-1.71685	0.086007	0.185626
WBGene00005983	0.65056	0.455216	1.21232	0.375491	0.707296	NA	0.65056	0.755028	1.15145	0.655722	0.512003	0.632755	0.65056	-0.290138	1.29049	-0.224829	0.822113	NA	0.65056	-1.04517	1.21216	-0.862236	0.388558	0.548794
WBGene00005984	0	NA	NA	NA	NA	NA	0	NA	NA	NA	NA	NA	0	NA	NA	NA	NA	NA	0	NA	NA	NA	NA	NA
WBGene00005985	0.091414	-0.367426	4.24393	-0.086577	0.931008	NA	0.091414	0.218149	4.23432	0.0515192	0.958912	NA	0.091414	-0.589894	4.24393	-0.138997	0.889452	NA	0.091414	-0.808043	4.23754	-0.190687	0.848771	NA
WBGene00005987	0.221365	0.442	3.03047	0.145852	0.884038	NA	0.221365	-0.108349	3.03047	-0.0357531	0.971479	NA	0.221365	1.21091	3.01681	0.401387	0.688135	NA	0.221365	1.31925	3.01737	0.43722	0.661952	NA
WBGene00006004	0.336525	-0.337909	1.80469	-0.187239	0.851473	NA	0.336525	0.933718	1.72148	0.542391	0.587549	NA	0.336525	-1.04128	1.80469	-0.576982	0.563951	NA	0.336525	-1.97499	1.74627	-1.13098	0.258065	NA
WBGene00006006	1.02508	0.518201	1.06093	0.488439	0.625239	NA	1.02508	1.63896	0.936704	1.74972	0.0801674	0.1509	1.02508	0.413879	1.07431	0.385251	0.700052	0.833376	1.02508	-1.22509	0.918473	-1.33383	0.18226	0.322872
WBGene00006007	0.358734	-0.617349	2.4086	-0.25631	0.797711	NA	0.358734	1.58435	2.32591	0.681176	0.49576	NA	0.358734	-0.358921	2.4086	-0.149017	0.881541	NA	0.358734	-1.94328	2.33795	-0.831189	0.405867	NA
WBGene00006008	1.70947	-0.324888	0.772554	-0.420537	0.674093	NA	1.70947	0.216992	0.695706	0.311902	0.755115	0.830535	1.70947	-1.6243	0.93728	-1.73299	0.0830977	0.216015	1.70947	-1.84129	0.922018	-1.99702	0.0458232	0.114376
WBGene00006012	0.782455	-0.456724	1.12539	-0.405836	0.684863	NA	0.782455	-0.475296	1.09089	-0.435694	0.663059	0.759972	0.782455	-2.23183	1.2507	-1.78447	0.0743481	0.199837	0.782455	-1.75654	1.27852	-1.37388	0.169478	0.306304
WBGene00006013	0.122708	0.441459	4.07972	0.108208	0.913831	NA	0.122708	0.302296	4.07324	0.0742151	0.940839	NA	0.122708	-0.261903	4.07972	-0.0641964	0.948814	NA	0.122708	-0.564199	4.07373	-0.138497	0.889848	NA
WBGene00006014	0.377893	0.0098495	1.59785	0.00616424	0.995082	NA	0.377893	-1.42655	1.65024	-0.864449	0.387341	NA	0.377893	-1.99578	1.66734	-1.19698	0.231313	NA	0.377893	-0.569225	1.73181	-0.328687	0.742392	NA
WBGene00006015	0.379585	-0.381643	1.64007	-0.2327	0.815995	NA	0.379585	-1.43642	1.65289	-0.869034	0.384829	NA	0.379585	-0.608084	1.64758	-0.369077	0.712071	NA	0.379585	0.828332	1.70321	0.486336	0.626729	NA
WBGene00006016	4.60766	-0.984164	0.541999	-1.8158	0.0694004	0.327755	4.60766	0.355613	0.424498	0.837725	0.402185	0.532089	4.60766	0.0347513	0.455257	0.0763333	0.939154	0.970272	4.60766	-0.320861	0.436135	-0.735694	0.461917	0.616404
WBGene00006017	0.26058	0.442373	2.88537	0.153316	0.878149	NA	0.26058	-1.58705	2.91036	-0.545309	0.585541	NA	0.26058	-1.25917	2.91036	-0.43265	0.665269	NA	0.26058	0	2.93081	0	1	NA
WBGene00006018	0.0432486	0	4.24705	0	1	NA	0.0432486	0.378257	4.24705	0.0890635	0.929031	NA	0.0432486	0	4.24705	0	1	NA	0.0432486	-0.153015	4.24714	-0.0360277	0.97126	NA
WBGene00006019	0	NA	NA	NA	NA	NA	0	NA	NA	NA	NA	NA	0	NA	NA	NA	NA	NA	0	NA	NA	NA	NA	NA
WBGene00006020	0.487356	0.447276	1.3774	0.324726	0.745389	NA	0.487356	-0.0175916	1.3726	-0.0128163	0.989774	NA	0.487356	0.926084	1.33329	0.694584	0.487316	NA	0.487356	0.943676	1.32322	0.713168	0.475741	0.628577
WBGene00006021	0.535119	-2.02698	1.27845	-1.58549	0.112854	NA	0.535119	-0.675356	1.14149	-0.591643	0.55409	NA	0.535119	-2.73035	1.27845	-2.13566	0.0327067	NA	0.535119	-2.05499	1.32262	-1.55373	0.120248	0.238076
WBGene00006022	0.0813464	0.928596	4.24705	0.218645	0.826927	NA	0.0813464	0.773	4.24108	0.182265	0.855375	NA	0.0813464	0	4.24705	0	1	NA	0.0813464	-0.547766	4.24118	-0.129154	0.897236	NA
WBGene00006023	0.091518	0.928595	4.24705	0.218645	0.826927	NA	0.091518	0	4.24705	0	1	NA	0.091518	1.16248	4.24545	0.273819	0.784224	NA	0.091518	1.26513	4.24555	0.29799	0.765711	NA
WBGene00006024	0	NA	NA	NA	NA	NA	0	NA	NA	NA	NA	NA	0	NA	NA	NA	NA	NA	0	NA	NA	NA	NA	NA
WBGene00006025	0.207426	0.928624	2.4718	0.375688	0.707149	NA	0.207426	2.0233	2.42349	0.834873	0.403789	NA	0.207426	0	2.4718	0	1	NA	0.207426	-1.79804	2.4235	-0.741919	0.458136	NA
WBGene00006026	0.169124	-0.0722857	3.87356	-0.0186613	0.985111	NA	0.169124	0.429954	3.85803	0.111444	0.911264	NA	0.169124	-0.775648	3.87356	-0.200242	0.841292	NA	0.169124	-1.2056	3.86405	-0.312005	0.755037	NA
WBGene00006027	0.121857	-0.0390894	3.32016	-0.0117734	0.990606	NA	0.121857	0.715978	3.30502	0.216633	0.828494	NA	0.121857	-0.261558	3.32016	-0.0787788	0.937209	NA	0.121857	-0.977536	3.30555	-0.295725	0.76744	NA
WBGene00006028	0.197379	-0.973455	2.5705	-0.378703	0.704908	NA	0.197379	-0.626483	2.55987	-0.244732	0.806664	NA	0.197379	-0.715027	2.5705	-0.278167	0.780884	NA	0.197379	-0.0885447	2.58123	-0.0343034	0.972635	NA
WBGene00006029	0.0740212	0.928599	4.24705	0.218646	0.826926	NA	0.0740212	0.378252	4.24705	0.0890625	0.929032	NA	0.0740212	0	4.24705	0	1	NA	0.0740212	-0.153015	4.24714	-0.0360277	0.97126	NA
WBGene00006057	0	NA	NA	NA	NA	NA	0	NA	NA	NA	NA	NA	0	NA	NA	NA	NA	NA	0	NA	NA	NA	NA	NA
WBGene00006060	13.6067	0.0765863	0.325435	0.235335	0.813949	0.945591	13.6067	0.918637	0.29131	3.15347	0.00161344	0.00534856	13.6067	0.421179	0.309353	1.36149	0.17336	0.357788	13.6067	-0.497458	0.285296	-1.74365	0.0812196	0.177976
WBGene00006070	0.144808	0	3.88993	0	1	NA	0.144808	1.85511	3.86594	0.47986	0.631327	NA	0.144808	0	3.88993	0	1	NA	0.144808	-1.62988	3.86602	-0.42159	0.673324	NA
WBGene00006072	0.892272	1.36275	1.11845	1.21843	0.223061	NA	0.892272	1.85632	1.05115	1.766	0.0773961	0.146848	0.892272	0.580257	1.20333	0.482209	0.629658	0.785918	0.892272	-1.27607	1.03197	-1.23653	0.216261	0.364623
WBGene00006073	0	NA	NA	NA	NA	NA	0	NA	NA	NA	NA	NA	0	NA	NA	NA	NA	NA	0	NA	NA	NA	NA	NA
WBGene00006074	0.0378914	0	4.24705	0	1	NA	0.0378914	0.789173	4.24084	0.186089	0.852375	NA	0.0378914	0	4.24705	0	1	NA	0.0378914	-0.563935	4.24093	-0.132974	0.894214	NA
WBGene00006075	19.0126	0.292489	0.295436	0.990024	0.322162	0.673987	19.0126	1.34166	0.258341	5.19337	2.06523e-07	1.65926e-06	19.0126	1.5127	0.260715	5.80212	6.54807e-09	1.71792e-07	19.0126	0.171036	0.222038	0.7703	0.441122	0.597872
WBGene00006076	0.261105	0.443207	2.12079	0.208982	0.834462	NA	0.261105	0.391401	2.10508	0.185931	0.852499	NA	0.261105	0.728502	2.11661	0.344183	0.730709	NA	0.261105	0.337101	2.10163	0.1604	0.872566	NA
WBGene00006077	0.307501	0.487442	1.54256	0.315995	0.752006	NA	0.307501	-0.127064	1.54692	-0.08214	0.934535	NA	0.307501	-0.629244	1.58345	-0.397387	0.691082	NA	0.307501	-0.50218	1.57986	-0.317864	0.750588	NA
WBGene00006080	3.56854	0.416919	0.59373	0.702204	0.482552	NA	3.56854	1.34332	0.520372	2.58146	0.00983828	0.025938	3.56854	0.869415	0.556162	1.56324	0.117996	0.276097	3.56854	-0.473906	0.473489	-1.00088	0.316884	0.477484
WBGene00006081	0.152615	-0.389844	2.70687	-0.14402	0.885485	NA	0.152615	-0.554844	2.69758	-0.205682	0.837039	NA	0.152615	-1.09321	2.70687	-0.403864	0.686312	NA	0.152615	-0.538366	2.71433	-0.198342	0.842777	NA
WBGene00006082	0.068925	-0.0394834	4.24666	-0.0092975	0.992582	NA	0.068925	0.269393	4.24095	0.063522	0.949351	NA	0.068925	-0.261951	4.24666	-0.061684	0.950814	NA	0.068925	-0.531345	4.24142	-0.125275	0.900306	NA
WBGene00006083	0.533897	0.450217	1.60334	0.2808	0.778864	NA	0.533897	2.84391	1.43618	1.98019	0.0476825	NA	0.533897	0.72544	1.59789	0.453999	0.649829	NA	0.533897	-2.11847	1.431	-1.48041	0.138764	0.265503
WBGene00006084	2.11154	0.920482	0.888616	1.03586	0.300267	NA	2.11154	2.22768	0.790106	2.81948	0.00481023	0.0138367	2.11154	1.52027	0.836278	1.8179	0.0690792	0.189427	2.11154	-0.707413	0.648892	-1.09019	0.275631	0.433258
WBGene00006085	0.351152	-0.0305623	1.64106	-0.0186235	0.985141	NA	0.351152	2.18023	1.5132	1.4408	0.14964	NA	0.351152	0.693557	1.63652	0.4238	0.671711	NA	0.351152	-1.48667	1.50913	-0.985118	0.324566	NA
WBGene00006086	0.796878	1.44757	1.31961	1.09697	0.272655	NA	0.796878	1.52565	1.28642	1.18597	0.235635	0.355664	0.796878	0.224025	1.42657	0.157038	0.875215	0.937727	0.796878	-1.30162	1.3034	-0.998637	0.31797	0.478697
WBGene00006087	0.186261	0	3.08493	0	1	NA	0.186261	1.40558	3.06539	0.458531	0.646571	NA	0.186261	1.22111	3.08203	0.396203	0.691955	NA	0.186261	-0.184466	3.06251	-0.0602336	0.95197	NA
WBGene00006090	0.384638	-0.684307	2.06322	-0.33167	0.740138	NA	0.384638	-0.792432	2.04477	-0.387542	0.698355	NA	0.384638	-1.94659	2.07499	-0.938119	0.348183	NA	0.384638	-1.15416	2.10566	-0.548123	0.583607	NA
WBGene00006091	0.102572	0.928595	4.2386	0.219081	0.826587	NA	0.102572	0.378248	4.2386	0.089239	0.928892	NA	0.102572	0.706127	4.2386	0.166595	0.867689	NA	0.102572	0.327879	4.23869	0.0773539	0.938342	NA
WBGene00006092	0.0838217	0	4.24705	0	1	NA	0.0838217	1.21495	4.23525	0.286867	0.774214	NA	0.0838217	0	4.24705	0	1	NA	0.0838217	-0.98972	4.23535	-0.233681	0.815233	NA
WBGene00006093	0.534693	2.1443	1.56464	1.37048	0.170538	NA	0.534693	2.63701	1.50165	1.75607	0.0790762	NA	0.534693	0.706163	1.62924	0.433431	0.664702	NA	0.534693	-1.93084	1.50166	-1.28581	0.19851	0.342772
WBGene00006094	0.0986106	0.928599	4.24705	0.218646	0.826926	NA	0.0986106	0.378252	4.24705	0.0890625	0.929032	NA	0.0986106	0	4.24705	0	1	NA	0.0986106	-0.153015	4.24714	-0.0360277	0.97126	NA
WBGene00006095	0.0638848	0	4.24705	0	1	NA	0.0638848	0.868415	4.23968	0.20483	0.837705	NA	0.0638848	0	4.24705	0	1	NA	0.0638848	-0.643177	4.23977	-0.151701	0.879423	NA
WBGene00006096	0.396494	0.8943	1.72987	0.516975	0.605173	NA	0.396494	2.17714	1.62027	1.34369	0.179049	NA	0.396494	0.228132	1.7394	0.131156	0.895652	NA	0.396494	-1.94901	1.62106	-1.2023	0.229246	NA
WBGene00006097	46.4407	-1.15505	0.28544	-4.04657	5.19733e-05	0.00207755	46.4407	0.110713	0.263229	0.420598	0.674049	0.768762	46.4407	-0.324428	0.269227	-1.20504	0.22819	0.427012	46.4407	-0.435142	0.267817	-1.62477	0.104211	0.214185
WBGene00006098	0.342279	0.346102	1.87383	0.184703	0.853462	NA	0.342279	-0.166853	1.86523	-0.0894542	0.928721	NA	0.342279	0.170854	1.87838	0.0909581	0.927526	NA	0.342279	0.337706	1.87511	0.180099	0.857075	NA
WBGene00006099	0.154636	-0.155678	3.98645	-0.0390517	0.968849	NA	0.154636	-0.049621	3.97619	-0.0124796	0.990043	NA	0.154636	-0.85904	3.98645	-0.21549	0.829385	NA	0.154636	-0.809419	3.98338	-0.203199	0.838979	NA
WBGene00006100	0.116782	0.0140964	2.84296	0.00495835	0.996044	NA	0.116782	-0.136574	2.8338	-0.0481947	0.961561	NA	0.116782	-0.689269	2.84296	-0.242448	0.808433	NA	0.116782	-0.552695	2.83998	-0.194613	0.845696	NA
WBGene00006101	0.968915	-0.276738	1.08095	-0.256013	0.797941	NA	0.968915	-0.964755	1.10972	-0.869371	0.384644	0.514984	0.968915	-1.54927	1.21305	-1.27717	0.201542	0.394302	0.968915	-0.584517	1.27781	-0.457438	0.647356	0.765918
WBGene00006102	0.6115	-0.302396	1.72285	-0.175521	0.86067	NA	0.6115	0.269682	1.66183	0.16228	0.871086	0.915046	0.6115	-0.562952	1.73142	-0.325138	0.745076	NA	0.6115	-0.832633	1.70918	-0.487154	0.626149	0.750377
WBGene00006103	0.123592	-0.0394326	4.07222	-0.00968331	0.992274	NA	0.123592	0.269861	4.06624	0.0663661	0.947086	NA	0.123592	0.218994	4.07222	0.0537776	0.957112	NA	0.123592	-0.0508666	4.06673	-0.012508	0.99002	NA
WBGene00006104	0.187294	0.441969	3.07633	0.143668	0.885763	NA	0.187294	0.552999	3.06273	0.180558	0.856715	NA	0.187294	-0.261395	3.07633	-0.0849699	0.932285	NA	0.187294	-0.814394	3.06329	-0.265856	0.79035	NA
WBGene00006105	0	NA	NA	NA	NA	NA	0	NA	NA	NA	NA	NA	0	NA	NA	NA	NA	NA	0	NA	NA	NA	NA	NA
WBGene00006106	2.85916	-0.317114	0.738172	-0.429594	0.667491	NA	2.85916	1.42185	0.611555	2.32497	0.0200737	0.0475127	2.85916	-0.565236	0.753855	-0.749794	0.453379	0.654213	2.85916	-1.98708	0.691237	-2.87467	0.00404446	0.0166551
WBGene00006107	0.0375507	-0.367419	4.24393	-0.0865752	0.931009	NA	0.0375507	-0.917766	4.24393	-0.216254	0.82879	NA	0.0375507	-0.589887	4.24393	-0.138995	0.889454	NA	0.0375507	0	4.24714	0	1	NA
WBGene00006108	0.517591	0.75853	1.4434	0.525515	0.599225	NA	0.517591	-0.0860005	1.4807	-0.058081	0.953684	NA	0.517591	0.386918	1.47912	0.261587	0.79364	NA	0.517591	0.472918	1.47943	0.319662	0.749224	0.840562
WBGene00006110	1.27307	-0.306682	0.956624	-0.320588	0.748523	NA	1.27307	0.393716	0.871208	0.451919	0.651327	0.750184	1.27307	-1.61945	1.10952	-1.45959	0.144404	0.315596	1.27307	-2.01316	1.08418	-1.85685	0.0633324	0.147175
WBGene00006111	0.0179544	0	4.24705	0	1	NA	0.0179544	0.378257	4.24705	0.0890635	0.929031	NA	0.0179544	0	4.24705	0	1	NA	0.0179544	-0.153015	4.24714	-0.0360277	0.97126	NA
WBGene00006112	0	NA	NA	NA	NA	NA	0	NA	NA	NA	NA	NA	0	NA	NA	NA	NA	NA	0	NA	NA	NA	NA	NA
WBGene00006117	0.116316	0.928596	4.13838	0.224386	0.822457	NA	0.116316	1.05702	4.12821	0.256049	0.797913	NA	0.116316	0	4.13838	0	1	NA	0.116316	-0.83179	4.1283	-0.201485	0.840319	NA
WBGene00006118	0.112862	0.928594	4.15273	0.223611	0.82306	NA	0.112862	1.18725	4.14098	0.286707	0.774337	NA	0.112862	0	4.15273	0	1	NA	0.112862	-0.962017	4.14107	-0.232311	0.816296	NA
WBGene00006119	0.119768	0	4.07032	0	1	NA	0.119768	1.63969	4.05355	0.404506	0.685841	NA	0.119768	0	4.07032	0	1	NA	0.119768	-1.41445	4.05364	-0.348934	0.727139	NA
WBGene00006120	2.18817	0.0939428	0.719106	0.130638	0.896061	NA	2.18817	1.16961	0.630963	1.85368	0.0637846	0.125075	2.18817	-1.94982	0.970119	-2.00988	0.0444443	0.136939	2.18817	-3.11942	0.924385	-3.37459	0.000739252	0.00415834
WBGene00006121	0.0179544	0	4.24705	0	1	NA	0.0179544	0.378257	4.24705	0.0890635	0.929031	NA	0.0179544	0	4.24705	0	1	NA	0.0179544	-0.153015	4.24714	-0.0360277	0.97126	NA
WBGene00006122	0.449325	-0.404274	1.38798	-0.291267	0.770847	NA	0.449325	-1.01435	1.39224	-0.728576	0.466261	NA	0.449325	-1.52012	1.4337	-1.06028	0.289019	NA	0.449325	-0.505773	1.49168	-0.339064	0.734562	0.83089
WBGene00006123	0.562025	-0.471946	1.55165	-0.304157	0.761008	NA	0.562025	0.348008	1.46309	0.237858	0.811991	0.874548	0.562025	-1.63531	1.56317	-1.04615	0.295491	NA	0.562025	-1.98332	1.52888	-1.29723	0.194551	0.338005
WBGene00006124	0	NA	NA	NA	NA	NA	0	NA	NA	NA	NA	NA	0	NA	NA	NA	NA	NA	0	NA	NA	NA	NA	NA
WBGene00006125	0.208024	0	3.61686	0	1	NA	0.208024	2.32185	3.57363	0.649719	0.515874	NA	0.208024	0	3.61686	0	1	NA	0.208024	-2.09661	3.57368	-0.586681	0.557418	NA
WBGene00006126	0.200129	-0.0388916	3.02749	-0.0128462	0.989751	NA	0.200129	1.51864	2.98959	0.507974	0.611472	NA	0.200129	-0.26136	3.02749	-0.0863292	0.931205	NA	0.200129	-1.78	2.99017	-0.595284	0.551654	NA
WBGene00006127	0.307419	1.49651	2.37392	0.630393	0.528437	NA	0.307419	2.20076	2.32398	0.946976	0.343651	NA	0.307419	0	2.38432	0	1	NA	0.307419	-1.9755	2.324	-0.850043	0.395301	NA
WBGene00006128	0.0639223	0	4.24705	0	1	NA	0.0639223	0.888113	4.2394	0.20949	0.834066	NA	0.0639223	0	4.24705	0	1	NA	0.0639223	-0.662875	4.23949	-0.156357	0.875751	NA
WBGene00006129	0.358254	-0.557851	1.80255	-0.309478	0.756958	NA	0.358254	-1.5063	1.80973	-0.832336	0.405219	NA	0.358254	-0.715343	1.80572	-0.396154	0.691991	NA	0.358254	0.790962	1.85825	0.425649	0.670363	NA
WBGene00006130	0.167914	0.452195	3.81019	0.118681	0.905528	NA	0.167914	0.576765	3.79916	0.151814	0.879334	NA	0.167914	-0.251168	3.81019	-0.06592	0.947442	NA	0.167914	-0.827933	3.79954	-0.217903	0.827504	NA
WBGene00006131	0.0871701	-0.553587	4.24164	-0.130513	0.896161	NA	0.0871701	-0.244711	4.23592	-0.0577704	0.953932	NA	0.0871701	-0.776055	4.24164	-0.182961	0.854829	NA	0.0871701	-0.531344	4.24142	-0.125275	0.900306	NA
WBGene00006132	0.225702	-0.028957	2.96785	-0.00975689	0.992215	NA	0.225702	1.85596	2.9142	0.636869	0.52421	NA	0.225702	-0.251426	2.96785	-0.0847163	0.932487	NA	0.225702	-2.10739	2.91465	-0.723034	0.469659	NA
WBGene00006133	0.161901	0	4.24705	0	1	NA	0.161901	1.75818	4.22841	0.415802	0.677555	NA	0.161901	0	4.24705	0	1	NA	0.161901	-1.53295	4.22851	-0.362528	0.716957	NA
WBGene00006134	1.58	-1.17964	0.899184	-1.3119	0.189553	NA	1.58	0.0797573	0.741039	0.107629	0.91429	0.944025	1.58	-0.709068	0.836663	-0.847495	0.396719	0.603901	1.58	-0.788825	0.826493	-0.954424	0.339869	0.501625
WBGene00006136	0	NA	NA	NA	NA	NA	0	NA	NA	NA	NA	NA	0	NA	NA	NA	NA	NA	0	NA	NA	NA	NA	NA
WBGene00006137	0.425762	1.009	1.71564	0.588118	0.556453	NA	0.425762	-0.135381	1.74594	-0.0775406	0.938193	NA	0.425762	0.813151	1.73327	0.469143	0.638968	NA	0.425762	0.948532	1.72843	0.548783	0.583155	NA
WBGene00006140	3.76901	0.659809	0.580955	1.13573	0.256069	0.6101	3.76901	0.752105	0.556301	1.35198	0.176383	0.28371	3.76901	-0.195201	0.622639	-0.313506	0.753896	0.867775	3.76901	-0.947307	0.586383	-1.61551	0.106201	0.217119
WBGene00006141	0.691824	-0.769737	1.26485	-0.608558	0.542817	NA	0.691824	0.56581	1.09988	0.514428	0.606953	0.714693	0.691824	-0.992207	1.2745	-0.778506	0.436271	NA	0.691824	-1.55802	1.2163	-1.28095	0.200212	0.344825
WBGene00006142	0.197379	-1.19158	3.03691	-0.392367	0.694787	NA	0.197379	-1.26104	3.03691	-0.415237	0.677969	NA	0.197379	-0.933156	3.03691	-0.307272	0.758637	NA	0.197379	0.327881	3.0605	0.107133	0.914683	NA
WBGene00006143	0.473051	0.444427	1.70396	0.26082	0.794232	NA	0.473051	1.77593	1.60955	1.10337	0.269867	NA	0.473051	1.52111	1.65575	0.918688	0.358259	NA	0.473051	-0.254811	1.55939	-0.163404	0.8702	0.920076
WBGene00006144	0.498477	-0.495398	1.57543	-0.314452	0.753178	NA	0.498477	1.48118	1.42616	1.03858	0.298999	NA	0.498477	-0.717867	1.57543	-0.455664	0.648632	NA	0.498477	-2.19905	1.46779	-1.49821	0.134079	0.258673
WBGene00006145	0.0369001	0	4.24705	0	1	NA	0.0369001	0.773005	4.24108	0.182266	0.855374	NA	0.0369001	0	4.24705	0	1	NA	0.0369001	-0.547766	4.24118	-0.129154	0.897236	NA
WBGene00006146	1.42549	-0.0781995	1.04619	-0.0747471	0.940416	NA	1.42549	1.33048	0.911418	1.45979	0.144348	0.242367	1.42549	0.453014	0.987955	0.458537	0.646566	0.797728	1.42549	-0.877465	0.888207	-0.987906	0.323199	0.484189
WBGene00006147	0.129812	0.825755	3.362	0.245614	0.805981	NA	0.129812	0.575356	3.35261	0.171614	0.863741	NA	0.129812	-0.251279	3.36517	-0.0746705	0.940477	NA	0.129812	-0.826635	3.35302	-0.246534	0.805269	NA
WBGene00006148	0.251628	-0.321245	2.50638	-0.128171	0.898014	NA	0.251628	0.405886	2.47717	0.163851	0.869849	NA	0.251628	-1.02461	2.50638	-0.408801	0.682686	NA	0.251628	-1.4305	2.49307	-0.57379	0.56611	NA
WBGene00006149	1.53512	-0.477369	0.88316	-0.540524	0.588836	NA	1.53512	0.471912	0.763306	0.618248	0.536412	0.654611	1.53512	0.00533842	0.824976	0.006471	0.994837	0.99802	1.53512	-0.466574	0.785664	-0.593859	0.552606	0.693035
WBGene00006150	0.493417	0.106751	1.67246	0.0638284	0.949107	NA	0.493417	1.77678	1.53702	1.15599	0.247683	NA	0.493417	-1.05556	1.68302	-0.627181	0.53054	NA	0.493417	-2.83234	1.56614	-1.80849	0.0705309	0.160009
WBGene00006151	0.363513	-0.0306874	1.60085	-0.0191695	0.984706	NA	0.363513	2.41166	1.45495	1.65756	0.0974069	NA	0.363513	0.227741	1.60085	0.142263	0.886872	NA	0.363513	-2.18391	1.45584	-1.50011	0.133586	NA
WBGene00006152	0.501045	-0.00268868	1.71369	-0.00156894	0.998748	NA	0.501045	1.40562	1.59487	0.881341	0.378133	NA	0.501045	-0.763868	1.72736	-0.442217	0.658332	NA	0.501045	-2.16949	1.63391	-1.32779	0.184247	0.325238
WBGene00006153	1.00063	-0.0142679	1.05602	-0.0135111	0.98922	NA	1.00063	0.34239	0.984404	0.347815	0.727979	0.811121	1.00063	-0.893316	1.15952	-0.770417	0.441053	0.643759	1.00063	-1.23571	1.12343	-1.09994	0.271356	0.428789
WBGene00006154	0.230093	-0.621137	2.52838	-0.245666	0.805941	NA	0.230093	0.370552	2.50328	0.148027	0.882322	NA	0.230093	-0.362709	2.52838	-0.143455	0.885931	NA	0.230093	-0.733261	2.51452	-0.291611	0.770584	NA
WBGene00006155	1.22839	-0.591929	1.10033	-0.537956	0.590608	NA	1.22839	1.65374	0.874137	1.89185	0.0585111	0.116611	1.22839	-0.0520094	1.03521	-0.0502406	0.959931	0.980333	1.22839	-1.70575	0.916776	-1.86059	0.0628021	0.14624
WBGene00006156	0.101815	0.441713	3.48373	0.126793	0.899104	NA	0.101815	0.288045	3.47637	0.0828578	0.933965	NA	0.101815	-0.261651	3.48373	-0.0751067	0.94013	NA	0.101815	-0.549696	3.47689	-0.1581	0.874378	NA
WBGene00006157	0.155326	-0.100878	3.15975	-0.0319259	0.974531	NA	0.155326	-0.651227	3.15975	-0.206101	0.836712	NA	0.155326	-0.804243	3.15975	-0.254527	0.799088	NA	0.155326	-0.153015	3.16773	-0.0483045	0.961474	NA
WBGene00006158	0.14078	0.441836	3.26679	0.135251	0.892414	NA	0.14078	0.304623	3.25861	0.0934825	0.92552	NA	0.14078	0.219367	3.26679	0.0671506	0.946462	NA	0.14078	-0.0852556	3.25914	-0.0261589	0.979131	NA
WBGene00006159	0.217901	-0.0377963	2.17193	-0.0174022	0.986116	NA	0.217901	1.18113	2.13665	0.552794	0.580405	NA	0.217901	0.220632	2.17193	0.101583	0.919087	NA	0.217901	-0.960495	2.13739	-0.449377	0.65316	NA
WBGene00006160	0.312926	0.433979	2.13246	0.203511	0.838736	NA	0.312926	0.611868	2.10808	0.29025	0.771625	NA	0.312926	-0.348306	2.14388	-0.162465	0.870939	NA	0.312926	-0.960174	2.1212	-0.452657	0.650796	NA
WBGene00006161	1.08677	-0.00391823	1.1696	-0.00335006	0.997327	NA	1.08677	1.29868	1.02892	1.26218	0.206883	0.321888	1.08677	0.432594	1.1204	0.386105	0.699419	0.83289	1.08677	-0.866086	1.00434	-0.86234	0.3885	0.548753
WBGene00006162	0.129539	1.03002	4.0172	0.256402	0.79764	NA	0.129539	-0.108871	4.02358	-0.0270582	0.978413	NA	0.129539	-0.261886	4.02358	-0.0650878	0.948104	NA	0.129539	-0.153015	4.02406	-0.038025	0.969668	NA
WBGene00006163	2.34706	0.000805301	0.788953	0.00102072	0.999186	NA	2.34706	0.937823	0.701953	1.33602	0.181543	0.290014	2.34706	0.422997	0.745682	0.567262	0.570536	0.745295	2.34706	-0.514826	0.687383	-0.748965	0.453878	0.609658
WBGene00006164	0.692931	0.222424	1.21414	0.183195	0.854645	NA	0.692931	0.110547	1.19102	0.0928167	0.926049	0.952076	0.692931	-0.688899	1.30649	-0.52729	0.597992	NA	0.692931	-0.799446	1.28679	-0.621271	0.534421	0.677472
WBGene00006165	0.507681	0.464753	1.46085	0.318138	0.75038	NA	0.507681	0.142771	1.46075	0.0977383	0.92214	NA	0.507681	-0.477891	1.52465	-0.313443	0.753944	NA	0.507681	-0.620662	1.51161	-0.410598	0.681367	0.791751
WBGene00006166	0.120419	-0.367836	4.12166	-0.0892446	0.928887	NA	0.120419	0.399547	4.10948	0.0972256	0.922547	NA	0.120419	-0.590304	4.12166	-0.14322	0.886116	NA	0.120419	-0.98985	4.1128	-0.240676	0.809806	NA
WBGene00006167	0.137804	-0.582369	3.25954	-0.178666	0.8582	NA	0.137804	0.159113	3.24431	0.0490438	0.960884	NA	0.137804	-0.804838	3.25954	-0.246918	0.804972	NA	0.137804	-0.963951	3.25208	-0.296411	0.766917	NA
WBGene00006168	0.902681	-0.771347	1.25615	-0.614057	0.539178	NA	0.902681	1.98054	1.01187	1.95732	0.0503104	0.102803	0.902681	0.923184	1.11231	0.829968	0.406557	0.61333	0.902681	-1.05736	0.932518	-1.13388	0.256847	0.412047
WBGene00006169	0.52189	0.956178	1.61346	0.592625	0.553432	NA	0.52189	1.34484	1.55835	0.862988	0.388144	NA	0.52189	0.726346	1.6328	0.444845	0.656431	NA	0.52189	-0.618492	1.54567	-0.400146	0.689049	0.797394
WBGene00006170	0	NA	NA	NA	NA	NA	0	NA	NA	NA	NA	NA	0	NA	NA	NA	NA	NA	0	NA	NA	NA	NA	NA
WBGene00006171	0	NA	NA	NA	NA	NA	0	NA	NA	NA	NA	NA	0	NA	NA	NA	NA	NA	0	NA	NA	NA	NA	NA
WBGene00006172	1.21198	-0.714685	0.977966	-0.730787	0.464909	NA	1.21198	-0.3957	0.904125	-0.437661	0.661632	0.758623	1.21198	-0.533013	0.953388	-0.559073	0.576112	0.749456	1.21198	-0.137313	0.975621	-0.140744	0.888072	0.931756
WBGene00006176	0.147306	0.0151862	3.1865	0.0047658	0.996197	NA	0.147306	-1.01606	3.1865	-0.318864	0.74983	NA	0.147306	-0.207282	3.1865	-0.0650502	0.948134	NA	0.147306	0.808776	3.19194	0.253381	0.799974	NA
WBGene00006177	0.201674	-0.0292055	2.53434	-0.0115239	0.990805	NA	0.201674	1.5213	2.4886	0.611308	0.540996	NA	0.201674	0.229222	2.53434	0.0904466	0.927932	NA	0.201674	-1.29208	2.48911	-0.519092	0.603696	NA
WBGene00006178	0.0801487	0	4.24705	0	1	NA	0.0801487	1.20113	4.23541	0.283594	0.776722	NA	0.0801487	0	4.24705	0	1	NA	0.0801487	-0.9759	4.2355	-0.230409	0.817774	NA
WBGene00006179	1.86824	-0.934198	0.973847	-0.959286	0.337414	NA	1.86824	1.10645	0.796751	1.38871	0.164922	0.269221	1.86824	-0.340281	0.903523	-0.376616	0.706459	0.836988	1.86824	-1.44673	0.847215	-1.70764	0.0877038	0.188411
WBGene00006180	1.55165	0.0206703	0.827989	0.0249644	0.980083	NA	1.55165	-0.0134303	0.793561	-0.0169241	0.986497	0.991558	1.55165	-0.351025	0.853065	-0.411487	0.680715	0.820677	1.55165	-0.337595	0.847027	-0.398565	0.690214	0.798335
WBGene00006181	0.23451	0	2.12744	0	1	NA	0.23451	1.85996	2.07997	0.894226	0.371201	NA	0.23451	1.214	2.12328	0.571756	0.567487	NA	0.23451	-0.645965	2.07572	-0.3112	0.755649	NA
WBGene00006182	0.256116	-1.15437	2.12124	-0.544199	0.586304	NA	0.256116	0.308922	2.07051	0.149201	0.881395	NA	0.256116	-1.37684	2.12124	-0.649077	0.516289	NA	0.256116	-1.68577	2.10489	-0.800881	0.4232	NA
WBGene00006183	0.195976	-0.646177	3.13388	-0.206191	0.836642	NA	0.195976	0.368501	3.11388	0.118341	0.905797	NA	0.195976	-0.387749	3.13388	-0.123728	0.90153	NA	0.195976	-0.75625	3.1233	-0.242132	0.808678	NA
WBGene00006184	0.0695168	0	4.24705	0	1	NA	0.0695168	0	4.24705	0	1	NA	0.0695168	0.706136	4.24705	0.166265	0.867948	NA	0.0695168	0.808773	4.24714	0.190428	0.848974	NA
WBGene00006185	0.0593351	0.441415	4.24666	0.103944	0.917214	NA	0.0593351	-0.589826	4.24666	-0.138892	0.889536	NA	0.0593351	-0.261946	4.24666	-0.0616829	0.950815	NA	0.0593351	0	4.24714	0	1	NA
WBGene00006186	0.897098	-0.905421	1.12869	-0.802186	0.422445	NA	0.897098	0.0229947	0.999455	0.0230072	0.981644	0.988413	0.897098	-1.06595	1.15222	-0.925125	0.354901	0.565202	0.897098	-1.08894	1.14418	-0.951723	0.341238	0.502868
WBGene00006187	0.767027	0.989075	1.38462	0.714331	0.475022	NA	0.767027	2.75299	1.23392	2.23109	0.0256755	0.0584963	0.767027	0.244116	1.43444	0.170183	0.864867	0.93269	0.767027	-2.50887	1.24458	-2.01585	0.0438161	0.110336
WBGene00006188	0.248159	-1.01416	2.15645	-0.470293	0.638146	NA	0.248159	0.00784787	2.12544	0.00369235	0.997054	NA	0.248159	-0.755737	2.15645	-0.350454	0.725998	NA	0.248159	-0.763585	2.15335	-0.354604	0.722887	NA
WBGene00006189	1.10948	-0.390111	1.02024	-0.382371	0.702186	NA	1.10948	0.265334	0.919807	0.288467	0.772989	0.845199	1.10948	0.0438397	0.968565	0.0452625	0.963898	0.982359	1.10948	-0.221495	0.939111	-0.235856	0.813545	0.884177
WBGene00006190	3.04605	1.42606	0.805251	1.77095	0.0765683	NA	3.04605	2.76751	0.723119	3.82719	0.000129616	0.000572402	3.04605	2.4182	0.744105	3.24981	0.0011548	0.00747872	3.04605	-0.349307	0.494684	-0.706122	0.480112	0.632421
WBGene00006191	23.0899	-0.151849	0.29904	-0.507789	0.611601	0.861197	23.0899	0.0523442	0.286745	0.182546	0.855154	0.903529	23.0899	-0.603983	0.303886	-1.98753	0.0468633	0.14254	23.0899	-0.656327	0.301979	-2.17342	0.0297486	0.0814916
WBGene00006192	0.968251	-0.915407	1.03904	-0.881011	0.378312	NA	0.968251	0.292419	0.856834	0.341279	0.732894	0.814923	0.968251	-0.690624	1.01351	-0.681417	0.495608	0.688247	0.968251	-0.983044	0.98213	-1.00093	0.316861	0.477484
WBGene00006193	0.566604	0.49957	1.53153	0.326189	0.744281	NA	0.566604	1.59476	1.4173	1.1252	0.260503	0.384337	0.566604	1.40848	1.46016	0.964611	0.33474	NA	0.566604	-0.186272	1.33925	-0.139087	0.889381	0.93256
WBGene00006194	1.90678	0.149563	0.715691	0.208978	0.834466	NA	1.90678	0.180454	0.677302	0.26643	0.789908	0.858481	1.90678	-0.745614	0.798169	-0.934156	0.350223	0.560884	1.90678	-0.926068	0.781047	-1.18568	0.235751	0.387885
WBGene00006196	0.0894229	0.928599	4.24705	0.218646	0.826926	NA	0.0894229	0.378252	4.24705	0.0890625	0.929032	NA	0.0894229	0	4.24705	0	1	NA	0.0894229	-0.153015	4.24714	-0.0360277	0.97126	NA
WBGene00006197	0.421377	-0.461909	1.50828	-0.306248	0.759416	NA	0.421377	1.28508	1.36573	0.940951	0.34673	NA	0.421377	-0.684378	1.50828	-0.453747	0.650011	NA	0.421377	-1.96946	1.4074	-1.39936	0.161705	NA
WBGene00006198	0.425495	1.12972	1.58229	0.713977	0.475241	NA	0.425495	0.421212	1.59884	0.263448	0.792205	NA	0.425495	1.01901	1.59476	0.638976	0.522838	NA	0.425495	0.597801	1.5659	0.381763	0.702638	NA
WBGene00006200	0	NA	NA	NA	NA	NA	0	NA	NA	NA	NA	NA	0	NA	NA	NA	NA	NA	0	NA	NA	NA	NA	NA
WBGene00006205	1.14675	-0.487114	0.999385	-0.487414	0.625965	NA	1.14675	1.04487	0.844173	1.23774	0.215812	0.332429	1.14675	-1.74218	1.12921	-1.54283	0.122871	0.283335	1.14675	-2.78705	1.06993	-2.60488	0.00919063	0.032098
WBGene00006210	1.19321	0.412529	0.990459	0.416503	0.677042	NA	1.19321	0.76028	0.930453	0.817107	0.413867	0.543906	1.19321	-0.603559	1.10576	-0.545831	0.585182	0.755938	1.19321	-1.36384	1.04299	-1.30762	0.191003	0.333641
WBGene00006215	5.32074	0.514123	0.486684	1.05638	0.290795	0.643678	5.32074	0.656731	0.458165	1.43339	0.151745	0.252156	5.32074	1.11257	0.453809	2.45163	0.0142211	0.0573033	5.32074	0.455842	0.414656	1.09932	0.271627	0.428868
WBGene00006221	0.280106	-1.05662	2.09523	-0.504298	0.614052	NA	0.280106	-1.60697	2.09523	-0.766966	0.443101	NA	0.280106	-0.849466	2.0924	-0.405976	0.68476	NA	0.280106	0.757505	2.14101	0.353807	0.723484	NA
WBGene00006222	0.228985	1.50978	2.96259	0.509613	0.610322	NA	0.228985	1.03683	2.95703	0.350631	0.725865	NA	0.228985	0.706146	2.9711	0.237672	0.812136	NA	0.228985	-0.330679	2.95706	-0.111827	0.910961	NA
WBGene00006224	0.636254	-1.77634	1.70377	-1.04259	0.297138	NA	0.636254	0.83404	1.56001	0.534638	0.5929	0.702109	0.636254	-1.01577	1.69861	-0.597998	0.549841	NA	0.636254	-1.84981	1.64064	-1.12749	0.259534	0.415365
WBGene00006225	0.218755	-0.0378196	2.18334	-0.0173219	0.98618	NA	0.218755	0.375607	2.16861	0.173202	0.862493	NA	0.218755	1.17052	2.16572	0.540477	0.588868	NA	0.218755	0.794913	2.15161	0.369451	0.711792	NA
WBGene00006226	3.41063	-0.359885	0.778502	-0.462279	0.643881	NA	3.41063	0.356803	0.726939	0.49083	0.623547	0.728046	3.41063	-1.68422	0.871129	-1.93337	0.0531903	0.156557	3.41063	-2.04102	0.858929	-2.37624	0.0174902	0.0536215
WBGene00006227	8.09248	-0.431438	0.420208	-1.02672	0.30455	0.657514	8.09248	1.26899	0.343223	3.69728	0.000217924	0.000908694	8.09248	-0.848974	0.440055	-1.92925	0.0537003	0.157582	8.09248	-2.11796	0.408634	-5.18304	2.18302e-07	3.7563e-06
WBGene00006230	0.354336	-1.35118	2.17645	-0.620817	0.53472	NA	0.354336	0.316579	2.11543	0.149652	0.881039	NA	0.354336	-1.57365	2.17645	-0.723033	0.469659	NA	0.354336	-1.89023	2.15601	-0.876725	0.380636	NA
WBGene00006231	0.732564	-0.598805	1.36476	-0.438764	0.660833	NA	0.732564	0.948885	1.20063	0.790324	0.429339	0.558096	0.732564	0.0579954	1.30867	0.0443163	0.964652	0.98255	0.732564	-0.890889	1.21996	-0.730261	0.465231	0.618931
WBGene00006232	0.197648	-1.07357	3.032	-0.354081	0.723278	NA	0.197648	-1.62392	3.032	-0.535594	0.592239	NA	0.197648	-0.300316	3.02905	-0.099145	0.921023	NA	0.197648	1.32361	3.04965	0.434018	0.664275	NA
WBGene00006233	0.373926	0.403598	1.88974	0.213574	0.830879	NA	0.373926	0.920284	1.84305	0.499327	0.617549	NA	0.373926	0.289304	1.89185	0.152922	0.87846	NA	0.373926	-0.63098	1.84848	-0.341351	0.732839	NA
WBGene00006234	0.110156	0.441437	4.15942	0.106129	0.91548	NA	0.110156	-0.10891	4.15942	-0.0261839	0.979111	NA	0.110156	-0.261925	4.15942	-0.0629714	0.949789	NA	0.110156	-0.153015	4.1599	-0.0367833	0.970658	NA
WBGene00006235	0.0808855	0	4.24705	0	1	NA	0.0808855	1.18712	4.23557	0.280273	0.779268	NA	0.0808855	0	4.24705	0	1	NA	0.0808855	-0.961882	4.23567	-0.227091	0.820353	NA
WBGene00006236	0.204733	1.83185	2.50459	0.731398	0.464536	NA	0.204733	-0.0986454	2.55168	-0.038659	0.969162	NA	0.204733	-0.251661	2.55168	-0.0986257	0.921435	NA	0.204733	-0.153016	2.55218	-0.0599549	0.952192	NA
WBGene00006237	2.58698	-0.512522	0.811841	-0.631308	0.527839	NA	2.58698	1.65902	0.649791	2.55316	0.010675	0.0278545	2.58698	-0.206178	0.771624	-0.2672	0.789315	0.89045	2.58698	-1.8652	0.693593	-2.68918	0.00716271	0.026239
WBGene00006238	0.050913	0	4.24705	0	1	NA	0.050913	0	4.24705	0	1	NA	0.050913	0.706136	4.24705	0.166265	0.867948	NA	0.050913	0.808773	4.24714	0.190428	0.848974	NA
WBGene00006239	0.250622	-0.0296626	2.08112	-0.0142532	0.988628	NA	0.250622	1.71098	2.01156	0.850573	0.395006	NA	0.250622	0.228766	2.08112	0.109924	0.912469	NA	0.250622	-1.48222	2.01219	-0.736618	0.461355	NA
WBGene00006240	0.223438	-0.875081	2.19137	-0.399331	0.689649	NA	0.223438	0.552741	2.14468	0.257726	0.796618	NA	0.223438	-1.09755	2.19137	-0.500852	0.616475	NA	0.223438	-1.65029	2.16642	-0.76176	0.446203	NA
WBGene00006241	0.210278	-0.151797	3.03659	-0.0499893	0.960131	NA	0.210278	0.109574	3.02013	0.0362812	0.971058	NA	0.210278	-0.855162	3.03659	-0.281619	0.778235	NA	0.210278	-0.964736	3.02957	-0.318439	0.750152	NA
WBGene00006242	0.662872	-0.110347	1.29525	-0.0851939	0.932107	NA	0.662872	1.03569	1.16084	0.892187	0.372293	0.502737	0.662872	-0.760474	1.34102	-0.567087	0.570655	NA	0.662872	-1.79616	1.24799	-1.43924	0.150082	0.281136
WBGene00006243	0.243239	1.50922	2.92925	0.515224	0.606397	NA	0.243239	1.28664	2.91913	0.44076	0.659387	NA	0.243239	0.706146	2.93785	0.240361	0.81005	NA	0.243239	-0.58049	2.91916	-0.198855	0.842376	NA
WBGene00006244	0.569341	0.513403	1.39142	0.368978	0.712144	NA	0.569341	0.78255	1.33615	0.585673	0.558095	0.672897	0.569341	0.823628	1.36409	0.603791	0.545983	NA	0.569341	0.0410782	1.29468	0.0317284	0.974689	0.986098
WBGene00006245	0.0894229	0.928599	4.24705	0.218646	0.826926	NA	0.0894229	0.378252	4.24705	0.0890625	0.929032	NA	0.0894229	0	4.24705	0	1	NA	0.0894229	-0.153015	4.24714	-0.0360277	0.97126	NA
WBGene00006246	0	NA	NA	NA	NA	NA	0	NA	NA	NA	NA	NA	0	NA	NA	NA	NA	NA	0	NA	NA	NA	NA	NA
WBGene00006247	0.223301	0.451419	2.23204	0.202246	0.839725	NA	0.223301	1.00111	2.20205	0.454627	0.649378	NA	0.223301	0.689393	2.22887	0.309302	0.757092	NA	0.223301	-0.311717	2.19941	-0.141727	0.887296	NA
WBGene00006248	0.176034	-0.46155	3.13809	-0.14708	0.883069	NA	0.176034	0.889129	3.11041	0.285855	0.774989	NA	0.176034	-0.684019	3.13809	-0.217973	0.82745	NA	0.176034	-1.57315	3.1159	-0.504878	0.613645	NA
WBGene00006249	0.122122	-0.585577	4.05557	-0.144388	0.885194	NA	0.122122	-0.65503	4.05557	-0.161514	0.871689	NA	0.122122	-0.808045	4.05557	-0.199243	0.842072	NA	0.122122	-0.153015	4.06182	-0.0376715	0.96995	NA
WBGene00006252	0.135927	-0.582331	3.25312	-0.179007	0.857932	NA	0.135927	-0.163433	3.24344	-0.0503889	0.959813	NA	0.135927	-0.8048	3.25312	-0.247393	0.804604	NA	0.135927	-0.641366	3.25121	-0.19727	0.843616	NA
WBGene00006253	0.300785	0.827906	1.8757	0.441386	0.658933	NA	0.300785	-0.168156	1.89406	-0.0887804	0.929256	NA	0.300785	-0.335417	1.91161	-0.175463	0.860716	NA	0.300785	-0.167261	1.90845	-0.0876425	0.930161	NA
WBGene00006255	1.58802	-2.07855	0.914371	-2.2732	0.0230143	NA	1.58802	-0.232789	0.642653	-0.362232	0.717179	0.802998	1.58802	-0.465492	0.691705	-0.672964	0.50097	0.692454	1.58802	-0.232703	0.699561	-0.332641	0.739406	0.833913
WBGene00006256	2.94578	-0.710832	0.584667	-1.21579	0.224065	NA	2.94578	-0.642316	0.544843	-1.1789	0.238437	0.358865	2.94578	-0.849071	0.585156	-1.45102	0.146775	0.319082	2.94578	-0.206754	0.61034	-0.338753	0.734796	0.830967
WBGene00006257	0.140968	-0.0390325	3.22839	-0.0120904	0.990353	NA	0.140968	0.398718	3.21826	0.123892	0.9014	NA	0.140968	0.219395	3.22839	0.067958	0.945819	NA	0.140968	-0.179324	3.2188	-0.0557113	0.955572	NA
WBGene00006258	0.814458	-0.283973	1.1575	-0.245333	0.806199	NA	0.814458	-1.55041	1.22892	-1.2616	0.207092	0.322107	0.814458	0.00988991	1.12472	0.00879325	0.992984	0.996823	0.814458	1.5603	1.24686	1.25138	0.210795	0.357893
WBGene00006259	0.56628	-0.573646	1.25259	-0.45797	0.646974	NA	0.56628	0.160113	1.14104	0.140323	0.888405	0.926571	0.56628	-1.61418	1.2962	-1.24531	0.213017	NA	0.56628	-1.77429	1.27312	-1.39365	0.163422	0.298628
WBGene00006260	0.096401	0	4.24705	0	1	NA	0.096401	1.07044	4.23698	0.252641	0.800545	NA	0.096401	0.706125	4.24705	0.166263	0.86795	NA	0.096401	-0.364311	4.23707	-0.0859817	0.931481	NA
WBGene00006261	0.166645	-0.625526	2.691	-0.232451	0.816188	NA	0.166645	-0.0119638	2.67482	-0.00447277	0.996431	NA	0.166645	-0.367099	2.691	-0.136417	0.891492	NA	0.166645	-0.355135	2.68538	-0.132247	0.894789	NA
WBGene00006262	0.362396	-1.48526	2.40951	-0.616417	0.53762	NA	0.362396	0.0597316	2.36145	0.0252944	0.97982	NA	0.362396	-1.22683	2.40951	-0.509163	0.610638	NA	0.362396	-1.28656	2.40162	-0.535707	0.592161	NA
WBGene00006263	0.253411	-0.54486	2.46924	-0.220659	0.825358	NA	0.253411	-0.592389	2.45587	-0.241213	0.80939	NA	0.253411	-1.24823	2.46924	-0.50551	0.613201	NA	0.253411	-0.655836	2.48006	-0.264444	0.791438	NA
WBGene00006264	0.21158	0.44255	2.50352	0.176771	0.859688	NA	0.21158	1.18052	2.47391	0.47719	0.633227	NA	0.21158	-0.260816	2.50352	-0.10418	0.917027	NA	0.21158	-1.44134	2.47457	-0.582462	0.560256	NA
WBGene00006265	0.127136	-0.0394057	4.00683	-0.00983463	0.992153	NA	0.127136	-0.108859	4.00683	-0.0271683	0.978326	NA	0.127136	0.219021	4.00683	0.0546619	0.956408	NA	0.127136	0.32788	4.00732	0.0818202	0.93479	NA
WBGene00006266	0.313874	1.56609	1.86234	0.840924	0.40039	NA	0.313874	-0.538018	1.93702	-0.277756	0.7812	NA	0.313874	0.222785	1.93388	0.115201	0.908286	NA	0.313874	0.760804	1.94337	0.391487	0.695437	NA
WBGene00006267	0.260309	0.44174	3.43871	0.128461	0.897784	NA	0.260309	-0.108608	3.43871	-0.0315841	0.974804	NA	0.260309	-0.261624	3.43871	-0.0760819	0.939354	NA	0.260309	-0.153015	3.43923	-0.0444911	0.964513	NA
WBGene00006268	0.235876	0.450926	1.88902	0.238709	0.811331	NA	0.235876	1.72334	1.81008	0.95208	0.341056	NA	0.235876	-0.252441	1.88902	-0.133636	0.893691	NA	0.235876	-1.97578	1.81078	-1.09112	0.27522	NA
WBGene00006269	0.0757321	0	4.24705	0	1	NA	0.0757321	0	4.24705	0	1	NA	0.0757321	1.22417	4.24494	0.288383	0.773054	NA	0.0757321	1.32681	4.24503	0.312556	0.754618	NA
WBGene00006270	0.0771146	-0.367422	4.24393	-0.0865759	0.931009	NA	0.0771146	-0.917769	4.24393	-0.216255	0.828789	NA	0.0771146	-0.108996	4.24393	-0.0256828	0.97951	NA	0.0771146	0.808773	4.24714	0.190428	0.848974	NA
WBGene00006271	0.0256306	-0.0394741	4.24666	-0.00929533	0.992584	NA	0.0256306	-0.589821	4.24666	-0.13889	0.889537	NA	0.0256306	-0.261942	4.24666	-0.0616818	0.950816	NA	0.0256306	0	4.24714	0	1	NA
WBGene00006274	0.166014	0.928612	3.13671	0.296047	0.767194	NA	0.166014	1.46934	3.11663	0.471452	0.637318	NA	0.166014	0.706144	3.13671	0.225123	0.821884	NA	0.166014	-0.763197	3.11667	-0.244876	0.806553	NA
WBGene00006275	0.071561	-0.0394788	4.24666	-0.00929643	0.992583	NA	0.071561	-0.108932	4.24666	-0.0256511	0.979536	NA	0.071561	-0.261946	4.24666	-0.0616829	0.950815	NA	0.071561	-0.153015	4.24714	-0.0360277	0.97126	NA
WBGene00006277	0.242926	-0.138599	2.47453	-0.0560105	0.955333	NA	0.242926	-0.2038	2.46164	-0.0827901	0.934018	NA	0.242926	-0.361069	2.47453	-0.145914	0.883989	NA	0.242926	-0.157269	2.47304	-0.0635933	0.949294	NA
WBGene00006278	0.735868	-1.3005	1.19585	-1.08751	0.276812	NA	0.735868	0.197291	1.00603	0.196107	0.844526	0.896518	0.735868	-1.49068	1.20394	-1.23816	0.215656	0.411799	0.735868	-1.68797	1.18216	-1.42786	0.153332	0.285426
WBGene00006279	2.01625	0.020162	1.19777	0.0168329	0.98657	NA	2.01625	2.61146	1.0372	2.5178	0.0118091	0.0302805	2.01625	0.64127	1.13628	0.564357	0.572511	0.746724	2.01625	-1.97019	0.993101	-1.98388	0.0472694	0.117115
WBGene00006280	0.180186	0.928614	3.05922	0.303546	0.761474	NA	0.180186	1.80807	3.0303	0.596662	0.550733	NA	0.180186	0	3.05922	0	1	NA	0.180186	-1.58282	3.03034	-0.522324	0.601445	NA
WBGene00006281	0.28957	-0.0872524	1.69912	-0.0513514	0.959045	NA	0.28957	-0.605297	1.68969	-0.35823	0.720171	NA	0.28957	-0.768264	1.70947	-0.449417	0.653131	NA	0.28957	-0.162967	1.72691	-0.0943689	0.924816	NA
WBGene00006282	0.492007	1.78263	1.94469	0.916661	0.35932	NA	0.492007	1.41333	1.94986	0.724838	0.468551	NA	0.492007	1.5401	1.96226	0.784862	0.432535	NA	0.492007	0.126769	1.90856	0.0664215	0.947042	0.969444
WBGene00006283	0	NA	NA	NA	NA	NA	0	NA	NA	NA	NA	NA	0	NA	NA	NA	NA	NA	0	NA	NA	NA	NA	NA
WBGene00006284	0	NA	NA	NA	NA	NA	0	NA	NA	NA	NA	NA	0	NA	NA	NA	NA	NA	0	NA	NA	NA	NA	NA
WBGene00006285	1.23427	-2.56472	1.22441	-2.09466	0.0362013	NA	1.23427	0.522614	0.958987	0.544964	0.585778	0.696237	1.23427	-2.33483	1.21864	-1.91593	0.055374	0.161266	1.23427	-2.85745	1.19454	-2.3921	0.0167525	0.0519146
WBGene00006286	2.25218	-0.137497	0.777513	-0.176842	0.859633	NA	2.25218	1.77648	0.633913	2.8024	0.00507234	0.014512	2.25218	-1.28072	0.930802	-1.37593	0.168842	0.351757	2.25218	-3.0572	0.856293	-3.57028	0.000356604	0.00225691
WBGene00006288	2.07646	-0.910743	0.811286	-1.12259	0.261611	NA	2.07646	0.389794	0.66947	0.582242	0.560404	0.674831	2.07646	-0.121894	0.723732	-0.168425	0.866249	0.933637	2.07646	-0.511688	0.696867	-0.73427	0.462784	0.617109
WBGene00006289	0.242855	0	3.56614	0	1	NA	0.242855	2.52234	3.51527	0.717537	0.473043	NA	0.242855	0	3.56614	0	1	NA	0.242855	-2.2971	3.51533	-0.653453	0.513465	NA
WBGene00006309	46.0272	-0.546456	0.191268	-2.85702	0.00427637	0.0588611	46.0272	0.12922	0.173198	0.746086	0.455616	0.582715	46.0272	0.0995384	0.177252	0.561566	0.574412	0.748383	46.0272	-0.0296819	0.174674	-0.169928	0.865067	0.916756
WBGene00006311	1582.88	0.187287	0.0667027	2.80778	0.00498838	0.0653695	1582.88	-0.60083	0.0668656	-8.98564	2.57241e-19	9.28463e-18	1582.88	-0.226971	0.0667184	-3.40192	0.000669147	0.00472647	1582.88	0.373859	0.0673194	5.55351	2.79983e-08	5.94589e-07
WBGene00006342	323.782	0.0338769	0.0673715	0.502837	0.615079	0.862495	323.782	-0.14648	0.0655409	-2.23494	0.0254211	0.0579972	323.782	0.117362	0.065815	1.7832	0.0745532	0.200223	323.782	0.263842	0.0660546	3.9943	6.48867e-05	0.000537933
WBGene00006373	1208.59	0.123313	0.0879526	1.40204	0.160902	0.49506	1208.59	-0.111773	0.087388	-1.27904	0.200882	0.314562	1208.59	-0.069567	0.0876477	-0.793712	0.427363	0.631766	1208.59	0.0422058	0.0876711	0.481411	0.630224	0.752985
WBGene00006375	1375.04	0.101158	0.125653	0.805059	0.420786	0.752993	1375.04	0.171982	0.125027	1.37556	0.168959	0.274538	1375.04	0.0906837	0.125257	0.723979	0.469078	0.667317	1375.04	-0.0812984	0.125084	-0.649953	0.515723	0.662567
WBGene00006376	723.885	0.128899	0.114175	1.12896	0.258915	0.612531	723.885	-0.440155	0.113981	-3.86164	0.000112627	0.000506086	723.885	-0.00836657	0.113707	-0.0735799	0.941345	0.971434	723.885	0.431788	0.114235	3.77984	0.000156929	0.00113734
WBGene00006392	900.086	0.112232	0.0853746	1.31459	0.188649	0.530505	900.086	-0.147169	0.0846815	-1.73791	0.0822274	0.153999	900.086	-0.0241578	0.0849122	-0.284504	0.776024	0.883405	900.086	0.123011	0.084998	1.44722	0.147836	0.277864
WBGene00006418	38.8296	-0.153005	0.181899	-0.84115	0.400264	0.737132	38.8296	-0.40959	0.177925	-2.30204	0.0213329	0.0500996	38.8296	-0.82841	0.191817	-4.31874	1.5692e-05	0.000192339	38.8296	-0.418821	0.195625	-2.14094	0.0322793	0.0869923
WBGene00006419	1.16238	0.249968	1.10919	0.225361	0.821698	NA	1.16238	1.24759	0.999877	1.24774	0.212126	0.328296	1.16238	0.786338	1.05316	0.746647	0.455277	0.655774	1.16238	-0.461249	0.937713	-0.491887	0.622799	0.748112
WBGene00006435	0.843841	0.445953	1.40427	0.317568	0.750812	NA	0.843841	2.66358	1.21708	2.18849	0.0286338	0.0640826	0.843841	2.64182	1.23767	2.1345	0.0328015	0.108981	0.843841	-0.0217567	1.0218	-0.0212926	0.983012	0.99131
WBGene00006436	385.649	0.388263	0.110552	3.51204	0.000444676	0.0112715	385.649	1.04939	0.106725	9.83259	8.14989e-23	4.11504e-21	385.649	0.919507	0.107625	8.54365	1.30046e-17	1.23987e-15	385.649	-0.129879	0.104214	-1.24627	0.212666	0.360158
WBGene00006437	1589.46	0.0570373	0.0824504	0.691777	0.489077	0.797662	1589.46	-0.272341	0.0820617	-3.31874	0.000904254	0.00319867	1589.46	0.0196169	0.0820305	0.239141	0.810996	0.902918	1589.46	0.291958	0.082197	3.55193	0.000382415	0.00239767
WBGene00006442	1099.87	0.0668751	0.0433451	1.54285	0.122867	0.435594	1099.87	-0.322815	0.0429392	-7.51796	5.56377e-14	1.1444e-12	1099.87	-0.110898	0.0431571	-2.56964	0.0101804	0.0441081	1099.87	0.211917	0.043682	4.85135	1.22626e-06	1.72669e-05
WBGene00006443	1639.62	0.121218	0.0739063	1.64015	0.100973	0.395032	1639.62	-0.382084	0.0737034	-5.18407	2.17095e-07	1.74199e-06	1639.62	-0.0781843	0.0736571	-1.06146	0.288479	0.494597	1639.62	0.303899	0.0739496	4.10955	3.96433e-05	0.000351508
WBGene00006446	993.776	0.0918096	0.100059	0.917558	0.35885	0.703922	993.776	-0.221018	0.0995312	-2.22059	0.0263785	0.0597399	993.776	0.109678	0.0994432	1.10292	0.270061	0.475719	993.776	0.330696	0.0996025	3.32016	0.00089966	0.00489932
WBGene00006460	4525.18	0.16466	0.0815812	2.01836	0.0435538	0.255766	4525.18	0.240392	0.0812819	2.95751	0.00310139	0.00945861	4525.18	0.214789	0.0813694	2.63967	0.00829859	0.0375467	4525.18	-0.0256029	0.0812645	-0.315056	0.752719	0.843021
WBGene00006465	1237.6	0.0654576	0.0709701	0.922327	0.356358	0.702553	1237.6	-0.357629	0.0706163	-5.0644	4.09695e-07	3.11746e-06	1237.6	-0.280621	0.0709061	-3.95764	7.56948e-05	0.000746694	1237.6	0.0770083	0.0712546	1.08075	0.279809	0.437952
WBGene00006467	165.221	0.125497	0.0974356	1.288	0.197746	0.540661	165.221	0.311093	0.0925792	3.36029	0.000778605	0.00280436	165.221	0.0451842	0.0965196	0.468135	0.639688	0.793552	165.221	-0.265909	0.093943	-2.83053	0.00464705	0.0185634
WBGene00006470	264.205	-0.155837	0.244449	-0.637503	0.523798	0.817183	264.205	0.239355	0.242293	0.987875	0.323214	0.453024	264.205	-0.715709	0.244803	-2.92361	0.00345993	0.0184423	264.205	-0.955064	0.244315	-3.90915	9.26232e-05	0.000728786
WBGene00006471	0.158616	1.76395	3.78856	0.4656	0.641502	NA	0.158616	0.378254	3.80232	0.0994798	0.920757	NA	0.158616	0	3.80232	0	1	NA	0.158616	-0.153015	3.80239	-0.0402418	0.9679	NA
WBGene00006481	2689.09	0.11609	0.0600407	1.93353	0.0531714	0.28455	2689.09	-0.432858	0.0599232	-7.22355	5.06481e-13	9.21912e-12	2689.09	-0.152686	0.0599071	-2.54871	0.0108123	0.0461962	2689.09	0.280172	0.0601649	4.65675	3.21245e-06	4.06229e-05
WBGene00006486	22.6001	-0.205338	0.232143	-0.884533	0.376409	0.720041	22.6001	1.00838	0.192155	5.24774	1.53975e-07	1.26e-06	22.6001	0.375068	0.210909	1.77834	0.0753476	0.201844	22.6001	-0.633314	0.188755	-3.35522	0.000793033	0.00440992
WBGene00006489	1144.21	0.189272	0.0670912	2.82111	0.0047858	0.0634318	1144.21	-0.0738386	0.0664631	-1.11097	0.26658	0.391327	1144.21	-0.0546338	0.0668696	-0.817021	0.413916	0.619853	1144.21	0.0192048	0.066844	0.287308	0.773877	0.858663
WBGene00006499	2844.6	0.133765	0.08558	1.56304	0.118044	0.427111	2844.6	-0.558749	0.0855661	-6.53002	6.57597e-11	9.12608e-10	2844.6	-0.242991	0.0855313	-2.84096	0.00449777	0.0228502	2844.6	0.315757	0.0857713	3.68138	0.000231971	0.00158172
WBGene00006512	2438.63	0.00496945	0.0389507	0.127583	0.898479	0.973616	2438.63	-0.162709	0.0383647	-4.24112	2.22403e-05	0.000118538	2438.63	-0.22586	0.0388128	-5.81921	5.91275e-09	1.56679e-07	2438.63	-0.0631505	0.0388939	-1.62366	0.104448	0.21456
WBGene00006523	4208.3	0.200523	0.10525	1.90521	0.056753	0.293805	4208.3	-0.234455	0.105156	-2.2296	0.0257743	0.0586862	4208.3	-0.148816	0.105207	-1.4145	0.157214	0.334965	4208.3	0.0856392	0.105246	0.813702	0.415816	0.575154
WBGene00006539	632.467	0.314237	0.116883	2.68848	0.00717785	0.0854425	632.467	1.6516	0.113391	14.5654	4.65979e-48	1.16403e-45	632.467	0.731843	0.11493	6.36773	1.9185e-10	6.75897e-09	632.467	-0.919753	0.112089	-8.20557	2.29505e-16	1.85451e-14
WBGene00006567	725.375	0.0092979	0.1073	0.0866531	0.930947	0.981281	725.375	-0.17926	0.106441	-1.68413	0.0921557	0.169336	725.375	-0.0419656	0.10664	-0.393526	0.693931	0.829008	725.375	0.137295	0.106772	1.28587	0.198487	0.342762
WBGene00006570	92.4567	-0.155411	0.135253	-1.14904	0.250538	0.604311	92.4567	0.0950288	0.127848	0.743295	0.457303	0.584182	92.4567	-0.0315644	0.131698	-0.239672	0.810584	0.902677	92.4567	-0.126593	0.130163	-0.972571	0.330766	0.491853
WBGene00006582	160.019	-0.173378	0.145027	-1.19549	0.231897	0.583378	160.019	0.79839	0.136155	5.86382	4.52331e-09	4.82987e-08	160.019	0.410507	0.139057	2.95208	0.00315639	0.0171154	160.019	-0.387883	0.134837	-2.87668	0.00401884	0.0165706
WBGene00006585	168.344	-0.0689949	0.131072	-0.526391	0.598617	0.856276	168.344	0.0422423	0.127065	0.332447	0.739552	0.819446	168.344	0.134956	0.12803	1.0541	0.291837	0.498591	168.344	0.0927139	0.127355	0.727995	0.466617	0.620223
WBGene00006589	78.9857	-0.162697	0.229797	-0.708004	0.478943	0.792249	78.9857	0.773895	0.217075	3.5651	0.000363716	0.00142286	78.9857	0.987301	0.217366	4.54212	5.56909e-06	7.80629e-05	78.9857	0.213407	0.211292	1.01001	0.312492	0.473356
WBGene00006609	251.721	-0.349397	0.144048	-2.42556	0.0152847	0.137845	251.721	-0.827628	0.143421	-5.77063	7.89752e-09	8.10018e-08	251.721	-0.59564	0.14357	-4.14877	3.34267e-05	0.000366268	251.721	0.231987	0.145817	1.59094	0.111622	0.22481
WBGene00006613	1227.52	0.0586473	0.0478512	1.22562	0.220342	0.569174	1227.52	-0.30513	0.0473883	-6.43894	1.20314e-10	1.60292e-09	1227.52	-0.168103	0.0477037	-3.5239	0.000425253	0.00326368	1227.52	0.137028	0.0481044	2.84855	0.00439196	0.0177667
WBGene00006622	3.56751	-0.829703	0.634412	-1.30783	0.190931	NA	3.56751	0.758595	0.494483	1.53412	0.125	0.216448	3.56751	0.3743	0.527463	0.709622	0.477938	0.673949	3.56751	-0.384295	0.486401	-0.790079	0.429482	0.587381
WBGene00006623	24.3043	-0.150939	0.217431	-0.694192	0.487562	0.7962	24.3043	0.0026978	0.203777	0.0132389	0.989437	0.993519	24.3043	-0.49155	0.222659	-2.20763	0.0272698	0.0947731	24.3043	-0.494248	0.220934	-2.23709	0.0252806	0.071844
WBGene00006639	38.4499	-0.214328	0.194528	-1.10178	0.270557	0.623027	38.4499	0.0191519	0.182472	0.104958	0.916409	0.945364	38.4499	0.0181522	0.187144	0.0969959	0.92273	0.961348	38.4499	-0.000999681	0.185566	-0.0053872	0.995702	0.9977
WBGene00006648	1212.37	0.0221035	0.0570722	0.38729	0.698542	0.90031	1212.37	-0.115718	0.0561816	-2.05971	0.0394267	0.0836705	1212.37	0.00948551	0.056438	0.168069	0.866529	0.933829	1212.37	0.125203	0.0564776	2.21686	0.0266325	0.0746998
WBGene00006652	57.507	-0.71662	0.184763	-3.8786	0.000105061	0.00365653	57.507	0.677452	0.157975	4.28834	1.80015e-05	9.77849e-05	57.507	0.284536	0.164787	1.72668	0.0842243	0.217967	57.507	-0.392916	0.15707	-2.50154	0.0123656	0.0408563
WBGene00006665	2.41892	-0.450878	0.656021	-0.687292	0.491899	NA	2.41892	0.627144	0.553425	1.1332	0.257128	0.380452	2.41892	-1.71404	0.813486	-2.10704	0.0351144	0.114789	2.41892	-2.34119	0.786799	-2.97559	0.00292428	0.0128637
WBGene00006666	19.2068	0.463798	0.326953	1.41855	0.156031	0.487265	19.2068	2.17507	0.280767	7.74686	9.41934e-15	2.13142e-13	19.2068	1.66592	0.291663	5.7118	1.11787e-08	2.79786e-07	19.2068	-0.509143	0.234526	-2.17094	0.0299355	0.0819229
WBGene00006667	19.1447	-0.493788	0.324947	-1.5196	0.128612	0.443521	19.1447	0.513951	0.294085	1.74762	0.0805293	0.151461	19.1447	-0.539868	0.32065	-1.68367	0.0922459	0.232513	19.1447	-1.05382	0.311944	-3.37823	0.000729545	0.00411444
WBGene00006668	46.4839	0.0445594	0.257222	0.173233	0.862468	0.959855	46.4839	1.02814	0.240806	4.26959	1.95835e-05	0.000105533	46.4839	0.432433	0.248395	1.74091	0.0816999	0.213285	46.4839	-0.59571	0.237778	-2.50532	0.0122341	0.0405045
WBGene00006669	5.45625	-0.0082638	0.444436	-0.0185939	0.985165	0.996934	5.45625	0.612251	0.398591	1.53604	0.124529	0.215887	5.45625	-0.462225	0.464392	-0.995334	0.319574	0.530168	5.45625	-1.07448	0.44056	-2.43889	0.0147326	0.0468719
WBGene00006677	38.6225	-0.0464312	0.262818	-0.176667	0.85977	0.959258	38.6225	0.938625	0.241375	3.88865	0.000100801	0.000460249	38.6225	1.02755	0.243192	4.22527	2.38657e-05	0.00027606	38.6225	0.088927	0.229979	0.386674	0.698997	0.804604
WBGene00006684	21.096	0.109108	0.232759	0.468759	0.639242	0.873451	21.096	0.536744	0.210163	2.55395	0.010651	0.0278027	21.096	0.730266	0.213268	3.42417	0.000616678	0.00442439	21.096	0.193522	0.197768	0.97853	0.327812	0.48877
WBGene00006685	46.8423	0.221136	0.183946	1.20218	0.229295	0.58044	46.8423	0.802298	0.168771	4.75376	1.99672e-06	1.33808e-05	46.8423	0.715895	0.173415	4.12822	3.65581e-05	0.000397752	46.8423	-0.0864027	0.160816	-0.537276	0.591077	0.723005
WBGene00006686	78.708	-0.339727	0.135253	-2.51179	0.012012	0.119464	78.708	0.333764	0.122016	2.73542	0.00623011	0.0173939	78.708	-0.192106	0.130833	-1.46834	0.142013	0.311918	78.708	-0.525871	0.127076	-4.13823	3.49989e-05	0.000316126
WBGene00006687	5.61237	0.27182	0.477469	0.569294	0.569157	0.839995	5.61237	1.50474	0.414345	3.63163	0.000281642	0.0011361	5.61237	-0.254602	0.503687	-0.505477	0.613224	0.774649	5.61237	-1.75935	0.450924	-3.90165	9.55407e-05	0.000748415
WBGene00006688	3.27153	0.0519911	0.542253	0.0958798	0.923616	NA	3.27153	-0.0564688	0.518626	-0.108881	0.913296	0.943342	3.27153	0.149713	0.527226	0.283962	0.776439	0.883405	3.27153	0.206181	0.524443	0.393143	0.694214	0.801418
WBGene00006692	28.1452	-0.0612568	0.254035	-0.241136	0.80945	0.94335	28.1452	0.15208	0.241495	0.629746	0.528861	0.647769	28.1452	0.0253645	0.248304	0.102151	0.918637	0.959245	28.1452	-0.126716	0.244677	-0.51789	0.604535	0.733548
WBGene00006693	25.5192	-0.334032	0.25886	-1.2904	0.196913	0.539814	25.5192	0.577816	0.232434	2.48593	0.0129212	0.0326296	25.5192	-0.131662	0.249517	-0.527668	0.59773	0.764875	25.5192	-0.709479	0.239816	-2.95843	0.00309214	0.0134652
WBGene00006696	37.7067	0.397479	0.184693	2.15211	0.031389	0.213472	37.7067	0.49805	0.175554	2.83702	0.00455365	0.0131853	37.7067	0.39065	0.181967	2.14682	0.0318075	0.106559	37.7067	-0.1074	0.172652	-0.622062	0.533901	0.67699
WBGene00006714	63.4095	-0.272398	0.202726	-1.34367	0.179054	0.518199	63.4095	-0.464422	0.198949	-2.33437	0.0195762	0.046509	63.4095	-0.379759	0.20092	-1.8901	0.0587447	0.16898	63.4095	0.0846631	0.203879	0.415261	0.677951	0.788957
WBGene00006721	131.076	0.167602	0.142219	1.17848	0.238606	0.5919	131.076	-0.447069	0.142489	-3.13758	0.00170351	0.00560116	131.076	-0.0479522	0.141712	-0.338378	0.735078	0.856226	131.076	0.399117	0.143931	2.77298	0.00555448	0.0214406
WBGene00006722	441.366	0.0298955	0.100891	0.296314	0.766991	0.927503	441.366	-0.355334	0.100165	-3.54748	0.000388934	0.00150877	441.366	-0.0418562	0.100043	-0.418381	0.675669	0.817396	441.366	0.313477	0.100737	3.11183	0.00185933	0.00890778
WBGene00006723	538.09	-0.029007	0.0749027	-0.387263	0.698562	0.90031	538.09	-0.371555	0.0741261	-5.01247	5.37362e-07	3.99758e-06	538.09	-0.233127	0.0745797	-3.12588	0.00177276	0.0107611	538.09	0.138428	0.0753405	1.83736	0.0661563	0.152321
WBGene00006729	427.023	0.0947794	0.0701338	1.35141	0.176565	0.514667	427.023	-0.154879	0.0689351	-2.24673	0.024657	0.0565763	427.023	-0.0819582	0.0698273	-1.17373	0.240504	0.441854	427.023	0.0729208	0.0700459	1.04104	0.297856	0.457737
WBGene00006760	624.101	-0.0224792	0.11774	-0.190922	0.848587	0.956485	624.101	0.745293	0.115197	6.4697	9.81961e-11	1.32498e-09	624.101	0.103055	0.116536	0.884317	0.376525	0.585257	624.101	-0.642238	0.115332	-5.56859	2.56807e-08	5.51385e-07
WBGene00006770	1306.79	0.18057	0.085005	2.12422	0.0336514	0.221546	1306.79	0.000118653	0.0843925	0.00140597	0.998878	0.999431	1306.79	0.156711	0.0845052	1.85446	0.0636739	0.178848	1306.79	0.156592	0.0844077	1.85519	0.0635688	0.147644
WBGene00006775	92.7567	0.0391854	0.133934	0.292571	0.76985	0.929174	92.7567	-0.630862	0.135454	-4.65738	3.20265e-06	2.04998e-05	92.7567	-0.0306469	0.132485	-0.231323	0.817064	0.906066	92.7567	0.600216	0.137461	4.36644	1.26285e-05	0.000132769
WBGene00006777	75.1988	-0.0540526	0.148749	-0.36338	0.716321	0.909043	75.1988	0.966742	0.131897	7.32953	2.30969e-13	4.41141e-12	75.1988	0.605244	0.137692	4.39563	1.10453e-05	0.000142257	75.1988	-0.361498	0.127055	-2.8452	0.0044384	0.0179248
WBGene00006778	14.1027	0.105651	0.34097	0.309854	0.756672	0.923941	14.1027	1.439	0.290869	4.94725	7.52677e-07	5.44988e-06	14.1027	1.03424	0.305162	3.38915	0.000701099	0.00492127	14.1027	-0.404765	0.262812	-1.54013	0.123529	0.242935
WBGene00006782	2.95551	-0.462565	0.666427	-0.694096	0.487622	NA	2.95551	1.04745	0.538674	1.9445	0.0518352	0.105374	2.95551	0.237615	0.596657	0.398243	0.690451	0.826783	2.95551	-0.809838	0.539611	-1.50078	0.133412	0.25777
WBGene00006786	947.025	0.200443	0.151094	1.32661	0.184637	0.525193	947.025	-0.0175107	0.150616	-0.11626	0.907446	0.940232	947.025	0.0244787	0.150803	0.162322	0.871052	0.935814	947.025	0.0419893	0.150743	0.278549	0.780591	0.863378
WBGene00006794	374.612	-0.00227228	0.115624	-0.0196523	0.984321	0.996755	374.612	0.550744	0.112074	4.91411	8.91876e-07	6.37991e-06	374.612	0.345217	0.113217	3.04916	0.00229486	0.0133006	374.612	-0.205527	0.11157	-1.84213	0.0654557	0.151018
WBGene00006795	2963	0.280733	0.130571	2.15004	0.031552	0.21428	2963	0.0169458	0.1304	0.129952	0.896604	0.932356	2963	0.209782	0.13042	1.60852	0.107722	0.259377	2963	0.192836	0.130385	1.47897	0.139147	0.265897
WBGene00006796	748.41	0.0648892	0.0939942	0.690354	0.489972	0.798171	748.41	-0.175542	0.0932092	-1.88331	0.059658	0.118374	748.41	-0.199475	0.0937378	-2.12801	0.0333362	0.110519	748.41	-0.0239331	0.0938739	-0.254949	0.798762	0.874914
WBGene00006801	355.286	0.0540119	0.0716723	0.753595	0.451093	0.772408	355.286	0.365922	0.0677256	5.403	6.55351e-08	5.76277e-07	355.286	0.343146	0.0690646	4.96847	6.74827e-07	1.19785e-05	355.286	-0.0227761	0.0670722	-0.339577	0.734175	0.830709
WBGene00006803	1874.98	0.0453698	0.0722107	0.628298	0.529809	0.821147	1874.98	0.270002	0.0713107	3.78628	0.000152918	0.000664033	1874.98	0.160697	0.0716194	2.24376	0.0248479	0.0880919	1874.98	-0.109306	0.0713196	-1.53262	0.12537	0.245768
WBGene00006808	1470.75	0.200178	0.10288	1.94574	0.0516856	0.279979	1470.75	0.191558	0.102251	1.87341	0.0610118	0.120456	1470.75	0.248727	0.102404	2.42887	0.0151461	0.0600646	1470.75	0.0571684	0.102182	0.559475	0.575838	0.711766
WBGene00006812	127.529	0.0610007	0.128149	0.476013	0.634065	0.871919	127.529	0.580864	0.120507	4.82019	1.43423e-06	9.87266e-06	127.529	0.306963	0.124114	2.47322	0.01339	0.0546716	127.529	-0.273901	0.119681	-2.2886	0.0221024	0.0646375
WBGene00006815	542.247	-0.0544394	0.0774504	-0.702893	0.482122	0.793594	542.247	0.137251	0.07512	1.82709	0.0676859	0.131285	542.247	0.013885	0.0762065	0.182202	0.855424	0.927308	542.247	-0.123366	0.0756258	-1.63127	0.102833	0.212025
WBGene00006836	887.548	-0.0795079	0.074776	-1.06328	0.287655	0.641008	887.548	0.116884	0.0731726	1.59737	0.110183	0.195711	887.548	-0.0942994	0.0740183	-1.274	0.202663	0.395762	887.548	-0.211183	0.0736874	-2.86593	0.0041578	0.0169818
WBGene00006874	343.053	-0.228117	0.0812296	-2.8083	0.00498041	0.0653218	343.053	0.341982	0.076384	4.47714	7.56481e-06	4.46157e-05	343.053	-0.201082	0.0797949	-2.51999	0.0117358	0.0494324	343.053	-0.543065	0.0782826	-6.93723	3.99862e-12	1.76175e-10
WBGene00006934	1128.93	0.0880753	0.074894	1.176	0.239595	0.593524	1128.93	-0.188052	0.0742995	-2.531	0.0113739	0.0293667	1128.93	-0.11586	0.0745893	-1.55331	0.12035	0.279718	1128.93	0.0721919	0.0747211	0.966151	0.333969	0.495002
WBGene00006935	767.374	0.03819	0.118591	0.322032	0.747429	0.920755	767.374	-0.0922881	0.117769	-0.783638	0.433252	0.561492	767.374	-0.203284	0.118287	-1.71856	0.0856942	0.220457	767.374	-0.110996	0.11829	-0.938337	0.348071	0.509918
WBGene00006945	1789.88	0.0308	0.0860871	0.357777	0.72051	0.91047	1789.88	-0.260853	0.0857214	-3.04304	0.00234203	0.00740193	1789.88	-0.233345	0.0859189	-2.71587	0.00661015	0.0312148	1789.88	0.0275087	0.0860456	0.319699	0.749196	0.840562
WBGene00006953	1.00352	-0.237737	0.989155	-0.240344	0.810064	NA	1.00352	0.295752	0.895949	0.330099	0.741325	0.820741	1.00352	-0.185244	0.981412	-0.188753	0.850286	0.924187	1.00352	-0.480996	0.947575	-0.507607	0.611729	0.738928
WBGene00006954	2.36745	-1.91668	1.20428	-1.59155	0.111486	NA	2.36745	1.5585	0.918645	1.69653	0.0897865	0.165683	2.36745	1.92034	0.916162	2.09607	0.0360763	0.117329	2.36745	0.361832	0.815118	0.443901	0.657114	0.773257
WBGene00006960	11.6794	0.0424954	0.346089	0.122788	0.902275	0.975406	11.6794	1.1204	0.301203	3.71975	0.000199416	0.000839077	11.6794	0.200392	0.334228	0.599568	0.548794	0.730314	11.6794	-0.920009	0.302998	-3.03636	0.00239455	0.0109721
WBGene00007017	2061.09	0.0023676	0.0801423	0.0295425	0.976432	0.994682	2061.09	-0.273427	0.0797698	-3.4277	0.000608711	0.00225887	2061.09	0.0706643	0.079705	0.886573	0.375309	0.584467	2061.09	0.344092	0.0798386	4.30984	1.63374e-05	0.000165275
WBGene00007023	1182.33	0.130376	0.141063	0.924237	0.355363	0.701992	1182.33	0.0671531	0.140526	0.477869	0.632743	0.735347	1182.33	0.00784476	0.140756	0.0557328	0.955555	0.97831	1182.33	-0.0593083	0.140648	-0.421679	0.673259	0.785365
WBGene00007029	1560.14	0.149207	0.131425	1.1353	0.25625	0.6101	1560.14	0.175082	0.130926	1.33726	0.181137	0.289542	1560.14	0.0987361	0.131118	0.753033	0.45143	0.652405	1560.14	-0.0763461	0.130968	-0.582936	0.559936	0.69975
WBGene00007049	4.27382	0.109447	0.561176	0.195031	0.845369	0.955502	4.27382	1.26267	0.479855	2.63136	0.00850449	0.0228652	4.27382	0.555726	0.523542	1.06147	0.288475	0.494597	4.27382	-0.706943	0.458887	-1.54056	0.123424	0.242785
WBGene00007055	1715.17	-0.144283	0.0737911	-1.95529	0.0505486	0.277107	1715.17	0.494392	0.0723472	6.8336	8.28094e-12	1.29501e-10	1715.17	0.25115	0.0727689	3.45134	0.000557811	0.00406032	1715.17	-0.243241	0.0722649	-3.36597	0.000762755	0.00427081
WBGene00007062	0.0734595	-0.367425	4.24393	-0.0865765	0.931008	NA	0.0734595	-0.0585478	4.23821	-0.0138143	0.988978	NA	0.0734595	-0.589892	4.24393	-0.138997	0.889453	NA	0.0734595	-0.531345	4.24142	-0.125275	0.900306	NA
WBGene00007070	107.119	-0.171251	0.216016	-0.792769	0.427913	0.756647	107.119	0.509337	0.208317	2.44501	0.0144849	0.0359332	107.119	0.336811	0.210299	1.60158	0.109248	0.261845	107.119	-0.172526	0.207437	-0.831705	0.405575	0.565691
WBGene00007071	742.673	0.263559	0.156788	1.68099	0.0927649	0.379326	742.673	0.669456	0.1555	4.30517	1.66857e-05	9.12377e-05	742.673	0.511994	0.155874	3.28468	0.001021	0.00674203	742.673	-0.157462	0.155096	-1.01525	0.309985	0.47062
WBGene00007072	130.165	0.551965	0.229514	2.40493	0.0161756	0.14315	130.165	0.55799	0.227189	2.45606	0.014047	0.0350069	130.165	-1.08399	0.237664	-4.56103	5.09035e-06	7.18162e-05	130.165	-1.64198	0.235526	-6.97155	3.13477e-12	1.41311e-10
WBGene00007073	145.314	0.541717	0.235927	2.29612	0.0216689	0.170774	145.314	1.01952	0.232008	4.39434	1.11108e-05	6.3174e-05	145.314	0.392281	0.23481	1.67063	0.0947941	0.23703	145.314	-0.627244	0.23101	-2.71522	0.00662321	0.0247178
WBGene00007082	4.7572	-0.134097	0.713377	-0.187976	0.850896	0.956952	4.7572	-0.0538653	0.680284	-0.0791807	0.936889	0.958818	4.7572	1.67758	0.634375	2.64446	0.0081822	0.0371564	4.7572	1.73144	0.632144	2.739	0.00616259	0.0233211
WBGene00007083	2.116	0.431262	0.877252	0.491606	0.622998	NA	2.116	1.03036	0.81457	1.26491	0.205904	0.320548	2.116	0.171705	0.885645	0.193876	0.846273	0.922294	2.116	-0.858651	0.81977	-1.04743	0.294901	0.454414
WBGene00007085	1.3472	-0.874176	0.897297	-0.974233	0.329941	NA	1.3472	-1.08186	0.875158	-1.23619	0.216389	0.333102	1.3472	-0.491169	0.849315	-0.578312	0.563054	0.740555	1.3472	0.59069	0.928829	0.635952	0.524808	0.6696
WBGene00007096	6.7986	0.0264082	0.526577	0.0501508	0.960002	0.990364	6.7986	-0.0388295	0.512063	-0.0758297	0.939555	0.960644	6.7986	-0.479742	0.53708	-0.893241	0.371728	0.581596	6.7986	-0.440913	0.535653	-0.82313	0.410434	0.569899
WBGene00007097	92.9125	0.593264	0.259338	2.28761	0.0221603	0.173303	92.9125	1.50173	0.251006	5.98282	2.19301e-09	2.4592e-08	92.9125	1.31515	0.252678	5.20484	1.94168e-07	3.81246e-06	92.9125	-0.186581	0.243477	-0.766316	0.443488	0.60034
WBGene00007099	464.422	-0.00904931	0.13659	-0.0662517	0.947177	0.986132	464.422	-0.172773	0.135444	-1.2756	0.202095	0.316017	464.422	0.163289	0.135302	1.20685	0.227491	0.426093	464.422	0.336062	0.135457	2.48095	0.0131031	0.042735
WBGene00007100	1412.52	0.0798125	0.0534502	1.49321	0.135381	0.45591	1412.52	-0.262319	0.0529712	-4.95211	7.34122e-07	5.32976e-06	1412.52	0.0568431	0.0528951	1.07464	0.282536	0.488665	1412.52	0.319163	0.0531613	6.00367	1.92908e-09	5.27626e-08
WBGene00007101	1361.78	0.105264	0.0693009	1.51894	0.128776	0.44358	1361.78	-0.357276	0.0690172	-5.17662	2.25948e-07	1.80463e-06	1361.78	-0.0558091	0.0689668	-0.809217	0.41839	0.623771	1361.78	0.301466	0.0693052	4.34984	1.36238e-05	0.000141574
WBGene00007102	986.666	0.062808	0.151453	0.414702	0.67836	0.891522	986.666	0.181122	0.150695	1.20191	0.229399	0.348189	986.666	-0.0310855	0.15107	-0.205769	0.836971	0.917916	986.666	-0.212207	0.150868	-1.40658	0.159553	0.293819
WBGene00007103	470.256	0.27749	0.0816894	3.39689	0.000681571	0.0157101	470.256	0.289758	0.0798466	3.62894	0.000284587	0.00114614	470.256	0.128139	0.0811527	1.57898	0.11434	0.27068	470.256	-0.16162	0.0800501	-2.01898	0.0434892	0.109689
WBGene00007104	3.06348	1.25434	0.766258	1.63696	0.101638	NA	3.06348	2.61899	0.690733	3.79161	0.000149674	0.000650839	3.06348	1.39409	0.748495	1.86253	0.0625289	0.176678	3.06348	-1.2249	0.572699	-2.13881	0.0324507	0.0873092
WBGene00007117	2.72329	-0.696511	0.628534	-1.10815	0.267796	NA	2.72329	0.172249	0.534629	0.322183	0.747314	0.825338	2.72329	-0.964645	0.64445	-1.49685	0.134432	0.300448	2.72329	-1.13689	0.632683	-1.79694	0.0723453	0.163005
WBGene00007118	2305.03	0.0468813	0.0683222	0.686179	0.4926	0.800094	2305.03	-0.610064	0.0682932	-8.93302	4.14523e-19	1.47097e-17	2305.03	-0.20974	0.0681687	-3.07679	0.00209246	0.0123374	2305.03	0.400324	0.0685753	5.83773	5.29164e-09	1.32625e-07
WBGene00007119	19.4656	-0.208485	0.260841	-0.799279	0.424129	0.754174	19.4656	0.271265	0.237729	1.14107	0.253841	0.376744	19.4656	-0.0210732	0.251189	-0.0838939	0.933141	0.967445	19.4656	-0.292338	0.243998	-1.19812	0.230871	0.382052
WBGene00007120	11.4649	0.371045	0.364416	1.01819	0.308586	0.661083	11.4649	0.19628	0.355103	0.552742	0.58044	0.692321	11.4649	0.493728	0.355495	1.38885	0.164879	0.34572	11.4649	0.297448	0.347224	0.856645	0.391641	0.551988
WBGene00007121	99.128	0.135179	0.119293	1.13316	0.257145	0.611202	99.128	0.0145707	0.115712	0.125923	0.899793	0.934853	99.128	-0.447528	0.123923	-3.61135	0.000304609	0.00245386	99.128	-0.462099	0.123031	-3.75596	0.000172676	0.00123583
WBGene00007122	826.92	0.0756237	0.176139	0.429341	0.667675	0.886352	826.92	-0.485922	0.175973	-2.76134	0.00575649	0.016239	826.92	0.0301099	0.175735	0.171337	0.863959	0.932309	826.92	0.516032	0.176081	2.93065	0.00338257	0.0144647
WBGene00007123	0.200362	0	2.54151	0	1	NA	0.200362	0.863755	2.52898	0.341543	0.732695	NA	0.200362	1.87496	2.51855	0.74446	0.456598	NA	0.200362	1.01121	2.50593	0.403526	0.686561	NA
WBGene00007124	230.781	0.0164682	0.095274	0.172851	0.862769	0.959998	230.781	-0.315562	0.094054	-3.35511	0.000793336	0.00285256	230.781	-0.0503362	0.0942197	-0.534243	0.593173	0.761801	230.781	0.265225	0.0953322	2.78212	0.00540055	0.0209358
WBGene00007125	7.87526	-0.0301672	0.374963	-0.0804539	0.935876	0.982694	7.87526	-0.120405	0.359197	-0.335207	0.737469	0.81795	7.87526	-0.0523383	0.369653	-0.141588	0.887406	0.943744	7.87526	0.0680668	0.370233	0.183849	0.854132	0.909872
WBGene00007126	15.6941	-0.876507	0.275869	-3.17726	0.00148673	0.0282178	15.6941	-0.0945906	0.235296	-0.402006	0.687679	0.779811	15.6941	-0.341718	0.25097	-1.36159	0.173328	0.357788	15.6941	-0.247127	0.250805	-0.985335	0.32446	0.485107
WBGene00007127	0.729214	-0.0299718	1.21671	-0.0246334	0.980347	NA	0.729214	-0.381279	1.21795	-0.313051	0.754242	0.829863	0.729214	-2.15231	1.32116	-1.62911	0.10329	0.251242	0.729214	-1.77104	1.34695	-1.31485	0.18856	0.330873
WBGene00007140	110.29	0.00650441	0.26235	0.0247929	0.98022	0.995758	110.29	0.558575	0.256713	2.17587	0.0295648	0.0658171	110.29	0.358009	0.258394	1.38552	0.165894	0.347259	110.29	-0.200566	0.255872	-0.783854	0.433126	0.590458
WBGene00007141	26.0762	-0.361522	0.411419	-0.878718	0.379554	0.722389	26.0762	3.05089	0.341948	8.9221	4.57539e-19	1.61758e-17	26.0762	0.499857	0.375521	1.3311	0.183156	0.371412	26.0762	-2.55103	0.333102	-7.65841	1.88246e-14	1.17497e-12
WBGene00007150	5736.74	0.112877	0.0861974	1.30951	0.190361	0.532134	5736.74	-0.20226	0.0860739	-2.34984	0.0187815	0.0448568	5736.74	0.0984969	0.0860621	1.14449	0.252422	0.456622	5736.74	0.300757	0.08609	3.49351	0.000476708	0.00287679
WBGene00007151	3.54158	0.354839	0.640491	0.55401	0.579572	NA	3.54158	1.05946	0.585713	1.80884	0.0704756	0.135877	3.54158	-0.0584659	0.658213	-0.0888252	0.929221	0.96535	3.54158	-1.11793	0.607741	-1.83948	0.0658448	0.151747
WBGene00007152	4.5111	-0.0390248	0.509549	-0.0765869	0.938952	0.983873	4.5111	-0.10349	0.488043	-0.21205	0.832068	0.887868	4.5111	-0.083096	0.503422	-0.165062	0.868895	0.934528	4.5111	0.0203936	0.503505	0.0405032	0.967692	0.982007
WBGene00007153	2141.31	-0.04337	0.0904287	-0.479605	0.631508	0.870316	2141.31	0.707525	0.0894109	7.91318	2.50898e-15	6.09117e-14	2141.31	0.164503	0.0898518	1.83082	0.0671268	0.185615	2141.31	-0.543022	0.0894129	-6.07319	1.25391e-09	3.53892e-08
WBGene00007154	9.45141	0.265683	0.401146	0.662309	0.507773	0.807955	9.45141	1.57272	0.35282	4.45757	8.28929e-06	4.86017e-05	9.45141	-0.250433	0.419283	-0.59729	0.550314	0.731211	9.45141	-1.82316	0.378837	-4.81251	1.49048e-06	2.04692e-05
WBGene00007160	0.0593351	0.441415	4.24666	0.103944	0.917214	NA	0.0593351	-0.589826	4.24666	-0.138892	0.889536	NA	0.0593351	-0.261946	4.24666	-0.0616829	0.950815	NA	0.0593351	0	4.24714	0	1	NA
WBGene00007161	0.129894	-1.05051	3.99538	-0.262932	0.792603	NA	0.129894	-1.60086	3.99538	-0.400678	0.688657	NA	0.129894	-1.27298	3.99538	-0.318613	0.75002	NA	0.129894	0	4.01037	0	1	NA
WBGene00007162	252.876	0.0209203	0.129703	0.161294	0.871862	0.963416	252.876	0.0992695	0.126953	0.781939	0.43425	0.562316	252.876	0.181353	0.1276	1.42127	0.155239	0.331904	252.876	0.0820838	0.126947	0.646598	0.517892	0.664235
WBGene00007163	14.4966	-1.14094	0.291574	-3.91304	9.11416e-05	0.00328543	14.4966	0.226278	0.233833	0.967688	0.3332	0.464007	14.4966	-1.33534	0.295505	-4.51882	6.2184e-06	8.62185e-05	14.4966	-1.56161	0.290333	-5.37869	7.50296e-08	1.43953e-06
WBGene00007164	5.44792	0.278188	0.384063	0.724328	0.468865	0.784594	5.44792	-2.19783	0.509014	-4.31782	1.57578e-05	8.66632e-05	5.44792	-1.37659	0.468747	-2.93675	0.00331671	0.0178383	5.44792	0.821238	0.578441	1.41974	0.155682	0.288491
WBGene00007165	219.5	-0.189105	0.100873	-1.87469	0.0608355	0.305089	219.5	0.169891	0.0955822	1.77743	0.0754973	0.143864	219.5	0.296929	0.0963633	3.08134	0.00206068	0.012181	219.5	0.127038	0.0950583	1.33642	0.181412	0.321721
WBGene00007166	4.88081	-0.478781	0.513982	-0.931512	0.351589	0.698082	4.88081	0.753642	0.440009	1.71278	0.0867521	0.160968	4.88081	-1.27551	0.568241	-2.24467	0.0247892	0.0879195	4.88081	-2.02916	0.545597	-3.71915	0.000199898	0.00139477
WBGene00007176	35.7742	0.173783	0.204069	0.851588	0.394443	0.733005	35.7742	0.702133	0.188651	3.72186	0.000197763	0.000833412	35.7742	0.261843	0.199209	1.31442	0.188706	0.378394	35.7742	-0.44029	0.18798	-2.34222	0.0191694	0.0576595
WBGene00007177	1.75609	2.17061	1.06931	2.02991	0.0423654	NA	1.75609	3.25643	0.9887	3.29365	0.000988956	0.00345135	1.75609	2.91592	1.01532	2.87192	0.00407988	0.0211199	1.75609	-0.340512	0.694308	-0.490434	0.623827	0.74878
WBGene00007181	14.1088	-0.303647	0.295067	-1.02908	0.303442	0.656763	14.1088	0.424783	0.260761	1.62901	0.10331	0.185663	14.1088	0.0551133	0.27793	0.198299	0.842811	0.920776	14.1088	-0.369669	0.26614	-1.389	0.164832	0.300271
WBGene00007182	21.4633	0.374657	0.27509	1.36194	0.173216	0.509983	21.4633	-1.47589	0.305684	-4.82815	1.3781e-06	9.5312e-06	21.4633	-0.598297	0.28962	-2.0658	0.0388476	0.124226	21.4633	0.87759	0.319926	2.7431	0.00608612	0.0230766
WBGene00007183	8.16204	-1.04916	0.457731	-2.29208	0.0219011	0.17217	8.16204	1.11869	0.338026	3.30947	0.000934721	0.00329294	8.16204	0.104904	0.378364	0.277257	0.781583	0.885414	8.16204	-1.01378	0.344401	-2.94361	0.00324405	0.0140139
WBGene00007230	1.90054	-1.05896	0.922714	-1.14766	0.251109	NA	1.90054	0.19116	0.738982	0.25868	0.795882	0.863351	1.90054	0.918799	0.713772	1.28725	0.198009	0.389692	1.90054	0.727639	0.688911	1.05622	0.290869	0.450451
WBGene00007231	9.01781	-0.280859	0.832319	-0.337442	0.735784	0.9167	9.01781	3.09466	0.719235	4.30271	1.68723e-05	9.22318e-05	9.01781	1.52359	0.743059	2.05043	0.0403223	0.127553	9.01781	-1.57106	0.668222	-2.35111	0.0187174	0.0565885
WBGene00007232	7.70167	-0.716716	1.21067	-0.591999	0.553851	0.832608	7.70167	2.84041	1.11191	2.55453	0.0106332	0.0277754	7.70167	1.02195	1.13378	0.901369	0.367392	0.577683	7.70167	-1.81846	1.08899	-1.66985	0.0949482	0.199851
WBGene00007233	2.59102	1.10539	0.86571	1.27686	0.201651	NA	2.59102	2.21333	0.786497	2.81416	0.00489053	0.0140464	2.59102	1.99151	0.805534	2.47228	0.0134254	0.0547553	2.59102	-0.221821	0.62585	-0.354431	0.723016	0.822478
WBGene00007234	435.677	0.0872104	0.153171	0.569365	0.569108	0.839995	435.677	-0.788614	0.153603	-5.13409	2.83517e-07	2.22236e-06	435.677	-0.190967	0.152867	-1.24924	0.211577	0.407256	435.677	0.597647	0.154223	3.87521	0.000106533	0.000816367
WBGene00007235	3363.04	0.0706695	0.106802	0.661685	0.508173	0.808179	3363.04	-0.309758	0.106659	-2.90419	0.00368205	0.0109808	3363.04	-0.00745605	0.106642	-0.0699168	0.94426	0.972702	3363.04	0.302302	0.106716	2.83276	0.00461485	0.0184575
WBGene00007236	66.5149	-0.537316	0.148317	-3.62276	0.000291472	0.0082877	66.5149	-0.582261	0.141934	-4.10234	4.08995e-05	0.000204444	66.5149	-0.154598	0.140613	-1.09946	0.271569	0.47733	66.5149	0.427662	0.145663	2.93597	0.00332503	0.0142719
WBGene00007237	120.745	0.0333319	0.0910244	0.366186	0.714226	0.907985	120.745	-0.550556	0.0919622	-5.98676	2.1406e-09	2.40185e-08	120.745	-0.261242	0.092671	-2.81903	0.00481688	0.0241838	120.745	0.289314	0.0967453	2.99047	0.00278551	0.0123678
WBGene00007238	0.21432	-1.06601	3.64905	-0.292133	0.770185	NA	0.21432	-0.462584	3.63754	-0.127169	0.898806	NA	0.21432	-1.28848	3.64905	-0.353099	0.724014	NA	0.21432	-0.825894	3.65438	-0.226001	0.821201	NA
WBGene00007239	0.731362	-0.0501466	1.32444	-0.0378625	0.969797	NA	0.731362	0.827355	1.2369	0.668893	0.503563	0.625754	0.731362	2.55273	1.11866	2.28196	0.0224915	0.0815372	0.731362	1.72538	1.03816	1.66196	0.096521	0.202352
WBGene00007240	2.01915	-1.30173	1.06824	-1.21857	0.223008	NA	2.01915	1.85426	0.796138	2.32907	0.0198552	0.0470836	2.01915	-0.326251	0.945087	-0.345208	0.729938	0.853248	2.01915	-2.18051	0.856839	-2.54484	0.0109329	0.0370145
WBGene00007241	2.405	-1.41383	0.93096	-1.51868	0.128842	NA	2.405	0.880903	0.742742	1.18602	0.235616	0.355664	2.405	-0.372665	0.81983	-0.454564	0.649423	0.799019	2.405	-1.25357	0.782487	-1.60203	0.109149	0.221343
WBGene00007279	0.211497	0.0124302	1.94457	0.00639226	0.9949	NA	0.211497	0.745263	1.90408	0.391404	0.695499	NA	0.211497	-0.690937	1.94457	-0.355316	0.722353	NA	0.211497	-1.4362	1.91371	-0.750481	0.452965	NA
WBGene00007281	48.6712	-0.40393	0.21585	-1.87134	0.0612974	0.306182	48.6712	1.31017	0.184695	7.09369	1.30586e-12	2.27239e-11	48.6712	0.780731	0.192075	4.06472	4.80896e-05	0.000505091	48.6712	-0.52944	0.176284	-3.00333	0.00267046	0.0119551
WBGene00007282	297.772	-0.0356643	0.140478	-0.253878	0.79959	0.939663	297.772	0.211488	0.13741	1.5391	0.12378	0.214903	297.772	0.589277	0.137121	4.29751	1.72726e-05	0.000208943	297.772	0.377789	0.136232	2.77314	0.00555191	0.0214406
WBGene00007283	86.035	-0.0493654	0.187225	-0.263668	0.792036	0.937194	86.035	0.640227	0.176294	3.63159	0.000281675	0.0011361	86.035	0.915244	0.176306	5.19123	2.08912e-07	4.076e-06	86.035	0.275017	0.170583	1.61222	0.106914	0.218128
WBGene00007360	0.0330161	-0.0394741	4.24666	-0.00929533	0.992584	NA	0.0330161	-0.589821	4.24666	-0.13889	0.889537	NA	0.0330161	-0.261942	4.24666	-0.0616818	0.950816	NA	0.0330161	0	4.24714	0	1	NA
WBGene00007361	7.20729	0.751357	0.380476	1.97478	0.0482933	0.270349	7.20729	0.411634	0.375258	1.09693	0.27267	0.397927	7.20729	-0.181114	0.414647	-0.43679	0.662264	0.80821	7.20729	-0.592747	0.396889	-1.49348	0.135311	0.260534
WBGene00007362	149.915	-0.00734559	0.182983	-0.0401435	0.967979	0.992275	149.915	-0.820897	0.183841	-4.46526	7.99733e-06	4.70497e-05	149.915	-0.817341	0.185407	-4.40836	1.04157e-05	0.000135572	149.915	0.00355591	0.188424	0.0188718	0.984943	0.992383
WBGene00007363	358.725	0.20013	0.125917	1.58938	0.111975	0.415324	358.725	-0.279033	0.125435	-2.22452	0.0261133	0.0592449	358.725	-0.444971	0.126771	-3.51004	0.000448036	0.00340323	358.725	-0.165939	0.127235	-1.30419	0.192168	0.33494
WBGene00007364	0.61944	0.944478	1.45481	0.649209	0.516203	NA	0.61944	2.62178	1.2948	2.02485	0.0428825	0.0898196	0.61944	1.16373	1.44185	0.807105	0.419606	NA	0.61944	-1.45806	1.26479	-1.15281	0.248989	0.403395
WBGene00007365	1218.9	-0.153245	0.0738097	-2.07622	0.0378737	0.238113	1218.9	0.213715	0.0723414	2.95425	0.0031343	0.00955286	1218.9	-0.248941	0.0733042	-3.396	0.000683786	0.00481069	1218.9	-0.462656	0.0729604	-6.34119	2.28001e-10	7.41251e-09
WBGene00007366	200.105	0.0619082	0.34626	0.178791	0.858102	0.958998	200.105	0.0629666	0.344988	0.182518	0.855176	0.903529	200.105	-1.02117	0.347994	-2.93446	0.00334127	0.0179391	200.105	-1.08414	0.347775	-3.11736	0.00182476	0.00877635
WBGene00007367	32.9206	0.281303	0.207329	1.3568	0.174845	0.512032	32.9206	-0.218811	0.206916	-1.05748	0.290291	0.417863	32.9206	-1.19234	0.235513	-5.06275	4.13245e-07	7.65104e-06	32.9206	-0.973534	0.237016	-4.10746	4.00036e-05	0.000353764
WBGene00007368	17.7367	-0.0784694	0.275038	-0.285304	0.775411	0.93178	17.7367	-0.141488	0.262727	-0.538538	0.590205	0.69979	17.7367	0.677428	0.251802	2.69032	0.00713829	0.0331484	17.7367	0.818917	0.252808	3.23928	0.0011983	0.00622619
WBGene00007369	0.0876428	-0.0286206	4.24676	-0.00673938	0.994623	NA	0.0876428	-0.0980735	4.24676	-0.0230937	0.981576	NA	0.0876428	0.229806	4.24676	0.0541131	0.956845	NA	0.0876428	0.327879	4.24714	0.0772	0.938464	NA
WBGene00007370	1.42071	-1.21005	0.826445	-1.46416	0.143149	NA	1.42071	-0.927111	0.746714	-1.24159	0.214388	0.330854	1.42071	-1.00951	0.795882	-1.26841	0.204651	0.398191	1.42071	-0.0823953	0.851512	-0.0967635	0.922914	0.955341
WBGene00007372	387.613	0.00743197	0.0982085	0.0756755	0.939677	0.983903	387.613	0.0788741	0.0959526	0.822012	0.41107	0.541159	387.613	0.01581	0.096986	0.163013	0.870508	0.935432	387.613	-0.0630642	0.0964962	-0.65354	0.513408	0.66039
WBGene00007373	0.0894229	0.928599	4.24705	0.218646	0.826926	NA	0.0894229	0.378252	4.24705	0.0890625	0.929032	NA	0.0894229	0	4.24705	0	1	NA	0.0894229	-0.153015	4.24714	-0.0360277	0.97126	NA
WBGene00007379	0.286396	1.43093	2.11864	0.675399	0.499422	NA	0.286396	0.908931	2.1233	0.428075	0.668596	NA	0.286396	-0.260228	2.15272	-0.120883	0.903783	NA	0.286396	-1.16916	2.12405	-0.550439	0.582018	NA
WBGene00007380	0.362819	-1.3108	1.87552	-0.698902	0.484613	NA	0.362819	0.127111	1.81837	0.0699039	0.94427	NA	0.362819	-1.05238	1.87552	-0.561112	0.574721	NA	0.362819	-1.17949	1.86508	-0.632408	0.527121	NA
WBGene00007381	0.963585	-1.36653	1.32757	-1.02934	0.303318	NA	0.963585	0.741108	1.13518	0.652854	0.513851	0.634364	0.963585	1.24032	1.12302	1.10445	0.269399	0.475187	0.963585	0.499207	1.04784	0.476417	0.633777	0.755936
WBGene00007382	0.733949	-1.7953	1.31105	-1.36935	0.170888	NA	0.733949	0.54053	1.13312	0.477027	0.633343	0.735819	0.733949	0.582002	1.15599	0.503468	0.614635	0.775357	0.733949	0.0414729	1.09547	0.0378585	0.9698	0.983487
WBGene00007383	0.373523	0.0881742	2.02468	0.0435498	0.965263	NA	0.373523	2.00432	1.91512	1.04657	0.295296	NA	0.373523	-0.615192	2.02468	-0.303847	0.761244	NA	0.373523	-2.61951	1.92286	-1.3623	0.173102	NA
WBGene00007385	4621.81	0.0355094	0.100824	0.352192	0.724694	0.911954	4621.81	-0.339422	0.100711	-3.37027	0.000750955	0.00271559	4621.81	-0.0885371	0.100712	-0.879114	0.379339	0.58738	4621.81	0.250885	0.100776	2.48953	0.0127913	0.0419179
WBGene00007386	333.743	-0.0461329	0.175168	-0.263364	0.79227	0.937194	333.743	-0.165183	0.173865	-0.950062	0.342081	0.472731	333.743	-0.341643	0.174839	-1.95404	0.0506962	0.15097	333.743	-0.17646	0.174978	-1.00847	0.313229	0.474222
WBGene00007387	491.532	-0.0196173	0.122516	-0.160121	0.872786	0.963884	491.532	-0.0861506	0.121165	-0.711018	0.477073	0.601879	491.532	-0.0201685	0.121561	-0.165912	0.868227	0.934322	491.532	0.0659822	0.121553	0.542825	0.58725	0.720196
WBGene00007388	90.925	-0.538032	0.192557	-2.79415	0.00520362	0.0676022	90.925	1.01035	0.172162	5.86857	4.3958e-09	4.70116e-08	90.925	1.20625	0.17256	6.99035	2.74209e-12	1.28399e-10	90.925	0.195907	0.164372	1.19186	0.233318	0.384988
WBGene00007389	11.0943	-0.508151	0.365845	-1.38898	0.164839	0.499617	11.0943	0.979949	0.298428	3.2837	0.00102453	0.00356565	11.0943	0.341176	0.32282	1.05686	0.290576	0.497131	11.0943	-0.638773	0.294713	-2.16744	0.030201	0.082499
WBGene00007390	1031.49	0.0977521	0.0958094	1.02028	0.307598	0.659763	1031.49	0.13851	0.0948215	1.46075	0.144085	0.242011	1031.49	0.173594	0.0950856	1.82566	0.0679017	0.18717	1031.49	0.0350835	0.0948173	0.370012	0.711374	0.81399
WBGene00007391	482.458	0.105728	0.100763	1.04927	0.294053	0.646458	482.458	-0.252636	0.100006	-2.52621	0.0115299	0.029709	482.458	0.0343167	0.0999594	0.343306	0.731368	0.854358	482.458	0.286953	0.100353	2.85943	0.00424406	0.0172942
WBGene00007392	38.0889	-0.149295	0.197258	-0.756852	0.449139	0.771107	38.0889	-0.12161	0.188665	-0.644583	0.519198	0.638943	38.0889	-0.0879297	0.192921	-0.455781	0.648548	0.79854	38.0889	0.0336807	0.193243	0.174292	0.861636	0.914781
WBGene00007393	4.17961	-0.670573	0.489311	-1.37044	0.170548	0.506155	4.17961	-0.402333	0.441929	-0.910402	0.362611	0.493338	4.17961	-0.54265	0.471269	-1.15147	0.249541	0.453434	4.17961	-0.140316	0.483875	-0.289984	0.771828	0.857536
WBGene00007394	152.648	-0.194835	0.168027	-1.15954	0.246234	0.600676	152.648	-0.181436	0.164704	-1.10159	0.270639	0.395815	152.648	-0.0821144	0.165505	-0.496145	0.619792	0.779507	152.648	0.0993219	0.165888	0.598729	0.549354	0.690023
WBGene00007395	287.055	-0.123177	0.111779	-1.10198	0.270472	0.623027	287.055	0.186235	0.108158	1.72188	0.085092	0.158551	287.055	0.0404708	0.109629	0.369161	0.712008	0.841058	287.055	-0.145764	0.10871	-1.34085	0.17997	0.319803
WBGene00007422	62.8608	0.0668188	0.320248	0.208647	0.834724	0.951747	62.8608	1.09629	0.308913	3.54886	0.000386898	0.00150179	62.8608	0.727822	0.311934	2.33326	0.0196345	0.0733065	62.8608	-0.368467	0.304929	-1.20837	0.226906	0.377028
WBGene00007423	2.40512	0.0134709	0.82288	0.0163704	0.986939	NA	2.40512	0.797737	0.739972	1.07806	0.281005	0.40715	2.40512	1.08924	0.740888	1.47019	0.141512	0.311373	2.40512	0.291506	0.682792	0.426933	0.669428	0.783158
WBGene00007424	25.9724	-0.332903	0.239694	-1.38887	0.164872	0.499617	25.9724	-0.280454	0.22872	-1.22619	0.220126	0.337481	25.9724	-0.619402	0.242199	-2.55741	0.0105456	0.0452975	25.9724	-0.338948	0.244903	-1.38401	0.166356	0.302316
WBGene00007425	3.98712	-0.841785	0.647058	-1.30094	0.193279	0.535634	3.98712	0.188998	0.545756	0.346306	0.729113	0.811812	3.98712	0.950592	0.528809	1.79761	0.0722391	0.195673	3.98712	0.761594	0.514577	1.48004	0.138863	0.265587
WBGene00007426	0.475065	0.0419042	1.58541	0.0264311	0.978913	NA	0.475065	0.169123	1.55055	0.109073	0.913145	NA	0.475065	-0.534686	1.61634	-0.330801	0.740795	NA	0.475065	-0.703809	1.60069	-0.439691	0.660161	0.775437
WBGene00007427	0.261752	-0.0381763	2.38559	-0.0160029	0.987232	NA	0.261752	1.39019	2.34326	0.593272	0.552999	NA	0.261752	0.220252	2.38559	0.0923259	0.926439	NA	0.261752	-1.16994	2.34395	-0.499132	0.617687	NA
WBGene00007428	3243.82	0.0691395	0.0389168	1.7766	0.0756344	0.340343	3243.82	-0.303258	0.0386413	-7.84802	4.22643e-15	1.00173e-13	3243.82	-0.124465	0.0387334	-3.21339	0.0013118	0.0083637	3243.82	0.178793	0.0389271	4.59301	4.3689e-06	5.29986e-05
WBGene00007429	474.024	-0.0169938	0.158108	-0.107482	0.914406	0.979109	474.024	-0.454906	0.157625	-2.886	0.00390171	0.0115427	474.024	-0.294097	0.157804	-1.86369	0.0623658	0.176334	474.024	0.160808	0.158368	1.01541	0.309912	0.470583
WBGene00007430	35.1163	0.0428954	0.239097	0.179406	0.857619	0.958748	35.1163	0.305574	0.227833	1.34122	0.179849	0.287999	35.1163	0.0983848	0.234485	0.419578	0.674794	0.816874	35.1163	-0.207189	0.229453	-0.90297	0.366542	0.528159
WBGene00007431	25.8414	-0.62898	0.429535	-1.46433	0.143105	0.465685	25.8414	0.640625	0.40605	1.5777	0.114635	0.201944	25.8414	-0.237074	0.417413	-0.56796	0.570062	0.744992	25.8414	-0.877698	0.411269	-2.13412	0.0328327	0.0881545
WBGene00007432	0.0882252	0	4.24705	0	1	NA	0.0882252	1.05811	4.23713	0.249723	0.802801	NA	0.0882252	0	4.24705	0	1	NA	0.0882252	-0.832876	4.23723	-0.196561	0.844171	NA
WBGene00007437	1.41053	-1.16815	1.02947	-1.13471	0.256496	NA	1.41053	-0.212485	0.889218	-0.238957	0.811139	0.873927	1.41053	0.167804	0.884805	0.189651	0.849583	0.923965	1.41053	0.380289	0.893014	0.425849	0.670218	0.783583
WBGene00007438	0.25532	-0.190826	2.24451	-0.0850189	0.932246	NA	0.25532	0.101205	2.22062	0.0455751	0.963649	NA	0.25532	0.0960718	2.24055	0.0428786	0.965798	NA	0.25532	-0.00513335	2.23096	-0.00230096	0.998164	NA
WBGene00007439	30.1233	0.770837	0.241658	3.18978	0.00142382	0.0272642	30.1233	0.89674	0.23146	3.87427	0.000106943	0.00048438	30.1233	1.22694	0.23114	5.30821	1.10705e-07	2.28526e-06	30.1233	0.330201	0.211609	1.56043	0.118659	0.235792
WBGene00007440	468.904	0.120468	0.0658366	1.82981	0.0672786	0.323074	468.904	-0.280616	0.065276	-4.29891	1.71638e-05	9.36634e-05	468.904	-0.71935	0.0685869	-10.4882	9.79085e-26	2.05786e-23	468.904	-0.438735	0.0691741	-6.34247	2.26111e-10	7.36334e-09
WBGene00007441	0.212494	-0.0292013	2.53768	-0.0115071	0.990819	NA	0.212494	0.932076	2.51324	0.370866	0.710737	NA	0.212494	0.229226	2.53768	0.090329	0.928026	NA	0.212494	-0.702849	2.51375	-0.279602	0.779783	NA
WBGene00007442	0.125622	0	3.31779	0	1	NA	0.125622	0.885803	3.30795	0.26778	0.788869	NA	0.125622	1.16347	3.31573	0.350894	0.725668	NA	0.125622	0.277665	3.30592	0.08399	0.933064	NA
WBGene00007534	3728.85	0.151759	0.100392	1.51166	0.13062	0.447678	3728.85	-0.115756	0.100217	-1.15505	0.248068	0.370162	3728.85	0.0579129	0.100244	0.57772	0.563453	0.740735	3728.85	0.173669	0.100252	1.73232	0.083217	0.180968
WBGene00007535	4.1035	0	1.22157	0	1	1	4.1035	6.61904	0.904021	7.32178	2.44702e-13	4.65498e-12	4.1035	1.18747	1.21462	0.977645	0.32825	0.538762	4.1035	-5.43158	0.894613	-6.07143	1.26778e-09	3.57291e-08
WBGene00007536	44.2812	-0.437105	0.196088	-2.22912	0.0258057	0.190518	44.2812	-0.610386	0.190169	-3.20971	0.00132868	0.00449884	44.2812	0.303777	0.181822	1.67074	0.0947732	0.23703	44.2812	0.914163	0.189061	4.83529	1.3295e-06	1.85672e-05
WBGene00007537	0.381894	0.141349	1.92231	0.0735311	0.941383	NA	0.381894	-0.517414	1.92206	-0.269198	0.787777	NA	0.381894	-0.290336	1.93848	-0.149775	0.880942	NA	0.381894	0.227078	1.95072	0.116407	0.90733	NA
WBGene00007538	0.8328	1.13388	1.09741	1.03323	0.301495	NA	0.8328	-0.221869	1.1885	-0.186681	0.851911	0.901534	0.8328	0.596224	1.13765	0.524084	0.60022	0.766319	0.8328	0.818094	1.14943	0.711741	0.476625	0.62919
WBGene00007540	0.20247	1.50063	2.52002	0.595482	0.551521	NA	0.20247	1.6466	2.50119	0.658325	0.510329	NA	0.20247	0	2.52988	0	1	NA	0.20247	-1.42134	2.50121	-0.568261	0.569858	NA
WBGene00007541	0.410346	0	1.8466	0	1	NA	0.410346	1.65577	1.80332	0.918176	0.358527	NA	0.410346	2.75607	1.74637	1.57817	0.114527	NA	0.410346	1.1003	1.70055	0.64703	0.517613	NA
WBGene00007542	0.319361	0.154791	1.74079	0.0889202	0.929145	NA	0.319361	0.138599	1.71316	0.0809027	0.935519	NA	0.319361	-0.0087607	1.74518	-0.00501994	0.995995	NA	0.319361	-0.14736	1.73119	-0.0851206	0.932166	NA
WBGene00007543	0.159654	0	3.84732	0	1	NA	0.159654	0.378251	3.84732	0.0983155	0.921682	NA	0.159654	1.82615	3.83365	0.476347	0.633827	NA	0.159654	1.4479	3.83372	0.377674	0.705673	NA
WBGene00007544	0.210722	0	3.6481	0	1	NA	0.210722	0.378253	3.6481	0.103685	0.917419	NA	0.210722	2.2288	3.61867	0.615917	0.537949	NA	0.210722	1.85055	3.61873	0.51138	0.609085	NA
WBGene00007546	35.74	-0.46142	0.327118	-1.41056	0.158374	0.490585	35.74	0.785775	0.306101	2.56704	0.010257	0.0269298	35.74	-0.0907896	0.316789	-0.286593	0.774424	0.882384	35.74	-0.876564	0.309512	-2.83209	0.00462454	0.0184887
WBGene00007547	325.089	-0.101338	0.255065	-0.397305	0.691143	0.897427	325.089	0.714247	0.252758	2.82581	0.0047161	0.0135948	325.089	-0.622655	0.25525	-2.43939	0.0147119	0.0588015	325.089	-1.3369	0.25433	-5.25657	1.46766e-07	2.61494e-06
WBGene00007548	111.405	-0.0976849	0.117799	-0.829253	0.406961	0.742123	111.405	-0.775432	0.119248	-6.50268	7.89e-11	1.08075e-09	111.405	-0.532166	0.119994	-4.43495	9.20948e-06	0.000121497	111.405	0.243267	0.125289	1.94164	0.0521808	0.126484
WBGene00007549	108.978	-0.110151	0.107148	-1.02803	0.303938	0.657306	108.978	-0.0900095	0.101958	-0.882812	0.377338	0.507672	108.978	-0.164638	0.105946	-1.55398	0.120189	0.279592	108.978	-0.0746283	0.10586	-0.70497	0.480829	0.63282
WBGene00007550	44.3654	-0.118454	0.198191	-0.597678	0.550055	0.8314	44.3654	-0.0747654	0.190906	-0.391634	0.695329	0.78595	44.3654	-0.585927	0.202338	-2.89579	0.00378209	0.0198168	44.3654	-0.511161	0.202134	-2.52883	0.0114445	0.0384126
WBGene00007551	22.6186	-0.0626962	0.299614	-0.209256	0.834248	0.951747	22.6186	0.580499	0.279053	2.08025	0.0375029	0.0802968	22.6186	0.222129	0.288982	0.768662	0.442094	0.644719	22.6186	-0.35837	0.278736	-1.28569	0.19855	0.34281
WBGene00007552	6.39034	-0.194105	0.525311	-0.369504	0.711752	0.906492	6.39034	1.52761	0.424304	3.60028	0.000317874	0.00126146	6.39034	1.19828	0.442639	2.70714	0.00678663	0.0318512	6.39034	-0.329329	0.373833	-0.880951	0.378345	0.53914
WBGene00007553	115.005	-0.0222878	0.190244	-0.117153	0.906739	0.977088	115.005	1.07326	0.179926	5.96502	2.44599e-09	2.72838e-08	115.005	0.644475	0.183025	3.52124	0.00042953	0.00329072	115.005	-0.428789	0.176874	-2.42426	0.0153394	0.0483993
WBGene00007554	2394.84	0.0542191	0.0511692	1.05961	0.289324	0.642421	2394.84	-0.00627168	0.0505257	-0.124129	0.901213	0.935664	2394.84	0.0671709	0.0507112	1.32458	0.185311	0.373816	2394.84	0.0734426	0.0506326	1.4505	0.146919	0.276548
WBGene00007565	223.663	-0.207414	0.148481	-1.3969	0.162443	0.496744	223.663	-0.303904	0.146095	-2.08019	0.0375086	0.0802999	223.663	0.332149	0.144801	2.29383	0.0218001	0.0795955	223.663	0.636053	0.145586	4.36892	1.2486e-05	0.000131576
WBGene00007567	0.0864972	0	4.24705	0	1	NA	0.0864972	1.05811	4.23713	0.249724	0.802801	NA	0.0864972	0	4.24705	0	1	NA	0.0864972	-0.832876	4.23723	-0.196562	0.844171	NA
WBGene00007569	0.172112	-0.0389601	3.12144	-0.0124815	0.990041	NA	0.172112	0.554081	3.10803	0.178274	0.858508	NA	0.172112	0.219467	3.12144	0.0703097	0.943947	NA	0.172112	-0.334614	3.10858	-0.107642	0.91428	NA
WBGene00007570	0.691085	-0.00817959	1.29953	-0.00629428	0.994978	NA	0.691085	1.74937	1.12371	1.55679	0.11952	0.208844	0.691085	2.13165	1.12049	1.90244	0.0571141	NA	0.691085	0.382277	0.934742	0.408966	0.682565	0.792764
WBGene00007571	0.374035	-0.037237	1.93518	-0.0192421	0.984648	NA	0.374035	1.40901	1.87938	0.749718	0.453425	NA	0.374035	1.65221	1.88366	0.877132	0.380415	NA	0.374035	0.243207	1.82714	0.133108	0.894108	NA
WBGene00007572	0.223754	1.39277	2.52373	0.551868	0.581038	NA	0.223754	0.732768	2.52971	0.289665	0.772072	NA	0.223754	-0.26088	2.55029	-0.102294	0.918523	NA	0.223754	-0.993647	2.53035	-0.392691	0.694548	NA
WBGene00007583	171.487	-0.321843	0.125007	-2.5746	0.0100356	0.106579	171.487	0.059382	0.119396	0.497352	0.618941	0.724338	171.487	-0.263356	0.122727	-2.14588	0.0318829	0.106741	171.487	-0.322738	0.122028	-2.64479	0.00817422	0.0291761
WBGene00007584	3.40897	2.45745	1.11178	2.21038	0.0270791	NA	3.40897	2.87355	1.05407	2.72614	0.006408	0.0178172	3.40897	5.3977	0.989848	5.45305	4.9512e-08	1.09542e-06	3.40897	2.52415	0.677114	3.7278	0.000193158	0.00135162
WBGene00007585	235.086	0.142164	0.132844	1.07016	0.284549	0.637564	235.086	0.0521891	0.130743	0.399172	0.689766	0.781431	235.086	-0.0894002	0.132363	-0.675418	0.499411	0.691193	235.086	-0.141589	0.131856	-1.07382	0.282904	0.441201
WBGene00007586	2330.17	-0.0309334	0.0785833	-0.393639	0.693847	0.898708	2330.17	-0.169358	0.0781429	-2.16729	0.0302125	0.0670702	2330.17	0.0102207	0.0781952	0.130707	0.896007	0.947652	2330.17	0.179579	0.0782455	2.29507	0.0217289	0.0637657
WBGene00007587	2023.92	0.0445926	0.0813195	0.548363	0.583443	0.848432	2023.92	-0.0492223	0.0808152	-0.609072	0.542476	0.659637	2023.92	-0.0548231	0.0810128	-0.676722	0.498582	0.690511	2023.92	-0.00560083	0.0809845	-0.0691592	0.944863	0.968282
WBGene00007588	4109.44	0.0627244	0.0471532	1.33023	0.183444	0.52362	4109.44	-0.157629	0.0468282	-3.3661	0.000762386	0.00275065	4109.44	-0.0378853	0.0469195	-0.807453	0.419406	0.624332	4109.44	0.119743	0.0469599	2.54991	0.0107752	0.0365859
WBGene00007589	140.196	-0.181797	0.219847	-0.826926	0.408279	0.743406	140.196	-0.115357	0.216579	-0.532631	0.594289	0.703402	140.196	-0.00681298	0.217171	-0.0313715	0.974973	0.988061	140.196	0.108544	0.21726	0.499602	0.617355	0.743499
WBGene00007590	41.7993	0.334563	0.218233	1.53305	0.125262	0.438189	41.7993	2.53423	0.180743	14.0212	1.15682e-44	2.44024e-42	41.7993	0.857456	0.203063	4.22261	2.41488e-05	0.000278117	41.7993	-1.67678	0.163781	-10.2379	1.34083e-24	3.07192e-22
WBGene00007604	31.752	-0.00530943	0.245405	-0.0216353	0.982739	0.996317	31.752	0.852727	0.223982	3.80712	0.000140594	0.000615585	31.752	0.291804	0.235663	1.23823	0.215632	0.411799	31.752	-0.560923	0.222537	-2.52059	0.0117158	0.0391345
WBGene00007605	484.028	-0.245257	0.136975	-1.79052	0.0733702	0.336476	484.028	0.147294	0.134351	1.09633	0.272933	0.398188	484.028	0.814248	0.133722	6.0891	1.13545e-09	3.48859e-08	484.028	0.666954	0.133265	5.00472	5.59432e-07	8.73646e-06
WBGene00007606	1111.53	0.125972	0.213605	0.589744	0.555363	0.832875	1111.53	0.218673	0.213143	1.02594	0.304918	0.434372	1111.53	-0.148393	0.213466	-0.695161	0.486955	0.680831	1111.53	-0.367067	0.213323	-1.7207	0.0853044	0.184375
WBGene00007607	3.79722	0.0121314	0.622552	0.0194866	0.984453	0.996822	3.79722	0.912862	0.545612	1.6731	0.0943083	0.172523	3.79722	0.855161	0.561438	1.52316	0.127718	0.290399	3.79722	-0.0577006	0.507989	-0.113586	0.909566	0.946078
WBGene00007608	1.41762	-0.248108	0.902628	-0.274873	0.783414	NA	1.41762	0.78822	0.778032	1.01309	0.311015	0.440249	1.41762	0.0905475	0.859512	0.105348	0.9161	0.957515	1.41762	-0.697672	0.795165	-0.877393	0.380273	0.541002
WBGene00007609	310.177	0.04952	0.101619	0.487312	0.626037	0.867953	310.177	-0.140852	0.10001	-1.40837	0.159021	0.261455	310.177	-0.0382399	0.100684	-0.379802	0.704092	0.835658	310.177	0.102612	0.100856	1.01741	0.308958	0.469672
WBGene00007613	0.859056	0.0606887	1.51591	0.0400345	0.968066	NA	0.859056	1.49539	1.3775	1.08559	0.277662	0.40329	0.859056	1.77894	1.37797	1.29099	0.196707	0.388209	0.859056	0.283548	1.25209	0.22646	0.820844	0.88905
WBGene00007614	281.503	0.082331	0.279871	0.294175	0.768624	0.928307	281.503	0.400435	0.278185	1.43946	0.15002	0.24999	281.503	-0.220994	0.279544	-0.79055	0.429207	0.633113	281.503	-0.621429	0.278887	-2.22824	0.0258643	0.073029
WBGene00007615	567.12	0.0581707	0.0567165	1.02564	0.305062	0.657694	567.12	-0.641984	0.0573788	-11.1885	4.64089e-29	4.11716e-27	567.12	-0.0888681	0.0563836	-1.57613	0.114995	0.271507	567.12	0.553116	0.058338	9.48123	2.5131e-21	4.14746e-19
WBGene00007616	270.253	0.0970213	0.108873	0.891139	0.372855	0.717431	270.253	-0.472204	0.108769	-4.34136	1.41601e-05	7.86969e-05	270.253	-0.0444187	0.10812	-0.410827	0.681199	0.821026	270.253	0.427786	0.109646	3.90151	9.55962e-05	0.000748548
WBGene00007617	2700.79	0.152086	0.150724	1.00904	0.312958	0.663983	2700.79	0.432139	0.150388	2.87349	0.00405958	0.0119342	2700.79	0.122924	0.150546	0.816521	0.414202	0.61998	2700.79	-0.309215	0.150402	-2.05593	0.0397894	0.102332
WBGene00007618	0.18427	0	3.75684	0	1	NA	0.18427	1.72576	3.73677	0.461833	0.644201	NA	0.18427	0.706131	3.75684	0.187959	0.850909	NA	0.18427	-1.01963	3.73683	-0.272859	0.784961	NA
WBGene00007619	8.82846	0.395077	0.312365	1.26479	0.205945	0.551116	8.82846	-0.468517	0.326586	-1.43459	0.151404	0.251743	8.82846	-0.152246	0.328789	-0.463052	0.643327	0.795666	8.82846	0.31627	0.342045	0.924646	0.35515	0.516828
WBGene00007672	8.06421	-0.277647	0.41426	-0.670224	0.502715	0.805948	8.06421	0.288503	0.37502	0.769301	0.441714	0.569693	8.06421	0.195568	0.387835	0.504256	0.614082	0.775149	8.06421	-0.0929348	0.376122	-0.247087	0.804841	0.878853
WBGene00007673	0.193602	-0.0294887	2.22128	-0.0132756	0.989408	NA	0.193602	0.991282	2.19132	0.452367	0.651004	NA	0.193602	0.737904	2.21728	0.332796	0.739288	NA	0.193602	-0.253378	2.18785	-0.115811	0.907802	NA
WBGene00007674	0.639306	2.25106	1.24	1.81538	0.0694657	NA	0.639306	1.84222	1.24241	1.48278	0.138134	0.234025	0.639306	1.16075	1.34531	0.862808	0.388243	NA	0.639306	-0.681476	1.21067	-0.562893	0.573508	0.710193
WBGene00007675	87.3797	-0.189522	0.16512	-1.14778	0.251059	0.604676	87.3797	-0.505337	0.162892	-3.10228	0.00192035	0.00621935	87.3797	-0.0196551	0.161233	-0.121905	0.902975	0.951431	87.3797	0.485682	0.164434	2.95366	0.0031403	0.0136505
WBGene00007676	0.0432486	0	4.24705	0	1	NA	0.0432486	0.378257	4.24705	0.0890635	0.929031	NA	0.0432486	0	4.24705	0	1	NA	0.0432486	-0.153015	4.24714	-0.0360277	0.97126	NA
WBGene00007677	13.7533	0.00892383	0.318484	0.0280197	0.977646	0.994871	13.7533	1.03649	0.276868	3.74364	0.000181371	0.000773781	13.7533	0.62948	0.292902	2.14911	0.0316253	0.106133	13.7533	-0.407014	0.2639	-1.5423	0.123	0.242072
WBGene00007678	0.0359089	0	4.24705	0	1	NA	0.0359089	0.756584	4.24133	0.178384	0.858422	NA	0.0359089	0	4.24705	0	1	NA	0.0359089	-0.531346	4.24142	-0.125275	0.900306	NA
WBGene00007714	1.44066	-0.186076	1.37929	-0.134908	0.892685	NA	1.44066	-0.1999	1.34097	-0.149071	0.881497	0.922305	1.44066	3.1334	1.15622	2.71003	0.00672772	0.0316309	1.44066	3.3333	1.1629	2.86637	0.0041521	0.0169692
WBGene00007715	0.227052	-0.0706555	3.04858	-0.0231765	0.981509	NA	0.227052	0.861301	3.01717	0.285466	0.775287	NA	0.227052	-0.77402	3.04858	-0.253895	0.799577	NA	0.227052	-1.63532	3.02487	-0.540625	0.588766	NA
WBGene00007716	9.85235	-0.530401	0.423707	-1.25181	0.210639	0.556997	9.85235	0.552175	0.380276	1.45204	0.146491	0.24525	9.85235	-0.928386	0.43359	-2.14116	0.0322609	0.107649	9.85235	-1.48056	0.421804	-3.51007	0.00044799	0.00273484
WBGene00007717	83.406	-0.348886	0.144079	-2.42149	0.0154569	0.1389	83.406	-0.245901	0.13792	-1.78292	0.0745985	0.142437	83.406	-0.832192	0.147666	-5.63563	1.74418e-08	4.21154e-07	83.406	-0.586291	0.148762	-3.94114	8.10965e-05	0.000650442
WBGene00007718	1568.1	-0.0302127	0.0967511	-0.312273	0.754833	0.92352	1568.1	-0.375257	0.0964038	-3.89255	9.91952e-05	0.000453788	1568.1	-0.0162579	0.0963183	-0.168793	0.865959	0.933434	1568.1	0.358999	0.0965443	3.71849	0.000200418	0.0013974
WBGene00007719	0	NA	NA	NA	NA	NA	0	NA	NA	NA	NA	NA	0	NA	NA	NA	NA	NA	0	NA	NA	NA	NA	NA
WBGene00007720	624.19	0.16112	0.204591	0.787523	0.430976	0.758385	624.19	0.617332	0.203309	3.03642	0.00239402	0.00754115	624.19	0.493288	0.203619	2.4226	0.01541	0.0608375	624.19	-0.124044	0.202966	-0.611157	0.541096	0.682619
WBGene00007721	5.21419	-1.12423	0.499003	-2.25296	0.0242617	0.182538	5.21419	0.230597	0.408839	0.564029	0.572734	0.685454	5.21419	-1.53091	0.522899	-2.92774	0.00341437	0.0182636	5.21419	-1.76151	0.514838	-3.42148	0.000622815	0.00360866
WBGene00007722	13.0595	-0.250251	0.312126	-0.801762	0.422691	0.754031	13.0595	0.931459	0.261651	3.55993	0.000370951	0.00144848	13.0595	0.325255	0.284864	1.14179	0.253542	0.457871	13.0595	-0.606204	0.258934	-2.34115	0.0192245	0.0577833
WBGene00007723	20.0231	0.118929	0.32895	0.361542	0.717694	0.909337	20.0231	1.93082	0.28746	6.71684	1.85704e-11	2.76951e-10	20.0231	-0.237081	0.335702	-0.706227	0.480047	0.675596	20.0231	-2.1679	0.304358	-7.12286	1.0571e-12	5.1594e-11
WBGene00007724	28.5538	0.0296107	0.286414	0.103384	0.917658	0.979388	28.5538	0.138384	0.27663	0.500248	0.6169	0.722909	28.5538	-0.102481	0.28436	-0.360391	0.718555	0.845762	28.5538	-0.240865	0.281369	-0.856044	0.391973	0.552257
WBGene00007725	65.7396	0.0877393	0.240236	0.365221	0.714946	0.908222	65.7396	0.923765	0.229272	4.02912	5.59858e-05	0.000271631	65.7396	0.24852	0.235574	1.05495	0.291446	0.498068	65.7396	-0.675245	0.228693	-2.95263	0.00315076	0.0136929
WBGene00007726	6.23606	-0.495317	0.471897	-1.04963	0.293889	0.646458	6.23606	1.04127	0.376998	2.76201	0.0057446	0.0162149	6.23606	-0.0612348	0.43459	-0.140903	0.887947	0.943887	6.23606	-1.10251	0.39569	-2.7863	0.00533141	0.0207109
WBGene00007727	0.305305	0.236297	2.14247	0.110292	0.912178	NA	0.305305	-0.252028	2.13476	-0.118059	0.906021	NA	0.305305	-0.546624	2.15385	-0.25379	0.799658	NA	0.305305	-0.294596	2.15364	-0.13679	0.891197	NA
WBGene00007728	2.8202	-0.471076	0.705091	-0.668107	0.504065	NA	2.8202	0.387872	0.616316	0.629339	0.529127	0.648012	2.8202	-0.0903586	0.662727	-0.136344	0.89155	0.945696	2.8202	-0.478231	0.638485	-0.749008	0.453852	0.609658
WBGene00007747	0.163761	-0.0389684	3.13401	-0.0124341	0.990079	NA	0.163761	0.919616	3.1148	0.295241	0.76781	NA	0.163761	-0.261437	3.13401	-0.0834193	0.933518	NA	0.163761	-1.18105	3.11535	-0.379107	0.704608	NA
WBGene00007748	87.343	0.318829	0.162392	1.96333	0.0496075	0.274545	87.343	0.691093	0.155404	4.44709	8.70418e-06	5.07833e-05	87.343	-0.184412	0.165197	-1.11632	0.264286	0.470248	87.343	-0.875505	0.159615	-5.48511	4.13209e-08	8.51184e-07
WBGene00007749	57.346	-0.0709613	0.161266	-0.440028	0.659917	0.882895	57.346	0.447751	0.147774	3.02998	0.00244572	0.00769253	57.346	0.328449	0.152709	2.15082	0.0314908	0.10583	57.346	-0.119302	0.146341	-0.815235	0.414938	0.574201
WBGene00007753	156.117	-0.180494	0.202015	-0.893464	0.371609	0.716497	156.117	0.79299	0.195146	4.06358	4.83255e-05	0.000237992	156.117	0.240803	0.197808	1.21736	0.223468	0.421547	156.117	-0.552186	0.194859	-2.83377	0.00460018	0.018414
WBGene00007754	1.95633	1.15124	1.15286	0.998594	0.317992	NA	1.95633	3.37404	1.00923	3.34317	0.000828282	0.00296194	1.95633	1.70951	1.09855	1.55615	0.119673	0.278775	1.95633	-1.66453	0.838677	-1.98471	0.0471767	0.11696
WBGene00007755	16.327	0.419527	0.346147	1.21199	0.225517	0.575465	16.327	0.899327	0.326386	2.75541	0.0058619	0.0164871	16.327	0.396784	0.341477	1.16197	0.24525	0.448146	16.327	-0.502542	0.321503	-1.56311	0.118028	0.234786
WBGene00007756	543.387	0.0216604	0.0622996	0.347681	0.72808	0.913585	543.387	-0.21131	0.0611765	-3.45411	0.000552103	0.00206984	543.387	-0.188795	0.0621547	-3.0375	0.00238553	0.0137454	543.387	0.0225159	0.0625181	0.360149	0.718735	0.819244
WBGene00007757	432.568	0.0580774	0.0743182	0.78147	0.434526	0.761078	432.568	-0.0443098	0.0725894	-0.610417	0.541586	0.658892	432.568	-0.00190021	0.0734821	-0.0258595	0.979369	0.990103	432.568	0.0424096	0.0733177	0.578436	0.56297	0.701842
WBGene00007758	49.4678	-0.182058	0.180667	-1.0077	0.313599	0.664682	49.4678	1.01866	0.157653	6.46144	1.03711e-10	1.39642e-09	49.4678	0.0591862	0.173078	0.341963	0.732379	0.854976	49.4678	-0.959476	0.160683	-5.97124	2.35458e-09	6.30716e-08
WBGene00007759	0.118636	-0.0394689	4.17294	-0.0094583	0.992453	NA	0.118636	0.583598	4.16268	0.140198	0.888504	NA	0.118636	0.218957	4.17294	0.0524708	0.958154	NA	0.118636	-0.364641	4.16316	-0.0875875	0.930205	NA
WBGene00007784	2322.12	0.134497	0.0299387	4.49241	7.04227e-06	0.000377676	2322.12	-0.26364	0.0296765	-8.8838	6.46132e-19	2.25908e-17	2322.12	-0.155286	0.0300125	-5.17404	2.29087e-07	4.41374e-06	2322.12	0.108354	0.030277	3.57877	0.000345219	0.00219484
WBGene00007785	885.065	0.114115	0.106898	1.06752	0.285738	0.638979	885.065	-0.488106	0.106772	-4.57149	4.84279e-06	2.97446e-05	885.065	-0.0746577	0.106554	-0.700658	0.483517	0.678332	885.065	0.413448	0.107075	3.86128	0.000112795	0.000856032
WBGene00007786	1886.59	-0.036696	0.137365	-0.267143	0.789359	0.936591	1886.59	-0.560803	0.137245	-4.08614	4.38616e-05	0.000217817	1886.59	-0.216616	0.137198	-1.57886	0.114369	0.27068	1886.59	0.344188	0.137419	2.50466	0.0122568	0.0405521
WBGene00007787	1351.8	0.0256007	0.136615	0.187394	0.851352	0.956989	1351.8	-0.358565	0.136343	-2.62987	0.00854178	0.0229501	1351.8	0.0150215	0.136261	0.110241	0.912218	0.955909	1351.8	0.373586	0.136439	2.73812	0.0061791	0.023358
WBGene00007797	981.424	0.067009	0.0503074	1.33199	0.182863	0.522813	981.424	-0.079159	0.0492494	-1.60731	0.107987	0.192464	981.424	0.140862	0.0494052	2.85115	0.00435616	0.0222635	981.424	0.220021	0.0493729	4.4563	8.33854e-06	9.24216e-05
WBGene00007798	69.0214	-0.115115	0.130774	-0.88026	0.378718	0.722095	69.0214	-0.302233	0.126727	-2.38491	0.0170832	0.0413601	69.0214	-0.201909	0.129759	-1.55603	0.1197	0.278791	69.0214	0.100324	0.131938	0.76039	0.447022	0.60332
WBGene00007799	163.96	0.129367	0.138905	0.931332	0.351682	0.698175	163.96	0.583347	0.133392	4.37319	1.22443e-05	6.88766e-05	163.96	0.259123	0.136241	1.90195	0.057178	0.165488	163.96	-0.324224	0.132976	-2.43822	0.0147597	0.0469257
WBGene00007800	4.83334	0.337943	0.601621	0.56172	0.574307	0.842379	4.83334	1.13433	0.537162	2.11171	0.0347115	0.0753743	4.83334	1.94686	0.522487	3.72613	0.000194441	0.00168056	4.83334	0.812525	0.451051	1.80141	0.0716389	0.161713
WBGene00007804	0.604531	0.953498	1.40833	0.677042	0.498379	NA	0.604531	2.85623	1.23016	2.32182	0.0202424	0.0478881	0.604531	0.693146	1.41849	0.488651	0.625089	NA	0.604531	-2.16308	1.22505	-1.7657	0.0774455	0.171656
WBGene00007805	1.42268	-0.671839	1.04447	-0.643236	0.520071	NA	1.42268	1.31681	0.810886	1.62392	0.104393	0.187254	1.42268	1.07538	0.84648	1.27042	0.203935	0.397219	1.42268	-0.24143	0.721966	-0.334406	0.738073	0.833061
WBGene00007806	1.32844	-0.0607586	1.24198	-0.0489207	0.960982	NA	1.32844	0.744614	1.12555	0.661557	0.508255	0.629292	1.32844	2.24824	1.05487	2.13129	0.0330651	0.109699	1.32844	1.50363	0.958509	1.56872	0.116714	0.23283
WBGene00007807	405.65	0.171515	0.179133	0.957472	0.338329	0.687492	405.65	0.0979219	0.178008	0.550097	0.582253	0.693523	405.65	-0.0869657	0.178765	-0.486482	0.626625	0.784119	405.65	-0.184888	0.178472	-1.03595	0.300228	0.46051
WBGene00007829	7.85627	-0.250295	0.404671	-0.618514	0.536237	0.825284	7.85627	-0.63905	0.400071	-1.59734	0.11019	0.195711	7.85627	-0.126429	0.393065	-0.321648	0.747719	0.86381	7.85627	0.512621	0.410878	1.24762	0.212169	0.359535
WBGene00007831	0.0280908	0.928604	4.24705	0.218647	0.826925	NA	0.0280908	0	4.24705	0	1	NA	0.0280908	0	4.24705	0	1	NA	0.0280908	0	4.24714	0	1	NA
WBGene00007832	1.37039	-0.820347	1.0904	-0.752333	0.451851	NA	1.37039	0.691492	0.932661	0.741418	0.45844	0.585029	1.37039	0.13535	0.987985	0.136996	0.891034	0.945475	1.37039	-0.556142	0.93973	-0.591811	0.553977	0.694219
WBGene00007833	193.358	-0.0542853	0.130908	-0.414684	0.678373	0.891522	193.358	0.360976	0.125526	2.87571	0.00403123	0.0118637	193.358	0.633603	0.125534	5.04725	4.48207e-07	8.23241e-06	193.358	0.272627	0.123392	2.20944	0.0271437	0.0757193
WBGene00007834	0.598966	0.509577	1.40728	0.362102	0.717276	NA	0.598966	1.1986	1.31583	0.910907	0.362345	0.493201	0.598966	1.91822	1.27994	1.49868	0.133955	NA	0.598966	0.719626	1.17744	0.611181	0.54108	0.682619
WBGene00007835	62.4876	-0.804724	0.200727	-4.00905	6.09644e-05	0.00237399	62.4876	0.541282	0.180039	3.00646	0.00264306	0.00822328	62.4876	-0.295757	0.189898	-1.55745	0.119363	0.278403	62.4876	-0.837038	0.185355	-4.51586	6.306e-06	7.33153e-05
WBGene00007850	59.0366	-0.234108	0.257091	-0.910605	0.362503	0.707803	59.0366	-0.906026	0.257645	-3.51657	0.000437165	0.0016733	59.0366	-0.682532	0.258166	-2.64377	0.00819875	0.0372133	59.0366	0.223494	0.264091	0.846279	0.397397	0.557743
WBGene00007851	2.11685	-0.531567	0.707647	-0.751175	0.452548	NA	2.11685	0.143759	0.618804	0.232317	0.816292	0.877587	2.11685	-0.515268	0.695939	-0.740393	0.459062	0.659569	2.11685	-0.659026	0.68243	-0.965705	0.334192	0.49521
WBGene00007852	0.143676	0.928598	3.91948	0.236919	0.81272	NA	0.143676	0.378251	3.91948	0.0965053	0.923119	NA	0.143676	1.22357	3.9172	0.312358	0.754768	NA	0.143676	0.845318	3.91727	0.215793	0.829149	NA
WBGene00007853	14.7285	-0.234001	0.401204	-0.583247	0.559727	0.834868	14.7285	0.892484	0.358727	2.48792	0.0128492	0.0324866	14.7285	1.1238	0.359637	3.12482	0.00177914	0.0107892	14.7285	0.231319	0.337476	0.685437	0.493068	0.642705
WBGene00007862	13.2423	-0.0109645	0.287867	-0.0380888	0.969617	0.992411	13.2423	0.269612	0.265057	1.01718	0.309066	0.438241	13.2423	0.0648354	0.280548	0.231102	0.817235	0.906156	13.2423	-0.204777	0.2709	-0.755914	0.449701	0.605787
WBGene00007863	7.77971	-0.0489981	0.395893	-0.123766	0.901501	0.975277	7.77971	-0.63429	0.399062	-1.58945	0.111959	0.19824	7.77971	-0.733186	0.419338	-1.74844	0.0803881	0.210872	7.77971	-0.0988965	0.43625	-0.226697	0.82066	0.8889
WBGene00007907	656.49	0.162821	0.0975891	1.66844	0.0952284	0.384434	656.49	-0.0436505	0.0966521	-0.451624	0.65154	0.750256	656.49	0.217406	0.0966585	2.24922	0.0244988	0.0870901	656.49	0.261056	0.0965702	2.70328	0.00686594	0.0254101
WBGene00007908	17.5822	-0.0988604	0.283035	-0.349287	0.726874	0.912578	17.5822	0.951231	0.246035	3.86625	0.000110521	0.000498158	17.5822	0.370453	0.264185	1.40225	0.160842	0.340031	17.5822	-0.580779	0.242163	-2.39829	0.0164716	0.0512494
WBGene00007909	4.87303	0.73371	0.512718	1.43102	0.152424	0.479747	4.87303	0.943591	0.484865	1.94609	0.051644	0.105072	4.87303	0.689937	0.50741	1.35972	0.173918	0.358496	4.87303	-0.253655	0.459069	-0.552542	0.580577	0.715198
WBGene00007910	6.11694	-0.0255221	0.686156	-0.0371958	0.970329	0.992777	6.11694	1.48234	0.608218	2.43718	0.0148024	0.0366058	6.11694	1.6945	0.609623	2.77958	0.00544285	0.0266723	6.11694	0.212161	0.551952	0.384384	0.700694	0.805746
WBGene00007929	24.855	0.0748489	0.340148	0.220048	0.825834	0.950083	24.855	1.73601	0.303222	5.72523	1.03295e-08	1.03924e-07	24.855	1.09803	0.313496	3.50255	0.000460831	0.00348184	24.855	-0.637979	0.284106	-2.24557	0.0247315	0.0706915
WBGene00007930	3.13079	-0.29411	0.673918	-0.436418	0.662534	NA	3.13079	0.599226	0.58301	1.02781	0.304037	0.433247	3.13079	0.643799	0.596793	1.07876	0.280693	0.486752	3.13079	0.0445734	0.557308	0.0799797	0.936253	0.962951
WBGene00007931	108.112	-0.218767	0.147635	-1.48181	0.13839	0.459572	108.112	0.838637	0.135764	6.17718	6.52552e-10	7.86085e-09	108.112	-0.182258	0.144871	-1.25807	0.208368	0.403304	108.112	-1.02089	0.139382	-7.32443	2.39918e-13	1.30873e-11
WBGene00007932	174.254	-0.0850629	0.209721	-0.4056	0.685036	0.894894	174.254	1.00293	0.20378	4.92161	8.58336e-07	6.15389e-06	174.254	-0.265249	0.208692	-1.27101	0.203725	0.396977	174.254	-1.26818	0.205759	-6.16342	7.11898e-10	2.11657e-08
WBGene00007946	8.31392	-0.901895	0.511094	-1.76463	0.0776253	0.345281	8.31392	1.7767	0.382371	4.64653	3.3757e-06	2.14483e-05	8.31392	0.345715	0.426583	0.810429	0.417694	0.622946	8.31392	-1.43098	0.377124	-3.79445	0.00014797	0.00107682
WBGene00007947	83.1096	-0.059033	0.281821	-0.20947	0.834081	0.951747	83.1096	1.16672	0.270478	4.31356	1.60649e-05	8.82245e-05	83.1096	0.790997	0.273031	2.89709	0.00376638	0.0197513	83.1096	-0.375727	0.266669	-1.40896	0.158846	0.292786
WBGene00007948	1.48935	-1.06605	0.993648	-1.07286	0.283332	NA	1.48935	-0.09442	0.820649	-0.115055	0.908401	0.940748	1.48935	1.32526	0.741855	1.78642	0.0740316	0.199179	1.48935	1.41968	0.740203	1.91796	0.0551155	0.132036
WBGene00007949	0.529887	0.00407108	1.52464	0.00267019	0.99787	NA	0.529887	1.75856	1.38315	1.27141	0.203582	NA	0.529887	0.774411	1.49469	0.518109	0.604382	NA	0.529887	-0.984146	1.36482	-0.721082	0.470859	0.62393
WBGene00007950	87.5736	-0.0966777	0.413093	-0.234034	0.814959	0.945883	87.5736	0.940396	0.406595	2.31286	0.0207305	0.0488662	87.5736	0.148859	0.409657	0.363373	0.716326	0.844003	87.5736	-0.791538	0.406675	-1.94637	0.0516108	0.125383
WBGene00007951	18.7162	0.0739066	0.264642	0.27927	0.780038	0.932018	18.7162	0.340168	0.247505	1.37439	0.169322	0.275008	18.7162	0.117021	0.259215	0.451445	0.651669	0.800349	18.7162	-0.223147	0.250335	-0.891391	0.372719	0.534088
WBGene00007952	3850.39	-0.0562498	0.100495	-0.559726	0.575666	0.843123	3850.39	-0.191279	0.100272	-1.9076	0.0564431	0.11319	3850.39	-0.116359	0.100331	-1.15975	0.246149	0.449302	3850.39	0.07492	0.100361	0.746508	0.45536	0.610764
WBGene00007953	14.9552	0.00360104	0.277693	0.0129677	0.989654	0.998431	14.9552	0.275013	0.258314	1.06465	0.287036	0.41418	14.9552	-0.371924	0.285421	-1.30307	0.192551	0.383158	14.9552	-0.646937	0.277502	-2.33129	0.019738	0.0590261
WBGene00008009	5.08352	-0.368304	0.669263	-0.550313	0.582105	0.847403	5.08352	2.08564	0.537704	3.87879	0.000104978	0.000476684	5.08352	0.54281	0.59519	0.911994	0.361772	0.571713	5.08352	-1.54283	0.517661	-2.98039	0.00287884	0.0126981
WBGene00008010	158.934	-0.683517	0.17762	-3.8482	0.000118989	0.00405693	158.934	1.73249	0.160266	10.8101	3.08299e-27	2.32264e-25	158.934	0.230083	0.166921	1.37839	0.168082	0.350451	158.934	-1.50241	0.159973	-9.39161	5.90902e-21	9.20578e-19
WBGene00008012	0.535149	-1.06328	1.53783	-0.691417	0.489303	NA	0.535149	1.31368	1.38909	0.945718	0.344292	NA	0.535149	0.15407	1.51069	0.101986	0.918767	NA	0.535149	-1.15961	1.40879	-0.823126	0.410436	0.569899
WBGene00008013	3.02458	0.579914	0.78087	0.742651	0.457693	NA	3.02458	2.04965	0.676417	3.03015	0.00244429	0.00768929	3.02458	1.77709	0.697082	2.54933	0.0107931	0.046125	3.02458	-0.272558	0.548382	-0.497021	0.619174	0.745136
WBGene00008014	2.48235	-0.629128	0.83321	-0.755065	0.45021	NA	2.48235	1.40203	0.668277	2.09797	0.0359075	0.0775104	2.48235	0.40905	0.729917	0.560406	0.575203	0.748852	2.48235	-0.992977	0.654443	-1.51729	0.129194	0.251489
WBGene00008015	12.0759	-0.525761	0.457269	-1.14978	0.250233	0.604231	12.0759	1.19504	0.404789	2.95226	0.00315459	0.00960544	12.0759	-0.904329	0.465795	-1.94147	0.0522007	0.154407	12.0759	-2.09937	0.445918	-4.70798	2.50182e-06	3.24803e-05
WBGene00008016	4.1155	0.560994	0.477824	1.17406	0.240371	0.594127	4.1155	-0.585719	0.514298	-1.13887	0.254757	0.377856	4.1155	0.0545656	0.496619	0.109874	0.912509	0.955967	4.1155	0.640285	0.524242	1.22135	0.221952	0.37117
WBGene00008017	3.31674	-0.490829	0.619964	-0.791705	0.428532	NA	3.31674	0.416951	0.525008	0.79418	0.427091	0.556317	3.31674	0.427823	0.541638	0.78987	0.429604	0.633367	3.31674	0.0108721	0.513708	0.021164	0.983115	0.99135
WBGene00008055	0.440815	-0.558451	1.78318	-0.313177	0.754146	NA	0.440815	1.98876	1.64938	1.20576	0.227909	NA	0.440815	-0.300022	1.78318	-0.168251	0.866386	NA	0.440815	-2.28879	1.66459	-1.37498	0.169136	0.305946
WBGene00008056	0.931661	0.458348	1.10616	0.414359	0.678612	NA	0.931661	1.50113	0.992408	1.51262	0.130377	0.22386	0.931661	-0.0624039	1.17018	-0.0533285	0.95747	0.979338	0.931661	-1.56354	1.03873	-1.50524	0.132261	0.256284
WBGene00008057	0.178659	0.0129998	2.591	0.00501731	0.995997	NA	0.178659	-0.0336618	2.57828	-0.0130559	0.989583	NA	0.178659	-0.690366	2.591	-0.266448	0.789894	NA	0.178659	-0.656704	2.58514	-0.25403	0.799472	NA
WBGene00008058	0	NA	NA	NA	NA	NA	0	NA	NA	NA	NA	NA	0	NA	NA	NA	NA	NA	0	NA	NA	NA	NA	NA
WBGene00008059	0	NA	NA	NA	NA	NA	0	NA	NA	NA	NA	NA	0	NA	NA	NA	NA	NA	0	NA	NA	NA	NA	NA
WBGene00008060	0	NA	NA	NA	NA	NA	0	NA	NA	NA	NA	NA	0	NA	NA	NA	NA	NA	0	NA	NA	NA	NA	NA
WBGene00008066	21.5028	-0.8146	0.251525	-3.23864	0.00120099	0.0240039	21.5028	-0.731016	0.23649	-3.0911	0.00199414	0.00642982	21.5028	-0.754645	0.245189	-3.07781	0.0020853	0.0123029	21.5028	-0.0236293	0.25593	-0.0923271	0.926438	0.957259
WBGene00008067	3.69437	0.723529	0.714691	1.01237	0.311363	0.66239	3.69437	2.54458	0.620765	4.09911	4.14744e-05	0.000207154	3.69437	0.392297	0.730406	0.537094	0.591203	0.761055	3.69437	-2.15228	0.606313	-3.54979	0.000385533	0.00241256
WBGene00008068	31.0908	0.0869078	0.234139	0.37118	0.710503	0.905957	31.0908	0.0140874	0.227395	0.0619514	0.950602	0.967521	31.0908	-0.695156	0.245578	-2.83069	0.00464477	0.023479	31.0908	-0.709244	0.244227	-2.90403	0.00368393	0.0154315
WBGene00008069	1.70679	-1.18229	0.88397	-1.33748	0.181067	NA	1.70679	-1.17201	0.841365	-1.39299	0.163623	0.267653	1.70679	-0.435226	0.807855	-0.538743	0.590064	0.760122	1.70679	0.736786	0.877308	0.839826	0.401006	0.561045
WBGene00008070	10.5227	-0.0598077	0.342161	-0.174794	0.861242	0.95976	10.5227	-0.694732	0.346593	-2.00446	0.0450208	0.0935962	10.5227	-0.369641	0.346904	-1.06554	0.28663	0.492842	10.5227	0.325091	0.363943	0.893248	0.371724	0.53306
WBGene00008071	1.85798	0.508431	0.736392	0.690435	0.489921	NA	1.85798	-0.973918	0.820304	-1.18726	0.235123	0.355116	1.85798	-0.363502	0.793549	-0.458071	0.646901	0.797992	1.85798	0.610417	0.866001	0.704868	0.480892	0.63282
WBGene00008097	1.56352	-0.43451	0.919159	-0.472725	0.636409	NA	1.56352	1.06099	0.757359	1.40091	0.16124	0.26457	1.56352	-0.0460875	0.868568	-0.0530614	0.957683	0.979393	1.56352	-1.10708	0.791546	-1.39863	0.161924	0.29681
WBGene00008098	0.276656	-0.471452	2.08828	-0.225761	0.821387	NA	0.276656	1.18621	2.02484	0.585831	0.557989	NA	0.276656	-0.213024	2.08828	-0.102009	0.918749	NA	0.276656	-1.39924	2.0339	-0.687957	0.49148	NA
WBGene00008099	106.14	0.040242	0.221573	0.18162	0.855881	0.9581	106.14	0.891537	0.214225	4.16169	3.15906e-05	0.000162357	106.14	-0.303368	0.22161	-1.36892	0.171023	0.354464	106.14	-1.19491	0.217538	-5.49286	3.95467e-08	8.16684e-07
WBGene00008100	217.424	-0.258071	0.157441	-1.63917	0.101178	0.39563	217.424	0.560945	0.152145	3.68691	0.00022699	0.000941592	217.424	-0.442433	0.156609	-2.82509	0.00472673	0.0238313	217.424	-1.00338	0.154816	-6.48109	9.10635e-11	3.20682e-09
WBGene00008101	48.8425	-0.0295149	0.248727	-0.118664	0.905542	0.976479	48.8425	0.358851	0.239253	1.49988	0.133645	0.228212	48.8425	-0.183903	0.247133	-0.744144	0.45679	0.657186	48.8425	-0.542754	0.243411	-2.22978	0.025762	0.0728034
WBGene00008102	8.42434	-1.7396	0.438566	-3.96657	7.29152e-05	0.0027526	8.42434	-0.603884	0.350833	-1.72129	0.0851989	0.158703	8.42434	-0.318273	0.352349	-0.903289	0.366373	0.576668	8.42434	0.285611	0.366494	0.779307	0.435799	0.593106
WBGene00008105	46.4613	-0.244986	0.365445	-0.670378	0.502617	0.805948	46.4613	0.375442	0.356475	1.05321	0.292246	0.420135	46.4613	-0.951678	0.369484	-2.5757	0.0100038	0.0435058	46.4613	-1.32712	0.367045	-3.61569	0.000299548	0.00194967
WBGene00008106	0.32238	0.486273	1.89493	0.256618	0.797474	NA	0.32238	0.543299	1.86946	0.290619	0.771343	NA	0.32238	0.220073	1.9029	0.115651	0.907929	NA	0.32238	-0.323226	1.87746	-0.172162	0.86331	NA
WBGene00008126	0.227376	1.01314	2.46489	0.411027	0.681053	NA	0.227376	-0.10776	2.47495	-0.0435403	0.965271	NA	0.227376	0.220121	2.47495	0.0889396	0.92913	NA	0.227376	0.327881	2.47561	0.132445	0.894633	NA
WBGene00008127	9.45573	-0.214741	0.490251	-0.438022	0.66137	0.88361	9.45573	-0.323431	0.476785	-0.678358	0.497545	0.62039	9.45573	0.335115	0.467449	0.716902	0.473434	0.670863	9.45573	0.658546	0.47351	1.39078	0.164293	0.299654
WBGene00008128	2.00512	-0.981805	0.876612	-1.12	0.262714	NA	2.00512	0.469362	0.732317	0.640928	0.52157	0.641031	2.00512	-0.412694	0.81024	-0.509348	0.610508	0.772734	2.00512	-0.882056	0.782434	-1.12732	0.259606	0.415446
WBGene00008129	0.656477	-0.479892	1.3804	-0.347648	0.728105	NA	0.656477	0.928813	1.22764	0.756585	0.449298	0.576853	0.656477	0.216319	1.32319	0.163483	0.870138	NA	0.656477	-0.712495	1.23394	-0.577413	0.56366	0.70242
WBGene00008141	0.982459	0.9303	1.18715	0.783641	0.433251	NA	0.982459	1.30287	1.11669	1.16673	0.24332	0.364424	0.982459	1.45852	1.13222	1.28819	0.197678	0.389254	0.982459	0.155648	0.98965	0.157276	0.875027	0.922845
WBGene00008142	9.80111	-0.308148	0.376677	-0.818071	0.413316	0.74801	9.80111	0.966306	0.318187	3.03691	0.00239014	0.00753142	9.80111	0.265426	0.345679	0.76784	0.442582	0.64522	9.80111	-0.70088	0.317176	-2.20975	0.0271225	0.075671
WBGene00008143	977.878	0.118483	0.0524658	2.2583	0.023927	0.181215	977.878	-0.17096	0.0517734	-3.30208	0.000959701	0.00336285	977.878	0.00348647	0.0520337	0.067004	0.946578	0.973955	977.878	0.174447	0.0522057	3.34152	0.00083321	0.00459788
WBGene00008144	8.49705	0.161975	0.405529	0.399417	0.689586	0.896788	8.49705	1.21231	0.354802	3.41687	0.000633458	0.00234018	8.49705	0.358378	0.390327	0.918148	0.358541	0.568736	8.49705	-0.853934	0.349402	-2.44399	0.0145259	0.0463885
WBGene00008145	684.675	0.124729	0.0509519	2.44799	0.0143657	0.133143	684.675	-0.162021	0.0501254	-3.23232	0.00122792	0.00419431	684.675	-0.146406	0.0511328	-2.86325	0.00419324	0.0215619	684.675	0.0156155	0.0513342	0.304192	0.760982	0.849247
WBGene00008146	2.6475	1.03082	0.710359	1.45112	0.146745	NA	2.6475	1.3832	0.667383	2.07258	0.0382117	0.0815358	2.6475	0.934981	0.707071	1.32233	0.186058	0.375118	2.6475	-0.448221	0.605812	-0.739869	0.45938	0.614378
WBGene00008183	1867.61	0.0794127	0.0517278	1.5352	0.124734	0.437659	1867.61	0.0680849	0.050897	1.3377	0.180994	0.289362	1867.61	0.0451285	0.0512529	0.880506	0.378585	0.586901	1867.61	-0.0229563	0.051068	-0.449525	0.653053	0.770471
WBGene00008217	0.415012	0.383981	1.74626	0.219888	0.825958	NA	0.415012	1.03318	1.68309	0.613862	0.539306	NA	0.415012	0.865801	1.72171	0.502873	0.615053	NA	0.415012	-0.167382	1.66213	-0.100703	0.919786	NA
WBGene00008218	15382.5	0.18768	0.0929994	2.01808	0.0435831	0.255766	15382.5	-0.647639	0.0930094	-6.96316	3.32727e-12	5.4691e-11	15382.5	-0.251333	0.0929945	-2.70267	0.00687849	0.0322006	15382.5	0.396306	0.0930451	4.25928	2.05083e-05	0.00020029
WBGene00008219	2606.85	0.0340395	0.0569661	0.59754	0.550147	0.8314	2606.85	-0.0877522	0.0564511	-1.55448	0.120069	0.209707	2606.85	0.107682	0.0565042	1.90573	0.0566853	0.164334	2606.85	0.195434	0.0565022	3.45888	0.000542435	0.00320685
WBGene00008220	205.487	-0.248994	0.0770532	-3.23145	0.00123163	0.0244542	205.487	-0.692826	0.0765957	-9.04523	1.49346e-19	5.5162e-18	205.487	-0.576374	0.0783861	-7.35301	1.93788e-13	1.08615e-11	205.487	0.116452	0.0819663	1.42072	0.155397	0.288127
WBGene00008221	102.425	-0.312538	0.117933	-2.65014	0.00804589	0.0917877	102.425	-0.293076	0.112917	-2.59551	0.00944497	0.0250725	102.425	-0.896023	0.122971	-7.28648	3.18165e-13	1.72069e-11	102.425	-0.602947	0.124339	-4.84921	1.23954e-06	1.74413e-05
WBGene00008222	26.6079	-0.369061	0.203821	-1.81071	0.0701852	0.32885	26.6079	-0.507512	0.196275	-2.58572	0.00971765	0.0256672	26.6079	-0.875164	0.213053	-4.10773	3.99574e-05	0.000429432	26.6079	-0.367652	0.219224	-1.67706	0.0935307	0.197748
WBGene00008223	0.431075	1.6821	1.39689	1.20418	0.228521	NA	0.431075	1.7765	1.35781	1.30835	0.190754	NA	0.431075	0.691749	1.46715	0.471492	0.637289	NA	0.431075	-1.08475	1.35325	-0.801585	0.422793	0.581378
WBGene00008224	1628.23	0.194987	0.0667112	2.92285	0.00346839	0.0515979	1628.23	0.613611	0.0653719	9.38647	6.20461e-21	2.65902e-19	1628.23	0.662088	0.0655725	10.097	5.69316e-24	1.03236e-21	1628.23	0.0484772	0.0647818	0.748315	0.45427	0.610044
WBGene00008225	537.502	-0.00946858	0.0894873	-0.105809	0.915734	0.979109	537.502	-0.0730459	0.0879967	-0.830098	0.406483	0.53643	537.502	-0.0973819	0.0887413	-1.09737	0.27248	0.477874	537.502	-0.024336	0.0887	-0.274363	0.783805	0.865349
WBGene00008226	41.1093	-0.267381	0.2641	-1.01243	0.311335	0.66239	41.1093	0.892044	0.243621	3.66161	0.000250637	0.00102573	41.1093	0.16291	0.253407	0.642879	0.520303	0.709229	41.1093	-0.729134	0.244058	-2.98755	0.00281225	0.0124578
WBGene00008227	33.0027	-0.121895	0.207219	-0.588244	0.556368	0.833456	33.0027	-0.063501	0.197704	-0.321193	0.748064	0.825826	33.0027	-0.360949	0.208453	-1.73156	0.0833515	0.216405	33.0027	-0.297448	0.207984	-1.43015	0.152674	0.284788
WBGene00008228	56.2531	-0.190639	0.169818	-1.12261	0.261603	0.615608	56.2531	-0.108619	0.162439	-0.668677	0.503702	0.625754	56.2531	-0.377779	0.169659	-2.22669	0.0259678	0.0911039	56.2531	-0.26916	0.169785	-1.58529	0.1129	0.226871
WBGene00008229	313.644	-0.367615	0.149117	-2.46528	0.0136908	0.129739	313.644	-0.74008	0.148258	-4.99185	5.98026e-07	4.41085e-06	313.644	-1.04824	0.150181	-6.97985	2.95503e-12	1.36983e-10	313.644	-0.308158	0.1516	-2.03271	0.0420822	0.106902
WBGene00008230	9.10753	-0.377707	0.403938	-0.935063	0.349756	0.696761	9.10753	-0.193992	0.379587	-0.511062	0.609308	0.716578	9.10753	-0.184944	0.389593	-0.474709	0.634994	0.789476	9.10753	0.00904874	0.392229	0.02307	0.981594	0.990547
WBGene00008231	3.98005	-1.01856	0.515383	-1.97632	0.0481189	0.269774	3.98005	-0.914021	0.473425	-1.93066	0.0535255	0.108243	3.98005	-1.02369	0.505824	-2.02381	0.0429893	0.133613	3.98005	-0.109673	0.539829	-0.203163	0.839008	0.899673
WBGene00008232	191.347	-0.12752	0.174102	-0.732449	0.463895	0.780819	191.347	-0.315379	0.17225	-1.83093	0.0671104	0.130408	191.347	-0.317858	0.173292	-1.83423	0.0666199	0.184857	191.347	-0.00247878	0.174022	-0.014244	0.988635	0.99456
WBGene00008233	240.217	-0.200116	0.113248	-1.76706	0.0772183	0.345101	240.217	0.821093	0.10592	7.75204	9.04279e-15	2.05602e-13	240.217	0.0713755	0.109952	0.649154	0.516239	0.705822	240.217	-0.749717	0.106559	-7.0357	1.98262e-12	9.30351e-11
WBGene00008234	19.4951	-0.55145	0.235091	-2.34568	0.0189923	0.158304	19.4951	-0.128947	0.21091	-0.611384	0.540945	0.658503	19.4951	-0.562455	0.231194	-2.43283	0.0149813	0.0595771	19.4951	-0.433508	0.231671	-1.87122	0.0613147	0.143463
WBGene00008235	4.8188	-0.358411	0.527819	-0.679042	0.497111	0.803374	4.8188	0.102024	0.478034	0.213425	0.830996	0.887115	4.8188	0.468425	0.476382	0.983298	0.325461	0.535959	4.8188	0.366401	0.467671	0.783458	0.433358	0.590568
WBGene00008236	545.457	0.0132123	0.180009	0.0733978	0.94149	0.983997	545.457	-0.00212638	0.179018	-0.011878	0.990523	0.994294	545.457	0.0286019	0.179295	0.159524	0.873256	0.936767	545.457	0.0307283	0.179193	0.171482	0.863845	0.916109
WBGene00008237	1072.48	-0.0830731	0.114458	-0.725794	0.467965	0.783757	1072.48	-0.379417	0.113991	-3.32849	0.000873194	0.00310093	1072.48	-0.321061	0.114209	-2.81118	0.00493601	0.0246414	1072.48	0.0583555	0.114475	0.509767	0.610215	0.73776
WBGene00008238	1012.9	0.0978845	0.105737	0.925733	0.354585	0.701258	1012.9	0.0281006	0.104944	0.267769	0.788877	0.857682	1012.9	0.0960558	0.105157	0.91345	0.361006	0.57099	1012.9	0.0679552	0.105028	0.647017	0.517621	0.664085
WBGene00008239	300.596	0.162842	0.182535	0.892113	0.372332	0.717295	300.596	0.424331	0.1803	2.35347	0.0185992	0.0445278	300.596	0.165108	0.181371	0.910332	0.362648	0.572706	300.596	-0.259223	0.180313	-1.43763	0.15054	0.281724
WBGene00008240	2.13748	-0.988936	0.848596	-1.16538	0.243866	NA	2.13748	1.1749	0.666254	1.76344	0.0778268	0.147415	2.13748	-1.6752	0.946616	-1.76967	0.076782	0.204562	2.13748	-2.8501	0.902049	-3.15958	0.00157996	0.00780523
WBGene00008241	1.13252	-0.532273	1.13404	-0.46936	0.638813	NA	1.13252	1.09778	0.949922	1.15565	0.247823	0.369883	1.13252	-0.849349	1.17131	-0.725125	0.468375	0.666698	1.13252	-1.94713	1.08894	-1.7881	0.0737594	0.165445
WBGene00008242	3.57553	-0.359111	0.556888	-0.644854	0.519022	NA	3.57553	-0.0119742	0.511172	-0.023425	0.981311	0.988185	3.57553	-0.973407	0.594358	-1.63774	0.101475	0.248429	3.57553	-0.961433	0.591012	-1.62676	0.103789	0.213534
WBGene00008243	0.97515	0.583852	1.10959	0.526189	0.598757	NA	0.97515	1.11562	1.03047	1.08264	0.278969	0.404911	0.97515	0.476239	1.12049	0.425026	0.670818	0.813924	0.97515	-0.639381	1.00311	-0.637399	0.523865	0.668762
WBGene00008244	0.311318	-0.0303486	1.71792	-0.0176659	0.985905	NA	0.311318	0.737794	1.68472	0.437934	0.661434	NA	0.311318	1.67077	1.65778	1.00783	0.313534	NA	0.311318	0.932973	1.62414	0.574443	0.565668	NA
WBGene00008245	1.19241	-0.21112	1.26684	-0.166651	0.867645	NA	1.19241	1.18313	1.12382	1.05278	0.292442	0.42035	1.19241	1.22815	1.13776	1.07944	0.280391	0.486418	1.19241	0.0450158	1.0323	0.0436074	0.965217	0.980708
WBGene00008246	18.0245	-0.240138	0.266297	-0.901768	0.36718	0.711875	18.0245	-0.252096	0.253594	-0.994092	0.320178	0.449865	18.0245	-0.0906306	0.257683	-0.351713	0.725054	0.849998	18.0245	0.161465	0.260906	0.618864	0.536006	0.678877
WBGene00008247	0.685935	1.1544	1.36413	0.84625	0.397414	NA	0.685935	1.57025	1.29597	1.21164	0.225652	0.343903	0.685935	1.65376	1.31571	1.25693	0.208778	NA	0.685935	0.083509	1.17938	0.0708078	0.943551	0.967548
[truncated: 45,055 more rows]
