# Supplementary material for: Immuno-metabolic stress responses control longevity from mitochondrial translation inhibition in C. elegans
Source: Nat Commun. 2025 Jul 2;16:6083. doi: 10.1038/s41467-025-61433-6 (PMC12222763; doi:10.1038/s41467-025-61433-6)
Supplement: Supplementary file 6 — Source Data [file 41467_2025_61433_MOESM6_ESM.zip › Source_data_part_2_MH.xlsx]

## Sheet: Figure 1h
	ht115	C32E8.9	mrps-5	C32E8.9+mrps-5
Body size	6.6684	6.9268	5.1004	6.4668
Body size	6.4066	7.2478	4.8722	6.3962
Body size	6.8334	7.3288	4.7072	6.3544
Body size	7.2676	6.953	5.1398	6.2192

## Sheet: Figure 1d
worm.ID	avgSpeed	group
ht115.1	1.797	ht115
ht115.2	4.163	ht115
ht115.3	0.604	ht115
ht115.4	1.149	ht115
ht115.5	1.637	ht115
ht115.6	0.865	ht115
ht115.7	0.525	ht115
ht115.8	1.937	ht115
ht115.9	1.277	ht115
ht115.10	0.488	ht115
ht115.11	6.266	ht115
ht115.12	1.44	ht115
ht115.13	2.393	ht115
ht115.14	0.493	ht115
ht115.15	2.72	ht115
ht115.16	0.574	ht115
ht115.17	0.407	ht115
ht115.18	0.844	ht115
ht115.19	1.139	ht115
ht115.20	0.404	ht115
ht115.21	3.467	ht115
ht115.22	6.371	ht115
ht115.23	5.975	ht115
ht115.24	2.822	ht115
ht115.25	3.881	ht115
ht115.26	1.039	ht115
ht115.27	0.5	ht115
ht115.28	4.147	ht115
ht115.29	1.988	ht115
ht115.30	7.805	ht115
ht115.31	0.526	ht115
ht115.32	7.864	ht115
ht115.33	6.758	ht115
ht115.34	1.955	ht115
ht115.35	2.819	ht115
ht115.36	0.532	ht115
ht115.37	0.441	ht115
ht115.38	1.901	ht115
ht115.39	0.583	ht115
ht115.40	0.9	ht115
ht115.41	0.903	ht115
ht115.42	0.631	ht115
ht115.43	0.501	ht115
ht115.44	0.439	ht115
ht115.45	5.453	ht115
ht115.46	1.242	ht115
ht115.47	0.566	ht115
ht115.48	0.729	ht115
ht115.49	3.445	ht115
ht115.50	0.806	ht115
ht115.51	2.654	ht115
ht115.52	0.888	ht115
ht115.53	0.525	ht115
ht115.54	0.63	ht115
ht115.55	1.827	ht115
ht115.56	1.341	ht115
ht115.57	3.118	ht115
ht115.58	0.455	ht115
ht115.59	2.199	ht115
ht115.60	1.115	ht115
ht115.61	2.258	ht115
ht115.62	0.388	ht115
ht115.63	4.002	ht115
ht115.64	0.73	ht115
ht115.65	0.366	ht115
ht115.66	1.805	ht115
ht115.67	0.845	ht115
ht115.68	1.087	ht115
ht115.69	3.543	ht115
ht115.70	0.529	ht115
ht115.71	2.332	ht115
ht115.72	1.191	ht115
ht115.73	5.364	ht115
ht115.74	1.293	ht115
ht115.75	3.52	ht115
ht115.76	1.026	ht115
ht115.77	0.613	ht115
ht115.78	1.07	ht115
ht115.79	0.475	ht115
ht115.80	3.875	ht115
ht115.81	0.51	ht115
ht115.82	0.603	ht115
ht115.83	0.835	ht115
ht115.84	1.321	ht115
ht115.85	4.909	ht115
ht115.86	0.412	ht115
ht115.87	0.562	ht115
ht115.88	2.552	ht115
ht115.89	0.473	ht115
ht115.90	2.001	ht115
ht115.91	1.232	ht115
ht115_c32e8.9.1	0.95	ht115_c32e8.9
ht115_c32e8.9.2	0.391	ht115_c32e8.9
ht115_c32e8.9.3	1.185	ht115_c32e8.9
ht115_c32e8.9.4	0.449	ht115_c32e8.9
ht115_c32e8.9.5	0.433	ht115_c32e8.9
ht115_c32e8.9.6	0.981	ht115_c32e8.9
ht115_c32e8.9.7	0.4	ht115_c32e8.9
ht115_c32e8.9.8	1.705	ht115_c32e8.9
ht115_c32e8.9.9	0.294	ht115_c32e8.9
ht115_c32e8.9.10	0.803	ht115_c32e8.9
ht115_c32e8.9.11	0.406	ht115_c32e8.9
ht115_c32e8.9.12	0.427	ht115_c32e8.9
ht115_c32e8.9.13	4.308	ht115_c32e8.9
ht115_c32e8.9.14	4.204	ht115_c32e8.9
ht115_c32e8.9.15	0.743	ht115_c32e8.9
ht115_c32e8.9.16	0.327	ht115_c32e8.9
ht115_c32e8.9.17	0.744	ht115_c32e8.9
ht115_c32e8.9.18	3.155	ht115_c32e8.9
ht115_c32e8.9.19	2.905	ht115_c32e8.9
ht115_c32e8.9.20	0.637	ht115_c32e8.9
ht115_c32e8.9.21	2.463	ht115_c32e8.9
ht115_c32e8.9.22	0.556	ht115_c32e8.9
ht115_c32e8.9.23	1.081	ht115_c32e8.9
ht115_c32e8.9.24	2.564	ht115_c32e8.9
ht115_c32e8.9.25	0.394	ht115_c32e8.9
ht115_c32e8.9.26	0.616	ht115_c32e8.9
ht115_c32e8.9.27	0.405	ht115_c32e8.9
ht115_c32e8.9.28	0.472	ht115_c32e8.9
ht115_c32e8.9.29	1.63	ht115_c32e8.9
ht115_c32e8.9.30	0.521	ht115_c32e8.9
ht115_c32e8.9.31	0.535	ht115_c32e8.9
ht115_c32e8.9.32	0.425	ht115_c32e8.9
ht115_c32e8.9.33	3.517	ht115_c32e8.9
ht115_c32e8.9.34	2.835	ht115_c32e8.9
ht115_c32e8.9.35	0.308	ht115_c32e8.9
ht115_c32e8.9.36	2.198	ht115_c32e8.9
ht115_c32e8.9.37	5.691	ht115_c32e8.9
ht115_c32e8.9.38	2.753	ht115_c32e8.9
ht115_c32e8.9.39	0.413	ht115_c32e8.9
ht115_c32e8.9.40	1.401	ht115_c32e8.9
ht115_c32e8.9.41	0.356	ht115_c32e8.9
ht115_c32e8.9.42	0.525	ht115_c32e8.9
ht115_c32e8.9.43	0.772	ht115_c32e8.9
ht115_c32e8.9.44	0.304	ht115_c32e8.9
ht115_c32e8.9.45	1.812	ht115_c32e8.9
ht115_c32e8.9.46	4.977	ht115_c32e8.9
ht115_c32e8.9.47	3.309	ht115_c32e8.9
ht115_c32e8.9.48	1.14	ht115_c32e8.9
ht115_c32e8.9.49	0.301	ht115_c32e8.9
ht115_c32e8.9.50	1.138	ht115_c32e8.9
ht115_c32e8.9.51	2.164	ht115_c32e8.9
ht115_c32e8.9.52	4.253	ht115_c32e8.9
ht115_c32e8.9.53	0.689	ht115_c32e8.9
ht115_c32e8.9.54	0.441	ht115_c32e8.9
ht115_c32e8.9.55	3.641	ht115_c32e8.9
ht115_c32e8.9.56	0.521	ht115_c32e8.9
ht115_c32e8.9.57	1.173	ht115_c32e8.9
ht115_c32e8.9.58	3.972	ht115_c32e8.9
ht115_c32e8.9.59	0.387	ht115_c32e8.9
ht115_c32e8.9.60	0.546	ht115_c32e8.9
ht115_c32e8.9.61	7.308	ht115_c32e8.9
ht115_c32e8.9.62	0.462	ht115_c32e8.9
ht115_c32e8.9.63	1.596	ht115_c32e8.9
ht115_c32e8.9.64	0.881	ht115_c32e8.9
ht115_c32e8.9.65	3.265	ht115_c32e8.9
ht115_c32e8.9.66	0.797	ht115_c32e8.9
ht115_c32e8.9.67	0.429	ht115_c32e8.9
ht115_c32e8.9.68	2.073	ht115_c32e8.9
ht115_c32e8.9.69	0.428	ht115_c32e8.9
ht115_c32e8.9.70	1.064	ht115_c32e8.9
ht115_c32e8.9.71	0.467	ht115_c32e8.9
ht115_c32e8.9.72	1.746	ht115_c32e8.9
ht115_c32e8.9.73	2.995	ht115_c32e8.9
ht115_c32e8.9.74	1.034	ht115_c32e8.9
ht115_c32e8.9.75	1.113	ht115_c32e8.9
ht115_c32e8.9.76	0.282	ht115_c32e8.9
ht115_c32e8.9.77	0.58	ht115_c32e8.9
ht115_c32e8.9.78	0.452	ht115_c32e8.9
ht115_c32e8.9.79	2.699	ht115_c32e8.9
ht115_c32e8.9.80	2.182	ht115_c32e8.9
ht115_c32e8.9.81	0.987	ht115_c32e8.9
ht115_c32e8.9.82	3.987	ht115_c32e8.9
ht115_c32e8.9.83	0.957	ht115_c32e8.9
ht115_c32e8.9.84	0.399	ht115_c32e8.9
ht115_c32e8.9.85	0.558	ht115_c32e8.9
ht115_c32e8.9.86	3.041	ht115_c32e8.9
ht115_c32e8.9.87	0.423	ht115_c32e8.9
ht115_c32e8.9.88	1.689	ht115_c32e8.9
ht115_c32e8.9.89	0.725	ht115_c32e8.9
ht115_c32e8.9.90	2.54	ht115_c32e8.9
ht115_c32e8.9.91	2.109	ht115_c32e8.9
ht115_mrps5.1	6.103	ht115_mrps5
ht115_mrps5.2	15.514	ht115_mrps5
ht115_mrps5.3	4.223	ht115_mrps5
ht115_mrps5.4	3.432	ht115_mrps5
ht115_mrps5.5	8.396	ht115_mrps5
ht115_mrps5.6	0.679	ht115_mrps5
ht115_mrps5.7	3.416	ht115_mrps5
ht115_mrps5.8	7.731	ht115_mrps5
ht115_mrps5.9	7.244	ht115_mrps5
ht115_mrps5.10	5.321	ht115_mrps5
ht115_mrps5.11	3.359	ht115_mrps5
ht115_mrps5.12	0.656	ht115_mrps5
ht115_mrps5.13	2.106	ht115_mrps5
ht115_mrps5.14	1.822	ht115_mrps5
ht115_mrps5.15	4.642	ht115_mrps5
ht115_mrps5.16	0.864	ht115_mrps5
ht115_mrps5.17	4.736	ht115_mrps5
ht115_mrps5.18	2.505	ht115_mrps5
ht115_mrps5.19	6.683	ht115_mrps5
ht115_mrps5.20	3.359	ht115_mrps5
ht115_mrps5.21	0.478	ht115_mrps5
ht115_mrps5.22	5.688	ht115_mrps5
ht115_mrps5.23	4.12	ht115_mrps5
ht115_mrps5.24	1.192	ht115_mrps5
ht115_mrps5.25	2.282	ht115_mrps5
ht115_mrps5.26	4.006	ht115_mrps5
ht115_mrps5.27	2.176	ht115_mrps5
ht115_mrps5.28	8.533	ht115_mrps5
ht115_mrps5.29	1.904	ht115_mrps5
ht115_mrps5.30	5.042	ht115_mrps5
ht115_mrps5.31	0.975	ht115_mrps5
ht115_mrps5.32	1.132	ht115_mrps5
ht115_mrps5.33	8.101	ht115_mrps5
ht115_mrps5.34	0.908	ht115_mrps5
ht115_mrps5.35	2.352	ht115_mrps5
ht115_mrps5.36	1.735	ht115_mrps5
ht115_mrps5.37	6.914	ht115_mrps5
ht115_mrps5.38	4.181	ht115_mrps5
ht115_mrps5.39	3.488	ht115_mrps5
ht115_mrps5.40	0.441	ht115_mrps5
ht115_mrps5.41	3.706	ht115_mrps5
ht115_mrps5.42	4.351	ht115_mrps5
ht115_mrps5.43	3.818	ht115_mrps5
ht115_mrps5.44	1.975	ht115_mrps5
ht115_mrps5.45	1.486	ht115_mrps5
ht115_mrps5.46	0.738	ht115_mrps5
ht115_mrps5.47	2.23	ht115_mrps5
ht115_mrps5.48	1.207	ht115_mrps5
ht115_mrps5.49	4.059	ht115_mrps5
ht115_mrps5.50	0.722	ht115_mrps5
ht115_mrps5.51	3.442	ht115_mrps5
ht115_mrps5.52	5.241	ht115_mrps5
ht115_mrps5.53	7.725	ht115_mrps5
ht115_mrps5.54	1.037	ht115_mrps5
ht115_mrps5.55	9.795	ht115_mrps5
ht115_mrps5.56	4.533	ht115_mrps5
ht115_mrps5.57	4.188	ht115_mrps5
ht115_mrps5.58	0.616	ht115_mrps5
ht115_mrps5.59	4.305	ht115_mrps5
ht115_mrps5.60	3.941	ht115_mrps5
ht115_mrps5.61	1.034	ht115_mrps5
ht115_mrps5.62	0.848	ht115_mrps5
ht115_mrps5.63	2.64	ht115_mrps5
ht115_mrps5.64	5.48	ht115_mrps5
ht115_mrps5.65	3.214	ht115_mrps5
ht115_mrps5.66	6.153	ht115_mrps5
ht115_mrps5.67	3.93	ht115_mrps5
ht115_mrps5.68	1.665	ht115_mrps5
ht115_mrps5.69	1.843	ht115_mrps5
ht115_mrps5.70	0.918	ht115_mrps5
ht115_mrps5.71	1.198	ht115_mrps5
ht115_mrps5.72	1.76	ht115_mrps5
ht115_mrps5.73	2.45	ht115_mrps5
ht115_mrps5.74	4.23	ht115_mrps5
ht115_mrps5.75	0.607	ht115_mrps5
ht115_mrps5.76	2.507	ht115_mrps5
ht115_mrps5.77	3.778	ht115_mrps5
ht115_mrps5.78	2.834	ht115_mrps5
ht115_mrps5.79	1.292	ht115_mrps5
ht115_mrps5.80	5.766	ht115_mrps5
ht115_mrps5.81	1.038	ht115_mrps5
ht115_mrps5.82	5.8	ht115_mrps5
mrps5_c32e8.9.1	8.317	mrps5_c32e8.9
mrps5_c32e8.9.2	0.361	mrps5_c32e8.9
mrps5_c32e8.9.3	0.48	mrps5_c32e8.9
mrps5_c32e8.9.4	0.559	mrps5_c32e8.9
mrps5_c32e8.9.5	3.705	mrps5_c32e8.9
mrps5_c32e8.9.6	9.124	mrps5_c32e8.9
mrps5_c32e8.9.7	6.576	mrps5_c32e8.9
mrps5_c32e8.9.8	0.527	mrps5_c32e8.9
mrps5_c32e8.9.9	2.804	mrps5_c32e8.9
mrps5_c32e8.9.10	7.688	mrps5_c32e8.9
mrps5_c32e8.9.11	0.493	mrps5_c32e8.9
mrps5_c32e8.9.12	4.621	mrps5_c32e8.9
mrps5_c32e8.9.13	7.818	mrps5_c32e8.9
mrps5_c32e8.9.14	0.423	mrps5_c32e8.9
mrps5_c32e8.9.15	8.461	mrps5_c32e8.9
mrps5_c32e8.9.16	2.206	mrps5_c32e8.9
mrps5_c32e8.9.17	0.609	mrps5_c32e8.9
mrps5_c32e8.9.18	10.06	mrps5_c32e8.9
mrps5_c32e8.9.19	0.569	mrps5_c32e8.9
mrps5_c32e8.9.20	0.423	mrps5_c32e8.9
mrps5_c32e8.9.21	0.545	mrps5_c32e8.9
mrps5_c32e8.9.22	7.728	mrps5_c32e8.9
mrps5_c32e8.9.23	0.985	mrps5_c32e8.9
mrps5_c32e8.9.24	0.841	mrps5_c32e8.9
mrps5_c32e8.9.25	0.65	mrps5_c32e8.9
mrps5_c32e8.9.26	5.642	mrps5_c32e8.9
mrps5_c32e8.9.27	5.116	mrps5_c32e8.9
mrps5_c32e8.9.28	0.715	mrps5_c32e8.9
mrps5_c32e8.9.29	0.494	mrps5_c32e8.9
mrps5_c32e8.9.30	6.266	mrps5_c32e8.9
mrps5_c32e8.9.31	3.181	mrps5_c32e8.9
mrps5_c32e8.9.32	0.586	mrps5_c32e8.9
mrps5_c32e8.9.33	3.643	mrps5_c32e8.9
mrps5_c32e8.9.34	0.801	mrps5_c32e8.9
mrps5_c32e8.9.35	0.497	mrps5_c32e8.9
mrps5_c32e8.9.36	3.145	mrps5_c32e8.9
mrps5_c32e8.9.37	1.283	mrps5_c32e8.9
mrps5_c32e8.9.38	1.143	mrps5_c32e8.9
mrps5_c32e8.9.39	1.101	mrps5_c32e8.9
mrps5_c32e8.9.40	0.608	mrps5_c32e8.9
mrps5_c32e8.9.41	0.81	mrps5_c32e8.9
mrps5_c32e8.9.42	4.553	mrps5_c32e8.9
mrps5_c32e8.9.43	1.023	mrps5_c32e8.9
mrps5_c32e8.9.44	7.926	mrps5_c32e8.9
mrps5_c32e8.9.45	3.32	mrps5_c32e8.9
mrps5_c32e8.9.46	0.541	mrps5_c32e8.9
mrps5_c32e8.9.47	0.493	mrps5_c32e8.9
mrps5_c32e8.9.48	0.428	mrps5_c32e8.9
mrps5_c32e8.9.49	1.902	mrps5_c32e8.9
mrps5_c32e8.9.50	0.723	mrps5_c32e8.9
mrps5_c32e8.9.51	0.56	mrps5_c32e8.9
mrps5_c32e8.9.52	0.958	mrps5_c32e8.9
mrps5_c32e8.9.53	7.185	mrps5_c32e8.9
mrps5_c32e8.9.54	2.938	mrps5_c32e8.9
mrps5_c32e8.9.55	0.961	mrps5_c32e8.9
mrps5_c32e8.9.56	5.87	mrps5_c32e8.9
mrps5_c32e8.9.57	4.849	mrps5_c32e8.9
mrps5_c32e8.9.58	2.46	mrps5_c32e8.9
mrps5_c32e8.9.59	0.37	mrps5_c32e8.9
mrps5_c32e8.9.60	2.06	mrps5_c32e8.9
mrps5_c32e8.9.61	1.037	mrps5_c32e8.9
mrps5_c32e8.9.62	1.119	mrps5_c32e8.9
mrps5_c32e8.9.63	1.838	mrps5_c32e8.9
mrps5_c32e8.9.64	3.876	mrps5_c32e8.9
mrps5_c32e8.9.65	0.453	mrps5_c32e8.9
mrps5_c32e8.9.66	7.66	mrps5_c32e8.9
mrps5_c32e8.9.67	8.35	mrps5_c32e8.9
mrps5_c32e8.9.68	4.414	mrps5_c32e8.9
mrps5_c32e8.9.69	1.828	mrps5_c32e8.9
mrps5_c32e8.9.70	0.661	mrps5_c32e8.9
mrps5_c32e8.9.71	0.396	mrps5_c32e8.9
mrps5_c32e8.9.72	9.773	mrps5_c32e8.9
mrps5_c32e8.9.73	0.58	mrps5_c32e8.9
mrps5_c32e8.9.74	0.823	mrps5_c32e8.9
mrps5_c32e8.9.75	0.593	mrps5_c32e8.9
mrps5_c32e8.9.76	0.606	mrps5_c32e8.9
mrps5_c32e8.9.77	0.426	mrps5_c32e8.9
mrps5_c32e8.9.78	2.732	mrps5_c32e8.9
mrps5_c32e8.9.79	6.018	mrps5_c32e8.9
mrps5_c32e8.9.80	0.974	mrps5_c32e8.9
mrps5_c32e8.9.81	0.753	mrps5_c32e8.9
mrps5_c32e8.9.82	0.369	mrps5_c32e8.9
mrps5_c32e8.9.83	1.526	mrps5_c32e8.9
mrps5_c32e8.9.84	2.048	mrps5_c32e8.9
mrps5_c32e8.9.85	6.803	mrps5_c32e8.9
mrps5_c32e8.9.86	3.696	mrps5_c32e8.9
mrps5_c32e8.9.87	9.472	mrps5_c32e8.9
mrps5_c32e8.9.88	0.737	mrps5_c32e8.9
mrps5_c32e8.9.89	6.928	mrps5_c32e8.9
mrps5_c32e8.9.90	2.47	mrps5_c32e8.9
mrps5_c32e8.9.91	1.073	mrps5_c32e8.9
mrps5_c32e8.9.92	8.347	mrps5_c32e8.9
mrps5_c32e8.9.93	7.105	mrps5_c32e8.9

## Sheet: Figure 2f clpp-1
	ht115	mrps-5	C32E8.9	C32E8.9+mrps-5
Relative mRNA expression	0.16	0.435	0.264	0.36
Relative mRNA expression	0.342	0.429	0.301	0.415
Relative mRNA expression	0.167	0.465	0.233	0.461
Relative mRNA expression	0.212	0.299		0.239
Relative mRNA expression	0.207	0.28

## Sheet: Figure 2f hsp-6
	ht115	mrps-5	C32E8.9	C32E8.9+mrps-5
Relative mRNA expression	0.017	0.95	0.438	1.079
Relative mRNA expression	0.353	1.009	0.492	0.715
Relative mRNA expression	0.304	0.477	0.6	0.912
Relative mRNA expression	0.438	1.263	0.593
Relative mRNA expression	0.573	0.447

## Sheet: Figure 2e
	HT115	C32E8.9	mrps-5	mrps-5 + C32E8.9
replicate 1	1.92433	0.803	24.1613	26.6253
replicate 2	4.12	2.72667	27.5083	25.175
replicate 3	2.334	3.57567	29.1147	26.0083
replicate 4	2.13267	1.58633	24.113	21.7133

## Sheet: Figure 4j
	ht115	sma-4	mrps-5	sma-4+mrps-5
Average body width	0.6556	0.6988	0.5596	0.6316
Average body width	0.6928	0.7066	0.5376	0.5974
Average body width	0.7038	0.6986	0.569	0.6115
Average body width	0.6998	0.6842	0.567	0.63

## Sheet: Figure 5e-f
	ht115	C32E8.9	mrps-5	mrps-5+C32E8.9		sma-4	mrps-5+sma-4
Percentage of worms outside of lawn	0.02	0.11	0.13	0.08		0.03	0.11
Percentage of worms outside of lawn	0.01	0.03	0.13	0.1		0.04	0.06
Percentage of worms outside of lawn	0.04	0.07	0.21	0.1		0.07	0.14
Percentage of worms outside of lawn	0.07	0.17	0.23	0.14		0.04	0.13
Percentage of worms outside of lawn	0.09	0.16				0.05	0.1
Percentage of worms outside of lawn	0.06
